# Supplementary material for: The interplay between mobilome and resistome in Staphylococcus aureus
Source: mBio. 2024 Sep 17;15(10):e02428-24. doi: 10.1128/mbio.02428-24 (PMC11481524; doi:10.1128/mbio.02428-24)
Supplement: Table S1 — Database of MGEs and ARGs detected in S. aureus of human and animal origin. [file mbio.02428-24-s0001.xlsx]

## Sheet: S. aureus of human origin
Submitted GenBank assembly	Collection Year	Isolation country	Location	Assembly level	Sequence type	enterobacteriales	Inc18	Inc18,Rep_trans	Inc18,Rep1	Inc18,Rep1,Rep_trans	Inc18,Rep1,Rep2,Rep3,RepA_N,Rep_trans	Inc18,Rep1,Rep3	Inc18,Rep1,Rep3,RepA_N	Inc18,Rep1,Rep3,RepA_N,Rep_trans	Inc18,Rep1,Rep3,RepA_N,RepL	Inc18,Rep1,Rep3,RepA_N,RepL,Rep_trans	Inc18,Rep1,Rep4	Inc18,Rep1,RepA_N	Inc18,Rep1,RepA_N,Rep_trans	Inc18,Rep1,RepA_N,RepL	Inc18,Rep1,RepA_N,RepL,Rep_trans	Inc18,Rep1,RepL	Inc18,Rep3	Inc18,Rep3,Rep_trans	Inc18,Rep3,RepA_N	Inc18,Rep3,RepA_N,Rep_trans	Inc18,Rep3,RepA_N,RepL	Inc18,Rep3,RepA_N,RepL,Rep_trans	Inc18,Rep3,RepL	Inc18,Rep3,RepL,Rep_trans	Inc18,RepA_N	Inc18,RepA_N,Rep_trans	Inc18,RepA_N,Rep3	Inc18,RepA_N,RepL	Inc18,RepL	Rep_trans	Rep1	Rep1,Rep_trans	Rep1,Rep2,RepA_N	Rep1,Rep3	Rep1,Rep3,Rep_trans	Rep1,Rep3,RepA_N	Rep1,Rep3,RepA_N,Rep_trans	Rep1,Rep3,RepA_N,RepL	Rep1,Rep4,RepA_N	Rep1,RepA_N	Rep1,RepA_N,Rep_trans	Rep1,RepA_N,RepL	Rep1,RepA_N,RepL,Rep_trans
GCA_000009645.1	ND	ND	ND	Complete	ST5																				1
GCA_000009665.1	ND	ND	ND	Complete	ST5
GCA_000010445.1	ND	ND	ND	Complete	ST5
GCA_000011265.1	ND	ND	ND	Complete	ST1
GCA_000011505.1	1998	ND	ND	Complete	ST36
GCA_000011525.1	1997	ND	ND	Complete	ST1																		1
GCA_000012045.1	ND	ND	ND	Complete	ST250																															1
GCA_000013465.1	ND	ND	ND	Complete	ST8																															1	1
GCA_000016805.1	ND	ND	ND	Complete	ST105																										1
GCA_000017085.1	ND	ND	ND	Complete	ST8																										1						1
GCA_000025145.2	ND	ND	ND	Complete	ST225
GCA_000027045.1	ND	United Kingdom	Europe	Complete	ST239																																1									1
GCA_000144955.1	ND	ND	ND	Complete	ST93																		1
GCA_000145595.1	ND	ND	ND	Complete	ST239
GCA_000146385.1	ND	ND	ND	Scaffold	ST239
GCA_000149015.1	ND	ND	ND	Scaffold	ST1																		1
GCA_000153665.1	ND	ND	ND	Scaffold	ST1159																		1
GCA_000159535.2	ND	ND	ND	Complete	ST4618													1
GCA_000159555.1	ND	ND	ND	Scaffold	ST72													1
GCA_000160195.1	ND	ND	ND	Chromosome	ST30
GCA_000162655.1	ND	ND	ND	Scaffold	ST10
GCA_000162675.1	ND	ND	ND	Scaffold	ST30
GCA_000162695.1	ND	ND	ND	Scaffold	ST30																															1
GCA_000162715.1	ND	ND	ND	Scaffold	ST30													1
GCA_000162735.1	ND	ND	ND	Scaffold	ST30
GCA_000162795.1	ND	ND	ND	Scaffold	ST431
GCA_000162815.1	ND	ND	ND	Scaffold	ST30																															1
GCA_000162835.1	ND	ND	ND	Scaffold	ST30
GCA_000162855.1	ND	ND	ND	Scaffold	ST34
GCA_000163335.1	ND	ND	ND	Scaffold	ST30
GCA_000163575.1	ND	ND	ND	Scaffold	ST36
GCA_000164715.1	ND	ND	ND	Scaffold	ST1																		1
GCA_000171435.1	ND	ND	ND	Contig	ST8
GCA_000172855.1	ND	Australia	Oceania	Contig	ST239																																1
GCA_000174455.1	ND	ND	ND	Contig	ST5																																1
GCA_000174495.1	ND	ND	ND	Contig	ST5																																1
GCA_000174515.1	ND	ND	ND	Contig	ST5																																1
GCA_000174535.1	ND	ND	ND	Contig	ST5
GCA_000174555.1	ND	ND	ND	Contig	ST5
GCA_000174575.1	ND	ND	ND	Contig	ST1892																				1
GCA_000174595.1	ND	ND	ND	Contig	ST5																										1						1
GCA_000174955.1	ND	ND	ND	Contig	ST8																																1
GCA_000177995.1	ND	ND	ND	Contig	ST8																										1					1
GCA_000178015.1	ND	ND	ND	Contig	ST105																										1						1
GCA_000178035.1	ND	ND	ND	Contig	ST105																																1
GCA_000187145.1	ND	ND	ND	Scaffold	ST923																																2
GCA_000187165.1	ND	ND	ND	Scaffold	ST8																															1										1
GCA_000193835.2	ND	ND	ND	Contig	ST30																				1
GCA_000193855.2	ND	USA	North America	Contig	ST8													1
GCA_000193875.2	ND	USA	North America	Contig	ST5
GCA_000204665.1	2006	China	Asia	Complete	ST239
GCA_000237125.3	2002	Taiwan	Asia	Complete	ST59																											1
GCA_000239235.1	1997	Denmark	Europe	Complete	ST80
GCA_000248475.2	ND	USA	North America	Contig	ST5																				1
GCA_000248495.2	ND	USA	North America	Contig	ST8
GCA_000248515.2	ND	USA	North America	Contig	ST5																				1
GCA_000248535.2	ND	USA	North America	Contig	ST346
GCA_000248555.3	ND	USA	North America	Contig	ST36																																					1
GCA_000248575.2	ND	USA	North America	Contig	ST36
GCA_000248595.2	ND	USA	North America	Contig	ST36																				1
GCA_000248615.2	ND	USA	North America	Contig	ST5
GCA_000248635.2	ND	USA	North America	Contig	ST5																																1
GCA_000248655.2	ND	USA	North America	Contig	ST1																		1
GCA_000248675.2	ND	USA	North America	Contig	ST8																																									1
GCA_000248695.2	ND	USA	North America	Contig	ST5
GCA_000248715.2	ND	USA	North America	Contig	ST5
GCA_000248735.2	ND	USA	North America	Contig	ST36
GCA_000248755.2	ND	USA	North America	Contig	ST5
GCA_000248775.2	ND	USA	North America	Contig	ST36																																									1
GCA_000248795.2	ND	USA	North America	Contig	ST8
GCA_000248815.2	ND	USA	North America	Contig	ST664
GCA_000248835.2	ND	USA	North America	Contig	ST609
GCA_000248855.2	ND	USA	North America	Contig	ST45
GCA_000248875.2	ND	USA	North America	Contig	ST346																				1
GCA_000248895.2	ND	USA	North America	Contig	ST36
GCA_000248915.2	ND	USA	North America	Contig	ST45																				1
GCA_000248935.2	ND	USA	North America	Contig	ST634
GCA_000248955.2	ND	USA	North America	Contig	ST36																																1
GCA_000248975.2	ND	USA	North America	Contig	ST8																																1
GCA_000248995.2	ND	USA	North America	Contig	ST105
GCA_000249015.2	ND	USA	North America	Contig	ST1																		1
GCA_000252405.2	2007	Dominica	North America	Contig	ST398																																1
GCA_000253135.1	2005	Sweden	Europe	Complete	ST5																																1
GCA_000258685.1	2004	USA	North America	Chromosome	ST398
GCA_000259715.1	2008	India	Asia	Contig	ST772
GCA_000262815.1	ND	ND	ND	Contig	ST371																																									1
GCA_000262835.1	ND	ND	ND	Contig	ST5																					1											1
GCA_000262855.1	ND	ND	ND	Contig	ST5																				1							1
GCA_000262875.1	ND	ND	ND	Contig	ST4166																																1
GCA_000262895.1	ND	ND	ND	Contig	ST231																																1
GCA_000262915.1	ND	ND	ND	Contig	ST85																																2
GCA_000262935.1	ND	ND	ND	Contig	ST231		1				1
GCA_000262955.1	ND	ND	ND	Contig	ST5																																1
GCA_000262975.1	ND	ND	ND	Contig	ST5																										1															1
GCA_000262995.2	ND	ND	ND	Contig	ST5																																1
GCA_000263015.1	ND	ND	ND	Contig	ST5		1											1
GCA_000263035.1	ND	ND	ND	Contig	ST5		1											1
GCA_000280745.1	ND	ND	ND	Contig	ST1692																															1
GCA_000284535.1	ND	ND	ND	Complete	ST22
GCA_000294385.2	ND	ND	ND	Scaffold	ST5		1
GCA_000296595.1	2008	Canada	North America	Complete	ST398
GCA_000307695.1	2000	USA	North America	Contig	ST30																																												1
GCA_000312965.1	2009	Malaysia	Asia	Contig	ND
GCA_000312985.1	2009	Malaysia	Asia	Contig	ST239																															1
GCA_000313005.1	2009	Malaysia	Asia	Contig	ST239
GCA_000313025.1	2009	Malaysia	Asia	Contig	ST1178																										1
GCA_000313595.1	2006	China	Asia	Contig	ST239
GCA_000336275.1	2010	India	Asia	Contig	ST772																																1
GCA_000336295.1	2007	India	Asia	Contig	ST772
GCA_000336315.1	2007	India	Asia	Contig	ST772																																1
GCA_000336335.1	2009	India	Asia	Contig	ST772																																1
GCA_000336515.1	2008	Malaysia	Asia	Contig	ST1																		1
GCA_000336595.1	2009	Malaysia	Asia	Contig	ST772
GCA_000359665.1	2007	USA	North America	Contig	ST8		1
GCA_000359765.1	2007	USA	North America	Scaffold	ST8																										1						1
GCA_000359785.1	2007	USA	North America	Scaffold	ST8																										1						1
GCA_000359805.1	2007	USA	North America	Scaffold	ST8																										1
GCA_000359825.1	2007	USA	North America	Scaffold	ST8																										1
GCA_000359845.1	2007	USA	North America	Scaffold	ST8																										1
GCA_000359865.1	2007	USA	North America	Scaffold	ST8		1																														1
GCA_000359885.1	2007	USA	North America	Scaffold	ST8																										1						1
GCA_000359905.1	2007	USA	North America	Scaffold	ST8																										1
GCA_000359925.1	2007	USA	North America	Scaffold	ST1066
GCA_000359945.1	2003	USA	North America	Scaffold	ST105																										1
GCA_000359965.1	2003	USA	North America	Scaffold	ST105																																1
GCA_000359985.1	2003	USA	North America	Scaffold	ST5
GCA_000360005.1	2003	USA	North America	Scaffold	ST248
GCA_000360025.1	2003	USA	North America	Scaffold	ST105																										1						1
GCA_000360045.1	2003	USA	North America	Scaffold	ST8
GCA_000360065.1	2003	USA	North America	Scaffold	ST105																										1						1
GCA_000360085.1	2003	USA	North America	Scaffold	ST105																																1
GCA_000360105.1	2003	USA	North America	Scaffold	ST105																										1						1
GCA_000360125.1	2003	USA	North America	Scaffold	ST5
GCA_000360145.1	2003	USA	North America	Scaffold	ST105																										1						1
GCA_000360165.1	2003	USA	North America	Scaffold	ST105																										1						1
GCA_000360185.1	2003	USA	North America	Scaffold	ST5
GCA_000360205.1	2003	USA	North America	Scaffold	ST105																										1						1
GCA_000360225.1	2003	USA	North America	Scaffold	ST105		1																														1
GCA_000360245.1	2003	USA	North America	Scaffold	ST5																																1
GCA_000360285.1	2003	USA	North America	Scaffold	ST5																																1
GCA_000360305.1	2003	USA	North America	Scaffold	ST5
GCA_000360325.1	2003	USA	North America	Scaffold	ST5																																1
GCA_000360345.1	2003	USA	North America	Scaffold	ST105																										1						1
GCA_000360365.1	2003	USA	North America	Scaffold	ST105																										1
GCA_000360385.1	2003	USA	North America	Scaffold	ST5																																1
GCA_000360405.1	2003	USA	North America	Scaffold	ST5																																1
GCA_000360425.1	2003	USA	North America	Scaffold	ST5
GCA_000360445.1	2003	USA	North America	Scaffold	ST5
GCA_000360465.1	2003	USA	North America	Scaffold	ST609
GCA_000360485.1	2003	USA	North America	Scaffold	ST5																										1
GCA_000360505.1	2004	USA	North America	Scaffold	ST5
GCA_000360525.1	2003	USA	North America	Scaffold	ST188																		1
GCA_000360545.1	2003	USA	North America	Scaffold	ST180
GCA_000360565.1	2003	USA	North America	Scaffold	ST5
GCA_000360585.1	2003	USA	North America	Scaffold	ST105
GCA_000360605.1	2003	USA	North America	Scaffold	ST105																										1						1
GCA_000360645.1	2003	USA	North America	Scaffold	ST248																																1
GCA_000360665.1	2003	USA	North America	Scaffold	ST105		1
GCA_000360705.1	2003	USA	North America	Scaffold	ST5																										1
GCA_000360725.1	2003	USA	North America	Scaffold	ST609																																1
GCA_000360745.1	2003	USA	North America	Scaffold	ST105																										1						1
GCA_000360765.1	2003	USA	North America	Scaffold	ST105
GCA_000360785.1	2003	USA	North America	Scaffold	ST5																																									1
GCA_000360805.1	2003	USA	North America	Scaffold	ST5																																1
GCA_000360825.1	2003	USA	North America	Scaffold	ST105																										1						1
GCA_000360845.1	2003	USA	North America	Scaffold	ST609
GCA_000360865.1	2003	USA	North America	Scaffold	ST5																																1
GCA_000360885.1	2003	USA	North America	Scaffold	ST105																										1
GCA_000360905.1	2003	USA	North America	Scaffold	ST5																																1
GCA_000360925.1	2003	USA	North America	Scaffold	ST5																																1
GCA_000360945.1	2003	USA	North America	Scaffold	ST5																																1
GCA_000360965.1	2003	USA	North America	Scaffold	ST5																																1
GCA_000360985.1	2003	USA	North America	Scaffold	ST5
GCA_000361025.1	2003	USA	North America	Scaffold	ST5
GCA_000361045.1	2003	USA	North America	Scaffold	ST1591																									1
GCA_000361065.1	2003	USA	North America	Scaffold	ST5																																1
GCA_000361085.1	2003	USA	North America	Scaffold	ST30
GCA_000361105.1	2003	USA	North America	Scaffold	ST105																										1						1
GCA_000361125.1	2003	USA	North America	Scaffold	ST609
GCA_000361145.1	2003	USA	North America	Scaffold	ST5
GCA_000361165.1	2003	USA	North America	Scaffold	ST5
GCA_000361185.1	2003	USA	North America	Scaffold	ST231
GCA_000361205.1	2003	USA	North America	Scaffold	ST179
GCA_000361225.1	2003	USA	North America	Scaffold	ST5
GCA_000361245.1	2003	USA	North America	Scaffold	ST5																																1
GCA_000361265.1	2003	USA	North America	Scaffold	ST609
GCA_000361285.1	2003	USA	North America	Scaffold	ST496																																2
GCA_000361305.1	2003	USA	North America	Scaffold	ST105
GCA_000361325.1	2003	USA	North America	Scaffold	ST5																																1
GCA_000361345.1	2003	USA	North America	Scaffold	ST5																				1
GCA_000361365.1	2003	USA	North America	Scaffold	ST5																																1
GCA_000361385.1	2003	USA	North America	Scaffold	ST36
GCA_000361405.1	2003	USA	North America	Scaffold	ST5																																1
GCA_000361425.1	2004	USA	North America	Scaffold	ST105																										1						1
GCA_000361445.1	2003	USA	North America	Scaffold	ST8
GCA_000361465.1	2003	USA	North America	Scaffold	ST5
GCA_000361485.1	2003	USA	North America	Scaffold	ST105																										1						1
GCA_000361505.1	2004	USA	North America	Scaffold	ST105																										1
GCA_000361525.1	2004	USA	North America	Scaffold	ST5
GCA_000361545.1	2004	USA	North America	Scaffold	ST5
GCA_000361565.1	2004	USA	North America	Scaffold	ST105																															1	1
GCA_000361585.1	2004	USA	North America	Scaffold	ST5																										1
GCA_000361605.1	2004	USA	North America	Scaffold	ST5
GCA_000361625.1	2004	USA	North America	Scaffold	ST105																										1
GCA_000361665.1	2004	USA	North America	Scaffold	ST5
GCA_000361685.1	2004	USA	North America	Scaffold	ST5
GCA_000361705.1	2004	USA	North America	Scaffold	ST609
GCA_000361745.1	2004	USA	North America	Scaffold	ST105																										1
GCA_000361805.1	2004	USA	North America	Scaffold	ST5
GCA_000361825.1	2004	USA	North America	Scaffold	ST5
GCA_000361845.1	2004	USA	North America	Scaffold	ST5																																1
GCA_000361885.1	2004	USA	North America	Scaffold	ST3312
GCA_000361905.1	2004	USA	North America	Scaffold	ST105																										1						1
GCA_000361925.1	2004	USA	North America	Scaffold	ST5																										1
GCA_000361945.1	2004	USA	North America	Scaffold	ST105																										1
GCA_000361965.1	2004	USA	North America	Scaffold	ST5
GCA_000361985.1	2004	USA	North America	Scaffold	ST105																																2
GCA_000362005.1	2004	USA	North America	Scaffold	ST105																										1						1
GCA_000362025.1	2004	USA	North America	Scaffold	ST5
GCA_000362045.1	2004	USA	North America	Scaffold	ST105																										1						1
GCA_000362065.1	2004	USA	North America	Scaffold	ST609
GCA_000362085.1	2004	USA	North America	Scaffold	ST105																																1
GCA_000362105.1	2004	USA	North America	Scaffold	ST5
GCA_000362125.1	2004	USA	North America	Scaffold	ST45																						1
GCA_000362165.1	2004	USA	North America	Scaffold	ST5																																1
GCA_000362185.1	2004	USA	North America	Scaffold	ST5																										1						1
GCA_000362205.1	2004	USA	North America	Scaffold	ST5
GCA_000362225.1	2004	USA	North America	Scaffold	ST105																										1						1
GCA_000362265.1	2004	USA	North America	Scaffold	ST105
GCA_000362285.1	ND	ND	ND	Scaffold	ST36																																									1
GCA_000362305.1	2004	USA	North America	Scaffold	ST5
GCA_000362325.1	ND	ND	ND	Scaffold	ST105																																1
GCA_000362345.1	ND	ND	ND	Scaffold	ST5
GCA_000362365.1	ND	ND	ND	Scaffold	ST5																																1
GCA_000362385.1	2004	USA	North America	Scaffold	ST5
GCA_000362405.1	2004	USA	North America	Scaffold	ST5
GCA_000362425.1	2004	USA	North America	Scaffold	ST609
GCA_000362445.1	2004	USA	North America	Scaffold	ST5
GCA_000362465.1	2004	USA	North America	Scaffold	ST5																				1												1
GCA_000362485.1	2004	USA	North America	Scaffold	ST5
GCA_000362505.1	ND	ND	ND	Scaffold	ST30
GCA_000362525.1	2004	USA	North America	Scaffold	ST5
GCA_000362545.1	2004	USA	North America	Scaffold	ST5
GCA_000362565.1	ND	ND	ND	Scaffold	ST5																										1
GCA_000362585.1	ND	ND	ND	Scaffold	ST105																										1						1
GCA_000362605.1	ND	ND	ND	Scaffold	ST5
GCA_000362625.1	2004	USA	North America	Scaffold	ST105																										1						1
GCA_000362645.1	2004	USA	North America	Scaffold	ST609
GCA_000362665.1	ND	ND	ND	Scaffold	ST5
GCA_000362685.1	2004	USA	North America	Scaffold	ST105																															1
GCA_000362705.1	ND	ND	ND	Scaffold	ST5
GCA_000362725.1	2004	USA	North America	Scaffold	ST5
GCA_000362745.1	2004	USA	North America	Scaffold	ST5
GCA_000362765.1	2004	USA	North America	Scaffold	ST5
GCA_000362785.1	2004	USA	North America	Scaffold	ST105																										1
GCA_000362805.1	ND	ND	ND	Scaffold	ST105																										1
GCA_000362825.1	2004	USA	North America	Scaffold	ST105																										1
GCA_000362845.1	ND	ND	ND	Scaffold	ST5																										1
GCA_000362865.1	ND	ND	ND	Scaffold	ST5
GCA_000362885.1	2004	USA	North America	Scaffold	ST5
GCA_000362905.1	2004	USA	North America	Scaffold	ST105
GCA_000362925.1	2004	USA	North America	Scaffold	ST248
GCA_000362945.1	2004	USA	North America	Scaffold	ST5
GCA_000362965.1	2004	USA	North America	Scaffold	ST105																										1						1
GCA_000362985.1	2004	USA	North America	Scaffold	ST1618
GCA_000363005.1	2004	USA	North America	Scaffold	ST1613
GCA_000363025.1	ND	ND	ND	Scaffold	ST609
GCA_000363045.1	ND	ND	ND	Scaffold	ST5
GCA_000363065.1	2004	USA	North America	Scaffold	ST5
GCA_000363085.1	ND	ND	ND	Scaffold	ST105																										1						1
GCA_000363105.1	2004	USA	North America	Scaffold	ST5
GCA_000363125.1	2004	USA	North America	Scaffold	ST225
GCA_000363145.1	2004	USA	North America	Scaffold	ST5
GCA_000363165.1	ND	ND	ND	Scaffold	ST30
GCA_000363185.1	2004	USA	North America	Scaffold	ST5
GCA_000363205.1	ND	ND	ND	Scaffold	ST5																																1
GCA_000363245.1	ND	ND	ND	Scaffold	ST5
GCA_000363265.1	2004	USA	North America	Scaffold	ST5
GCA_000363285.1	ND	ND	ND	Scaffold	ST231
GCA_000363305.1	2004	USA	North America	Scaffold	ST45																				1												1
GCA_000363325.1	2004	USA	North America	Scaffold	ST5
GCA_000363345.1	2004	USA	North America	Scaffold	ST5
GCA_000363365.1	2004	USA	North America	Scaffold	ST5
GCA_000363385.1	2004	USA	North America	Scaffold	ST5
GCA_000363405.1	2004	USA	North America	Scaffold	ST5																																1
GCA_000363425.1	2004	USA	North America	Scaffold	ST105
GCA_000363445.1	ND	ND	ND	Scaffold	ST5
GCA_000363465.1	2004	USA	North America	Scaffold	ST5
GCA_000363485.1	ND	ND	ND	Scaffold	ST5																										1
GCA_000363505.1	2004	USA	North America	Scaffold	ST5																																1
GCA_000363525.1	2004	USA	North America	Scaffold	ST5																										1
GCA_000363545.1	2004	USA	North America	Scaffold	ST609
GCA_000363565.1	2004	USA	North America	Scaffold	ST5
GCA_000363585.1	2004	USA	North America	Scaffold	ST5
GCA_000363605.1	ND	ND	ND	Scaffold	ST5																										1
GCA_000363625.1	2004	USA	North America	Scaffold	ST231
GCA_000363645.1	2004	USA	North America	Scaffold	ST105																										1						1
GCA_000363665.1	2004	USA	North America	Scaffold	ST5
GCA_000363685.1	2004	USA	North America	Scaffold	ST5																										1
GCA_000363705.1	2004	USA	North America	Scaffold	ST5																																1
GCA_000363725.1	2004	USA	North America	Scaffold	ST5
GCA_000363745.1	2004	USA	North America	Scaffold	ST5
GCA_000363765.1	2004	USA	North America	Scaffold	ST105		1																														1
GCA_000363785.1	2005	USA	North America	Scaffold	ST5
GCA_000363805.1	2010	ND	ND	Scaffold	ST5
GCA_000363825.1	2010	ND	ND	Scaffold	ST5
GCA_000363845.1	2010	ND	ND	Scaffold	ST5
GCA_000363865.1	2010	ND	ND	Scaffold	ST5
GCA_000364485.1	2007	India	Asia	Contig	ST672																		1
GCA_000364505.1	2007	India	Asia	Contig	ST772
GCA_000364525.1	2010	India	Asia	Contig	ST772																																1
GCA_000367745.1	ND	ND	ND	Chromosome	ST8
GCA_000382965.1	ND	Switzerland	Europe	Complete	ST228																																									1
GCA_000382985.1	ND	Switzerland	Europe	Complete	ST228
GCA_000383005.1	ND	Switzerland	Europe	Complete	ST228																																									1
GCA_000390205.1	2006	Canada	North America	Contig	ST5																										1
GCA_000401435.1	2001	Switzerland	Europe	Contig	ST5		1
GCA_000401455.1	2005	Switzerland	Europe	Contig	ST30													1
GCA_000401475.1	1990	Switzerland	Europe	Contig	ST239																															1
GCA_000401575.1	2002	Switzerland	Europe	Contig	ST80
GCA_000403115.1	ND	USA	North America	Contig	ST5																																									1
GCA_000412775.1	ND	ND	ND	Complete	ST45																				1
GCA_000418345.1	1993	Brazil	South America	Complete	ST239																																1
GCA_000421995.1	2006	Spain	Europe	Contig	ST125																										1						1
GCA_000442355.1	2009	Brazil	South America	Contig	ST5																				1
GCA_000443245.1	2010	Netherlands	Europe	Contig	ST398		1
GCA_000443285.1	2009	France	Europe	Contig	ST398																																1
GCA_000455725.2	2008	France	Europe	Contig	ST398																															2	1
GCA_000462955.1	ND	ND	ND	Complete	ST50
GCA_000463055.1	ND	South Korea	Asia	Complete	ST72																																1
GCA_000470845.1	ND	ND	ND	Complete	ST59
GCA_000470865.1	ND	ND	ND	Complete	ST59
GCA_000485885.1	2010	Taiwan	Asia	Complete	ST239																																1									1
GCA_000496095.1	1996	Spain	Europe	Scaffold	ST247																																									1
GCA_000507705.1	ND	ND	ND	Scaffold	ST96
GCA_000507725.1	ND	ND	ND	Scaffold	ST15																		1
GCA_000512505.1	2012	India	Asia	Contig	ND																		1
GCA_000512525.1	2012	India	Asia	Contig	ST3774																																1
GCA_000512545.1	2012	India	Asia	Contig	ST1																		1
GCA_000516935.1	2007	Australia	Oceania	Contig	ST772
GCA_000525105.1	ND	USA	North America	Scaffold	ST5
GCA_000525125.1	ND	USA	North America	Scaffold	ST5
GCA_000525145.1	ND	USA	North America	Scaffold	ST105
GCA_000525165.1	ND	USA	North America	Scaffold	ST105																																1
GCA_000525185.1	ND	USA	North America	Scaffold	ST231																																1
GCA_000525205.1	ND	Argentina	South America	Scaffold	ST5
GCA_000525225.1	ND	Argentina	South America	Scaffold	ST5																										1
GCA_000525245.1	ND	Argentina	South America	Scaffold	ST5																										1					1
GCA_000525265.1	ND	Venezuela	South America	Scaffold	ND																																									1
GCA_000525285.1	ND	Venezuela	South America	Scaffold	ST5
GCA_000525305.1	ND	Venezuela	South America	Scaffold	ST5
GCA_000525325.1	ND	Venezuela	South America	Scaffold	ST5																																									1
GCA_000525345.1	ND	Venezuela	South America	Scaffold	ST5																																									1
GCA_000525365.1	ND	Venezuela	South America	Scaffold	ST5
GCA_000525385.1	ND	Venezuela	South America	Scaffold	ST5																																									1
GCA_000525405.1	ND	Venezuela	South America	Scaffold	ST5																																									1
GCA_000525425.1	ND	Peru	South America	Scaffold	ST5																																									1
GCA_000525445.1	ND	Peru	South America	Scaffold	ST5
GCA_000525465.1	ND	Brazil	South America	Scaffold	ST5																																									1
GCA_000525485.1	ND	Argentina	South America	Scaffold	ST5																																									1
GCA_000525505.1	ND	Venezuela	South America	Scaffold	ST5																																									1
GCA_000525525.1	ND	Peru	South America	Scaffold	ST5
GCA_000525545.1	ND	Peru	South America	Scaffold	ST5																																									1
GCA_000525565.1	ND	Colombia	South America	Scaffold	ST5																																									1
GCA_000527355.1	2004	USA	North America	Contig	ST5																																1
GCA_000527375.1	2004	USA	North America	Contig	ST5																																1
GCA_000527415.1	2004	USA	North America	Contig	ST5																																1
GCA_000527475.1	2004	USA	North America	Contig	ST5
GCA_000527495.1	2004	USA	North America	Contig	ST105		1																														1
GCA_000527515.1	2004	USA	North America	Contig	ST5																																1
GCA_000527535.1	2004	USA	North America	Contig	ST5																																1
GCA_000527555.1	2004	USA	North America	Contig	ST5																																1
GCA_000527615.1	2004	USA	North America	Contig	ST5																																1
GCA_000527635.1	2004	USA	North America	Contig	ST5																																1
GCA_000527655.1	2004	USA	North America	Contig	ST5																																1
GCA_000527675.1	2004	USA	North America	Contig	ST5																																1
GCA_000527715.1	2004	USA	North America	Scaffold	ST5																																1
GCA_000527735.1	2004	USA	North America	Scaffold	ST609																																1
GCA_000527795.1	2004	USA	North America	Scaffold	ST5																																1
GCA_000527855.1	2004	USA	North America	Scaffold	ST105																																1
GCA_000527895.1	2004	USA	North America	Scaffold	ST5
GCA_000527935.1	2004	USA	North America	Scaffold	ST609																																									1
GCA_000527975.1	2004	USA	North America	Scaffold	ST5																																1
GCA_000527995.1	2004	USA	North America	Scaffold	ST105																																1
GCA_000528035.1	2004	USA	North America	Scaffold	ST5
GCA_000528055.1	2004	USA	North America	Scaffold	ST105		1																														1
GCA_000528075.1	2004	USA	North America	Scaffold	ST105
GCA_000528095.1	2004	USA	North America	Scaffold	ST609																																									1
GCA_000528115.1	2004	USA	North America	Scaffold	ST5																																1
GCA_000528135.1	2004	USA	North America	Scaffold	ST5																																1
GCA_000528155.1	2004	USA	North America	Scaffold	ST5																																1
GCA_000528175.1	2004	USA	North America	Scaffold	ST609																																1
GCA_000528195.1	2004	USA	North America	Scaffold	ST5
GCA_000528295.1	2004	USA	North America	Scaffold	ST5																																1
GCA_000528315.1	2004	USA	North America	Scaffold	ST5																																1
GCA_000528335.1	2004	USA	North America	Scaffold	ST105				1
GCA_000528355.1	2004	USA	North America	Scaffold	ST5																																1
GCA_000528375.1	2004	USA	North America	Scaffold	ST5																																1
GCA_000528395.1	2004	USA	North America	Scaffold	ST5																																1
GCA_000528415.1	2004	USA	North America	Scaffold	ST105																																1
GCA_000528455.1	2004	USA	North America	Scaffold	ST105																																1
GCA_000528475.1	2004	USA	North America	Scaffold	ST5																																1
GCA_000528495.1	2004	USA	North America	Scaffold	ST5																																1
GCA_000528515.1	2004	USA	North America	Scaffold	ST45																																1
GCA_000528535.1	2004	USA	North America	Scaffold	ST105																																1
GCA_000528555.1	2004	USA	North America	Scaffold	ST5																																1
GCA_000528595.1	2004	USA	North America	Scaffold	ST5
GCA_000528615.1	2004	USA	North America	Scaffold	ST5																																1
GCA_000528655.1	2004	USA	North America	Scaffold	ST5
GCA_000528675.1	2004	USA	North America	Scaffold	ST5																																1
GCA_000528695.1	2004	USA	North America	Scaffold	ST105																																1
GCA_000528755.1	2004	USA	North America	Scaffold	ST105																																1
GCA_000528775.1	2004	USA	North America	Scaffold	ST105		1																														1
GCA_000528815.1	2004	USA	North America	Scaffold	ST231																																1
GCA_000528835.1	2004	USA	North America	Scaffold	ST105																																1
GCA_000528855.1	2004	USA	North America	Scaffold	ST5																																1
GCA_000528875.1	2004	USA	North America	Scaffold	ST5																																1
GCA_000528895.1	2004	USA	North America	Scaffold	ST105
GCA_000528915.1	2004	USA	North America	Scaffold	ST105																																1
GCA_000528935.1	2004	USA	North America	Scaffold	ST5																																1
GCA_000529015.1	2004	USA	North America	Scaffold	ST105																																1
GCA_000529035.1	2004	USA	North America	Scaffold	ST5																																1
GCA_000529055.1	2004	USA	North America	Scaffold	ST105																																1
GCA_000529075.1	2004	USA	North America	Scaffold	ST105																																1
GCA_000529095.1	2004	USA	North America	Scaffold	ST5																																1
GCA_000529135.1	2004	USA	North America	Scaffold	ST105		1
GCA_000529155.1	2004	USA	North America	Scaffold	ST105		1
GCA_000529175.1	2004	USA	North America	Scaffold	ST105		1
GCA_000529195.1	2004	USA	North America	Scaffold	ST105		1
GCA_000529255.1	2004	USA	North America	Scaffold	ST231																																1
GCA_000529315.1	2004	USA	North America	Scaffold	ST5
GCA_000529375.1	2004	USA	North America	Scaffold	ST5																																1
GCA_000529415.1	2004	USA	North America	Scaffold	ST105
GCA_000529455.1	2004	USA	North America	Scaffold	ST5
GCA_000529475.1	2003	USA	North America	Scaffold	ST5																																1
GCA_000529515.1	2003	USA	North America	Scaffold	ST609
GCA_000529575.1	2003	USA	North America	Scaffold	ST609
GCA_000529635.1	2003	USA	North America	Scaffold	ST105		1
GCA_000529695.1	2004	USA	North America	Scaffold	ST5																																1
GCA_000529735.1	2004	USA	North America	Scaffold	ST5																																1
GCA_000529795.1	2004	USA	North America	Scaffold	ST231		1																														1
GCA_000529835.1	2004	USA	North America	Scaffold	ST36
GCA_000529875.1	2004	USA	North America	Scaffold	ST105		1																														1
GCA_000529915.1	2004	USA	North America	Scaffold	ST5																																1
GCA_000529935.1	2003	USA	North America	Scaffold	ST105
GCA_000529995.1	2003	USA	North America	Scaffold	ST105		1																														1
GCA_000530035.1	2003	USA	North America	Scaffold	ST105																																1
GCA_000530075.1	2003	USA	North America	Scaffold	ST5																																1
GCA_000530155.1	2003	USA	North America	Scaffold	ST5																																1
GCA_000530185.1	2003	USA	North America	Scaffold	ST105		1
GCA_000530315.1	2003	USA	North America	Scaffold	ST5																																1
GCA_000530395.1	2003	USA	North America	Scaffold	ST5																																1
GCA_000530445.1	2003	USA	North America	Scaffold	ST5																																1
GCA_000530515.1	2003	USA	North America	Scaffold	ST5																																1
GCA_000530545.1	2003	USA	North America	Scaffold	ST5																																1
GCA_000530615.1	2003	USA	North America	Scaffold	ST5
GCA_000530635.1	2003	USA	North America	Scaffold	ST609
GCA_000530665.1	2003	USA	North America	Scaffold	ST105
GCA_000530705.1	2003	USA	North America	Scaffold	ST5																																1
GCA_000530775.1	2003	USA	North America	Scaffold	ST5																																1
GCA_000530815.1	2003	USA	North America	Scaffold	ST5																																1
GCA_000530865.1	2003	USA	North America	Scaffold	ST609
GCA_000530925.1	2003	USA	North America	Scaffold	ST105		1																														1
GCA_000530965.1	2003	USA	North America	Scaffold	ST105
GCA_000530995.1	2003	USA	North America	Scaffold	ST105		1																														1
GCA_000531015.1	2003	USA	North America	Scaffold	ST72				1
GCA_000531035.1	2003	USA	North America	Scaffold	ST5																		1														1
GCA_000531065.1	2003	USA	North America	Scaffold	ST5																																1
GCA_000531115.1	2003	USA	North America	Scaffold	ST105
GCA_000531155.1	2003	USA	North America	Scaffold	ST180
GCA_000531215.1	2003	USA	North America	Scaffold	ST5
GCA_000531265.1	2003	USA	North America	Scaffold	ST105
GCA_000531325.1	2003	USA	North America	Scaffold	ST105																																1
GCA_000531375.1	2003	USA	North America	Scaffold	ST609
GCA_000531465.1	2003	USA	North America	Scaffold	ST105		1
GCA_000531495.1	2003	USA	North America	Scaffold	ST5																																1
GCA_000531555.1	2003	USA	North America	Scaffold	ST105		1																														1
GCA_000531615.1	2003	USA	North America	Scaffold	ST609
GCA_000531665.1	2003	USA	North America	Scaffold	ST609
GCA_000531735.1	2003	USA	North America	Scaffold	ST5
GCA_000531775.1	2003	USA	North America	Scaffold	ST609
GCA_000531835.1	2003	USA	North America	Scaffold	ST105																																1
GCA_000531855.1	2003	USA	North America	Scaffold	ST609
GCA_000531875.1	2004	USA	North America	Scaffold	ST45																		1
GCA_000531895.1	2004	USA	North America	Scaffold	ST5		1																														1
GCA_000531915.1	2004	USA	North America	Scaffold	ST105		1
GCA_000531935.1	2004	USA	North America	Scaffold	ST5		1																														1
GCA_000531955.1	2004	USA	North America	Scaffold	ST5																																1
GCA_000531975.1	2004	USA	North America	Scaffold	ST5
GCA_000531995.1	2004	USA	North America	Scaffold	ST5
GCA_000532015.1	2004	USA	North America	Scaffold	ST105		1
GCA_000532035.1	2004	USA	North America	Scaffold	ST5																																1
GCA_000532055.1	2004	USA	North America	Scaffold	ST105																																1
GCA_000532075.1	2004	USA	North America	Scaffold	ST5
GCA_000532095.1	2004	USA	North America	Scaffold	ST45																																1
GCA_000532115.1	2004	USA	North America	Scaffold	ST5																																1
GCA_000532135.1	2004	USA	North America	Scaffold	ST5																																1
GCA_000532155.1	2004	USA	North America	Scaffold	ST105
GCA_000532175.1	2004	USA	North America	Scaffold	ST5
GCA_000532195.1	2004	USA	North America	Scaffold	ST5
GCA_000532215.1	2004	USA	North America	Scaffold	ST5
GCA_000532435.1	2004	USA	North America	Scaffold	ST609
GCA_000532455.1	2004	USA	North America	Scaffold	ST5
GCA_000532495.1	2004	USA	North America	Scaffold	ST231																																1
GCA_000532515.1	2004	USA	North America	Scaffold	ST1618																																1
GCA_000532535.1	2004	USA	North America	Scaffold	ST5
GCA_000532555.1	2004	USA	North America	Scaffold	ST609																																									1
GCA_000532575.1	2004	USA	North America	Scaffold	ST5																																1
GCA_000532595.1	2004	USA	North America	Scaffold	ST105
GCA_000532615.1	2004	USA	North America	Scaffold	ST5																																1
GCA_000532635.1	2004	USA	North America	Scaffold	ST5																																1
GCA_000532655.1	2004	USA	North America	Scaffold	ST5
GCA_000532675.1	2004	USA	North America	Scaffold	ST105
GCA_000532695.1	2004	USA	North America	Scaffold	ST5																																									1
GCA_000532715.1	2004	USA	North America	Scaffold	ST5
GCA_000532755.1	2004	USA	North America	Scaffold	ST5																																1
GCA_000532775.1	2004	USA	North America	Scaffold	ST5																																1
GCA_000532795.1	2004	USA	North America	Scaffold	ST5																																1
GCA_000532815.1	2004	USA	North America	Scaffold	ST5																																1
GCA_000532835.1	2004	USA	North America	Scaffold	ST507																																1
GCA_000532855.1	2004	USA	North America	Scaffold	ST105																																1
GCA_000532875.1	2004	USA	North America	Scaffold	ST5																																1
GCA_000532895.1	2004	USA	North America	Scaffold	ST105
GCA_000532915.1	2004	USA	North America	Scaffold	ST5																																1
GCA_000532935.1	2004	USA	North America	Scaffold	ST5																																1
GCA_000532955.1	2004	USA	North America	Scaffold	ST507
GCA_000532975.1	2004	USA	North America	Scaffold	ST105		1
GCA_000532995.1	2004	USA	North America	Scaffold	ST5																																1
GCA_000533015.1	2004	USA	North America	Scaffold	ST5
GCA_000533035.1	2004	USA	North America	Scaffold	ST507																																1
GCA_000533055.1	2004	USA	North America	Scaffold	ST5																																2
GCA_000533075.1	2004	USA	North America	Scaffold	ST105																																1
GCA_000533095.1	2004	USA	North America	Scaffold	ST5
GCA_000533115.1	2004	USA	North America	Scaffold	ST105																																1
GCA_000533135.1	2004	USA	North America	Scaffold	ST5
GCA_000533155.1	2004	USA	North America	Scaffold	ST5																																1
GCA_000533175.1	2004	USA	North America	Scaffold	ST5																																1
GCA_000533195.1	2004	USA	North America	Scaffold	ST105
GCA_000533215.1	2003	USA	North America	Contig	ST105		1																														1
GCA_000533255.1	2003	USA	North America	Contig	ST105				1
GCA_000533315.1	2003	USA	North America	Contig	ST105																										1						1
GCA_000533375.1	2003	USA	North America	Contig	ST5																																1
GCA_000533395.1	2003	USA	North America	Contig	ST5																																1
GCA_000533415.1	2003	USA	North America	Contig	ST105																										1						1
GCA_000533435.1	2003	USA	North America	Contig	ST5																																1
GCA_000533455.1	2003	USA	North America	Contig	ST5																																1
GCA_000533475.1	2003	USA	North America	Contig	ST5																																1
GCA_000533495.1	2003	USA	North America	Contig	ST105																																1
GCA_000533515.1	2003	USA	North America	Contig	ST5																																1
GCA_000533535.1	2003	USA	North America	Contig	ST5
GCA_000533575.1	2003	USA	North America	Contig	ST105																										1						1
GCA_000533595.1	2003	USA	North America	Contig	ST105																																1
GCA_000533615.1	2003	USA	North America	Contig	ST5																																1
GCA_000533675.1	2003	USA	North America	Contig	ST5																																1
GCA_000533715.1	2003	USA	North America	Contig	ST105		1																														1
GCA_000533775.1	2003	USA	North America	Contig	ST5																																1
GCA_000533795.1	2003	USA	North America	Contig	ST3403																																1
GCA_000533835.1	2003	USA	North America	Contig	ST5																																1
GCA_000533855.1	2003	USA	North America	Contig	ST5																																1
GCA_000533875.1	2003	USA	North America	Contig	ST105																																1
GCA_000533895.1	2003	USA	North America	Contig	ST5
GCA_000533915.1	2003	USA	North America	Contig	ST5																																			1
GCA_000533935.1	2003	USA	North America	Contig	ST5																																1
GCA_000533975.1	2003	USA	North America	Contig	ST105																																1
GCA_000533995.1	2003	USA	North America	Contig	ST5																																	1
GCA_000534015.1	2004	USA	North America	Contig	ST5																																1
GCA_000534835.1	2002-2005	ND	ND	Contig	ST45
GCA_000534855.1	2002-2005	ND	ND	Contig	ST45
GCA_000534955.1	2004	USA	North America	Contig	ST105		1																														1
GCA_000534975.1	2004	USA	North America	Contig	ST5																															1	1
GCA_000534995.1	2004	USA	North America	Contig	ST5																																1
GCA_000535015.1	2004	USA	North America	Contig	ST5																																1
GCA_000535035.1	2004	USA	North America	Contig	ST105																																1
GCA_000535055.1	2004	USA	North America	Contig	ST5																																1
GCA_000535095.1	2004	USA	North America	Contig	ST5																																1
GCA_000535115.1	2004	USA	North America	Contig	ST5																																1
GCA_000535155.1	2004	USA	North America	Contig	ST105																																1
GCA_000535175.1	2004	USA	North America	Contig	ST5																																1
GCA_000535195.1	2004	USA	North America	Contig	ST5
GCA_000535255.1	2004	USA	North America	Contig	ST5																																1
GCA_000535275.1	2004	USA	North America	Contig	ST105				1
GCA_000535295.1	2004	USA	North America	Contig	ST5		1																														1
GCA_000535315.1	2004	USA	North America	Contig	ST5		1																														2
GCA_000535335.1	2004	USA	North America	Contig	ST105																															1	1
GCA_000535355.1	2004	USA	North America	Contig	ST5																																1
GCA_000535375.1	2004	USA	North America	Contig	ST225
GCA_000535395.1	2004	USA	North America	Contig	ST5
GCA_000535415.1	2004	USA	North America	Contig	ST5																																1
GCA_000535435.1	2004	USA	North America	Contig	ST5																																1
GCA_000535455.1	2004	USA	North America	Contig	ST5		1																														1
GCA_000535475.1	2004	USA	North America	Contig	ST5																																1
GCA_000535495.1	2004	USA	North America	Contig	ST5																																1
GCA_000535515.1	2004	USA	North America	Contig	ST105																										1						1
GCA_000535555.1	2004	USA	North America	Contig	ST105																																1
GCA_000535575.1	2004	USA	North America	Contig	ST105																																1
GCA_000535595.1	2004	USA	North America	Contig	ST105																																1
GCA_000535615.1	2004	USA	North America	Contig	ST5																																1
GCA_000535635.1	2004	USA	North America	Contig	ST5		1																														1
GCA_000535655.1	2004	USA	North America	Contig	ST5																																1
GCA_000535695.1	2004	USA	North America	Contig	ST496																																1
GCA_000535715.1	2004	USA	North America	Contig	ST5																																1
GCA_000535755.1	2004	USA	North America	Contig	ST5																																1
GCA_000535775.1	2004	USA	North America	Contig	ST105																																1
GCA_000535795.1	2005	USA	North America	Contig	ST105																																1
GCA_000535815.1	2004	USA	North America	Contig	ST5																																1
GCA_000535835.1	2004	USA	North America	Contig	ST5																																1
GCA_000535855.1	2004	USA	North America	Contig	ST5																																1
GCA_000535875.1	2004	USA	North America	Contig	ST5																										1						1
GCA_000535895.1	2004	USA	North America	Contig	ST5		1																														1
GCA_000535915.1	2004	USA	North America	Contig	ST5																										1						1
GCA_000535935.1	2004	USA	North America	Contig	ST5																																1
GCA_000535955.1	2004	USA	North America	Contig	ST5																																1
GCA_000535975.1	2004	USA	North America	Contig	ST5																																1
GCA_000535995.1	2004	USA	North America	Contig	ST5		1																														1
GCA_000536035.1	2004	USA	North America	Contig	ST5																																1
GCA_000536055.1	2004	USA	North America	Contig	ST231																																1
GCA_000536075.1	2004	USA	North America	Contig	ST231
GCA_000536115.1	2004	USA	North America	Contig	ST5																																1
GCA_000536155.1	2004	USA	North America	Contig	ST105																																1
GCA_000536175.1	2004	USA	North America	Contig	ST5
GCA_000536215.1	2004	USA	North America	Contig	ST5																																1
GCA_000536235.1	2004	USA	North America	Contig	ST105																										1						1
GCA_000536275.1	2004	USA	North America	Contig	ST5																																1
GCA_000536295.1	2004	USA	North America	Contig	ST5																																1
GCA_000536315.1	2004	USA	North America	Contig	ST5																																1
GCA_000536335.1	2004	USA	North America	Contig	ST5																																1
GCA_000536355.1	2004	USA	North America	Contig	ST105																																1
GCA_000536375.1	2004	USA	North America	Contig	ST5																																1
GCA_000536395.1	2004	USA	North America	Contig	ST105
GCA_000536415.1	2004	USA	North America	Contig	ST5
GCA_000536435.1	2004	USA	North America	Contig	ST5																																1
GCA_000536455.1	ND	USA	North America	Contig	ST5																																1
GCA_000536475.1	ND	USA	North America	Contig	ST8		1
GCA_000536495.1	ND	USA	North America	Contig	ST5																																2
GCA_000536515.1	ND	USA	North America	Contig	ST8		1
GCA_000536535.1	ND	USA	North America	Contig	ST8		1
GCA_000536555.1	ND	USA	North America	Contig	ST8				1
GCA_000536575.1	ND	USA	North America	Contig	ST8													1
GCA_000536595.1	ND	USA	North America	Contig	ST8													1
GCA_000536615.1	ND	USA	North America	Contig	ST8		1
GCA_000536635.1	ND	USA	North America	Contig	ST8
GCA_000536655.1	ND	USA	North America	Contig	ST8
GCA_000536675.1	ND	USA	North America	Contig	ST105													1
GCA_000536695.1	ND	USA	North America	Contig	ST5													1																			1
GCA_000536715.1	ND	USA	North America	Contig	ST5																										1						2
GCA_000536735.1	ND	USA	North America	Contig	ST5																																1
GCA_000536755.1	ND	USA	North America	Contig	ST8																										1
GCA_000536775.1	ND	USA	North America	Contig	ST8		1
GCA_000536795.1	ND	USA	North America	Contig	ST8		1
GCA_000536815.1	ND	USA	North America	Contig	ST8		1
GCA_000536835.1	ND	USA	North America	Contig	ST5																																1
GCA_000536855.1	ND	USA	North America	Contig	ST8																										1
GCA_000536875.1	ND	USA	North America	Contig	ST8													1
GCA_000536895.1	ND	USA	North America	Contig	ST8																										1						1
GCA_000536915.1	ND	USA	North America	Contig	ST8													1
GCA_000536935.1	ND	USA	North America	Contig	ST8				1
GCA_000536955.1	ND	USA	North America	Contig	ST3346				1
GCA_000536975.1	ND	USA	North America	Contig	ST8													1
GCA_000536995.1	ND	USA	North America	Contig	ST8				1																												1
GCA_000537015.1	ND	USA	North America	Contig	ST8				1
GCA_000537035.1	ND	USA	North America	Contig	ST5		1																														1
GCA_000537055.1	ND	USA	North America	Contig	ST8													1
GCA_000537075.1	ND	USA	North America	Contig	ST8													1
GCA_000537095.1	ND	USA	North America	Contig	ST8													1
GCA_000537115.1	ND	USA	North America	Contig	ST105																																1
GCA_000537135.1	ND	USA	North America	Contig	ST8																										1						1
GCA_000537155.1	ND	USA	North America	Contig	ST5																										1						2
GCA_000537175.1	ND	USA	North America	Contig	ST8													1
GCA_000537195.1	ND	USA	North America	Contig	ST5																																2
GCA_000537215.1	ND	USA	North America	Contig	ST5												1																				1
GCA_000537235.1	ND	USA	North America	Contig	ST8													1
GCA_000537255.1	ND	USA	North America	Contig	ST5																																1								1
GCA_000537275.1	ND	USA	North America	Contig	ST8													1																		1
GCA_000537295.1	ND	USA	North America	Contig	ST8																										1						3
GCA_000537315.1	ND	USA	North America	Contig	ST5																																									1
GCA_000537335.1	ND	USA	North America	Contig	ST5																										1						3
GCA_000537355.1	ND	USA	North America	Contig	ST3474																																1									1
GCA_000537375.1	ND	USA	North America	Contig	ST8																										1
GCA_000537395.1	ND	USA	North America	Contig	ST5																																3
GCA_000537415.1	ND	USA	North America	Contig	ST5																																1
GCA_000537435.1	ND	USA	North America	Contig	ST5																																1									1
GCA_000537455.1	ND	USA	North America	Contig	ST5																																1
GCA_000537475.1	ND	USA	North America	Contig	ST5																																2
GCA_000537495.1	ND	USA	North America	Contig	ST8				1																											1
GCA_000537515.1	ND	USA	North America	Contig	ST8				1
GCA_000537535.1	ND	USA	North America	Contig	ST8													1
GCA_000537555.1	ND	USA	North America	Contig	ST5																																2
GCA_000537575.1	ND	USA	North America	Contig	ST8				1
GCA_000537595.1	ND	USA	North America	Contig	ST8																										1
GCA_000537615.1	ND	USA	North America	Contig	ST239																															1										1
GCA_000537635.1	ND	USA	North America	Contig	ST8													1
GCA_000537655.1	ND	USA	North America	Contig	ST8																																1
GCA_000537675.1	ND	USA	North America	Contig	ST5																																2
GCA_000537695.1	ND	USA	North America	Contig	ST8				1
GCA_000537715.1	ND	USA	North America	Contig	ST8													1																		1
GCA_000537735.1	ND	USA	North America	Contig	ST5																																1
GCA_000537755.1	ND	USA	North America	Contig	ST8													1
GCA_000537775.1	ND	USA	North America	Contig	ST8													1
GCA_000537795.1	ND	USA	North America	Contig	ST8		1
GCA_000537815.1	ND	USA	North America	Contig	ST8		1
GCA_000537835.1	ND	USA	North America	Contig	ST5																																3
GCA_000537855.1	ND	USA	North America	Contig	ST8																																1
GCA_000537875.1	ND	USA	North America	Contig	ST8																										1
GCA_000537895.1	ND	USA	North America	Contig	ST8													1
GCA_000537915.1	ND	USA	North America	Scaffold	ST8				1
GCA_000537935.1	ND	USA	North America	Scaffold	ST5				1																												1
GCA_000537955.1	ND	USA	North America	Scaffold	ST8																										1
GCA_000537975.1	ND	USA	North America	Scaffold	ST239																																1										1
GCA_000537995.1	ND	USA	North America	Scaffold	ST8																										1
GCA_000538015.1	ND	USA	North America	Scaffold	ST5																										1
GCA_000538035.1	ND	USA	North America	Scaffold	ST8		1
GCA_000538055.1	ND	USA	North America	Scaffold	ST3410		1																														2
GCA_000538075.1	ND	USA	North America	Scaffold	ST5																																1
GCA_000538095.1	ND	USA	North America	Scaffold	ST5																																2
GCA_000538115.1	ND	USA	North America	Scaffold	ST239																															1	1
GCA_000538135.1	ND	USA	North America	Scaffold	ST5																														1		2
GCA_000538155.1	ND	USA	North America	Scaffold	ST496																																1
GCA_000538175.1	ND	USA	North America	Scaffold	ST8																										1					1
GCA_000538195.1	ND	USA	North America	Scaffold	ST8				1
GCA_000538215.1	ND	USA	North America	Scaffold	ST8													1
GCA_000538235.1	ND	USA	North America	Scaffold	ST5
GCA_000538255.1	ND	USA	North America	Scaffold	ST8																																1
GCA_000538275.1	ND	USA	North America	Scaffold	ST5																																2
GCA_000538295.1	ND	USA	North America	Scaffold	ST3350																										1						1
GCA_000538315.1	ND	USA	North America	Scaffold	ST5																																1
GCA_000538335.1	ND	USA	North America	Scaffold	ST5																																1
GCA_000538355.1	ND	USA	North America	Scaffold	ST105													1
GCA_000538375.1	ND	USA	North America	Scaffold	ST5													1																			1
GCA_000538395.1	ND	USA	North America	Scaffold	ST8		1																													1
GCA_000538415.1	ND	USA	North America	Scaffold	ST474																		1													1	1
GCA_000538435.1	ND	USA	North America	Scaffold	ST8													1
GCA_000538455.1	ND	USA	North America	Scaffold	ST8																																1
GCA_000538475.1	ND	USA	North America	Scaffold	ST5													1																			2
GCA_000538495.1	ND	USA	North America	Scaffold	ST8		1
GCA_000538515.1	ND	USA	North America	Scaffold	ST5
GCA_000538535.1	ND	USA	North America	Scaffold	ST5													1
GCA_000538555.1	ND	USA	North America	Scaffold	ST5													1																			1
GCA_000538575.1	ND	USA	North America	Scaffold	ST8				1
GCA_000538595.1	ND	USA	North America	Scaffold	ST30																																1
GCA_000538615.1	ND	USA	North America	Scaffold	ST5																																2
GCA_000538635.1	ND	USA	North America	Scaffold	ST8													1																			1
GCA_000538655.1	ND	USA	North America	Scaffold	ST8				1
GCA_000538675.1	ND	USA	North America	Scaffold	ST840
GCA_000538695.1	ND	USA	North America	Scaffold	ST8				1
GCA_000538715.1	ND	USA	North America	Scaffold	ST5													1																			1
GCA_000538735.1	ND	USA	North America	Scaffold	ST8				1
GCA_000538755.1	ND	USA	North America	Scaffold	ST5
GCA_000538775.1	ND	USA	North America	Scaffold	ST5				1
GCA_000538795.1	ND	USA	North America	Scaffold	ST5																																2
GCA_000538815.1	ND	USA	North America	Scaffold	ST8													1
GCA_000538835.1	ND	USA	North America	Scaffold	ST8																										1
GCA_000538855.1	ND	USA	North America	Scaffold	ST5
GCA_000538875.1	ND	USA	North America	Scaffold	ST8				1
GCA_000538895.1	ND	USA	North America	Scaffold	ST8																										1						1
GCA_000538915.1	ND	USA	North America	Scaffold	ST5
GCA_000538935.1	ND	USA	North America	Scaffold	ST8																																1
GCA_000538955.1	ND	USA	North America	Scaffold	ST3410													1																			1
GCA_000538975.1	ND	USA	North America	Scaffold	ST8																										1						1
GCA_000538995.1	ND	USA	North America	Scaffold	ST8
GCA_000539015.1	ND	USA	North America	Scaffold	ST8				1
GCA_000539035.1	ND	USA	North America	Scaffold	ST5													1																			1
GCA_000539055.1	ND	USA	North America	Scaffold	ST8													1
GCA_000539075.1	ND	USA	North America	Scaffold	ST8																																1
GCA_000539095.1	ND	USA	North America	Scaffold	ST5													1																			1
GCA_000539115.1	ND	USA	North America	Scaffold	ST8																										1						1
GCA_000539135.1	ND	USA	North America	Scaffold	ST1730																																1
GCA_000539155.1	ND	USA	North America	Scaffold	ST5																																1
GCA_000539175.1	ND	USA	North America	Scaffold	ST3349																															1
GCA_000539195.1	ND	USA	North America	Scaffold	ST5																																2
GCA_000539215.1	ND	USA	North America	Scaffold	ST5																										1						4
GCA_000539235.1	ND	USA	North America	Scaffold	ST474
GCA_000539255.1	ND	USA	North America	Scaffold	ST8													1																														1
GCA_000539275.1	ND	USA	North America	Scaffold	ST3410																																1
GCA_000539295.1	ND	USA	North America	Scaffold	ST5																																1
GCA_000539315.1	ND	USA	North America	Scaffold	ST5																																1
GCA_000539335.1	ND	USA	North America	Scaffold	ST8													1
GCA_000539355.1	ND	USA	North America	Scaffold	ST5																				1												1
GCA_000539375.1	ND	USA	North America	Scaffold	ST5																																2
GCA_000539395.1	ND	USA	North America	Scaffold	ST8																										1
GCA_000539415.1	ND	USA	North America	Scaffold	ST8													1
GCA_000539435.1	ND	USA	North America	Scaffold	ST3410													1																			1
GCA_000539455.1	ND	USA	North America	Scaffold	ST8				1																												1
GCA_000539475.1	ND	USA	North America	Scaffold	ST8				1																												1
GCA_000539495.1	ND	USA	North America	Scaffold	ST5																															1	1	1
GCA_000539515.1	ND	USA	North America	Scaffold	ST8		1
GCA_000539535.1	ND	USA	North America	Scaffold	ST3506				1
GCA_000539555.1	ND	USA	North America	Scaffold	ST5													1
GCA_000539575.1	ND	USA	North America	Scaffold	ST5																																1
GCA_000539595.1	ND	USA	North America	Scaffold	ST225																																1
GCA_000539615.1	ND	USA	North America	Scaffold	ST3410													1																												1
GCA_000539635.1	ND	USA	North America	Scaffold	ST5				1
GCA_000539655.1	ND	USA	North America	Scaffold	ST8													1																			1
GCA_000539675.1	ND	USA	North America	Scaffold	ST5				1																												1
GCA_000539695.1	ND	USA	North America	Scaffold	ST5
GCA_000539715.1	ND	USA	North America	Scaffold	ST3410													1																			1
GCA_000539735.1	ND	USA	North America	Scaffold	ST8		1
GCA_000539755.1	ND	USA	North America	Scaffold	ST5																																3
GCA_000539775.1	ND	USA	North America	Scaffold	ST239																																									1
GCA_000539795.1	ND	USA	North America	Scaffold	ST8		1
GCA_000539815.1	ND	USA	North America	Scaffold	ST8																										1
GCA_000539835.1	ND	USA	North America	Scaffold	ST5													1
GCA_000539855.1	ND	USA	North America	Scaffold	ST5																																1
GCA_000539875.1	ND	USA	North America	Scaffold	ST5				1																												1
GCA_000539895.1	ND	USA	North America	Scaffold	ST8		1
GCA_000539915.1	ND	USA	North America	Scaffold	ST5																										1
GCA_000539935.1	ND	USA	North America	Scaffold	ST2188													1
GCA_000539955.1	ND	USA	North America	Scaffold	ST225																																1
GCA_000539975.1	ND	USA	North America	Scaffold	ST3499		1
GCA_000539995.1	ND	USA	North America	Scaffold	ST5
GCA_000540015.1	ND	USA	North America	Scaffold	ST5																																1
GCA_000540035.1	ND	USA	North America	Scaffold	ST5																																									1
GCA_000540055.1	ND	USA	North America	Scaffold	ST8		1
GCA_000540075.1	ND	USA	North America	Scaffold	ST5
GCA_000540095.1	ND	USA	North America	Scaffold	ST5													1																			1
GCA_000540115.1	ND	USA	North America	Scaffold	ST8		1
GCA_000540135.1	ND	USA	North America	Scaffold	ST5				1																												1
GCA_000540155.1	ND	USA	North America	Scaffold	ST5																																									1
GCA_000540175.1	ND	USA	North America	Scaffold	ST5													1																			1
GCA_000540195.1	ND	USA	North America	Scaffold	ST8				1																											1
GCA_000540215.1	ND	USA	North America	Scaffold	ST8													1
GCA_000540235.1	ND	USA	North America	Scaffold	ST5																										1						2
GCA_000540255.1	ND	USA	North America	Scaffold	ST5																																									1
GCA_000540275.1	ND	USA	North America	Scaffold	ST5													1																			1
GCA_000540295.1	ND	USA	North America	Scaffold	ST5
GCA_000540315.1	ND	USA	North America	Scaffold	ST5																																1
GCA_000540335.1	ND	USA	North America	Scaffold	ST8													1
GCA_000540355.1	ND	USA	North America	Scaffold	ST5																																1
GCA_000540375.1	ND	USA	North America	Scaffold	ST239		1																																								1
GCA_000540395.1	ND	USA	North America	Scaffold	ST8																										1
GCA_000540415.1	ND	USA	North America	Scaffold	ST8		1
GCA_000540435.1	ND	USA	North America	Scaffold	ST5				1																												1
GCA_000540455.1	ND	USA	North America	Scaffold	ST5													1																			1
GCA_000540475.1	ND	USA	North America	Scaffold	ST8				1
GCA_000540495.1	ND	USA	North America	Scaffold	ST5																										1						2
GCA_000540515.1	ND	USA	North America	Scaffold	ST3410													1																			1
GCA_000540535.1	ND	USA	North America	Scaffold	ST8				1
GCA_000540555.1	ND	USA	North America	Scaffold	ST8				1																												1
GCA_000540575.1	ND	USA	North America	Scaffold	ST5													1																			1
GCA_000540595.1	ND	USA	North America	Scaffold	ST3410													1																			1
GCA_000540615.1	ND	USA	North America	Scaffold	ST3497																																1
GCA_000540635.1	ND	USA	North America	Scaffold	ST72																																2
GCA_000540655.1	ND	USA	North America	Scaffold	ST8																																1
GCA_000540675.1	ND	USA	North America	Scaffold	ST8				1
GCA_000540695.1	ND	USA	North America	Scaffold	ST8													1
GCA_000540715.1	ND	USA	North America	Scaffold	ST5																																1
GCA_000540735.1	ND	USA	North America	Scaffold	ST5
GCA_000540755.1	ND	USA	North America	Scaffold	ST5
GCA_000540775.1	ND	USA	North America	Scaffold	ST8				1
GCA_000540795.1	ND	USA	North America	Scaffold	ST5																																1
GCA_000540815.1	ND	USA	North America	Scaffold	ST5																																2
GCA_000540835.1	ND	USA	North America	Scaffold	ST8		1
GCA_000540855.1	ND	USA	North America	Scaffold	ST5
GCA_000540875.1	ND	USA	North America	Scaffold	ST5
GCA_000540895.1	ND	USA	North America	Scaffold	ST3410				1
GCA_000540915.1	ND	USA	North America	Scaffold	ST5				1
GCA_000540935.1	ND	USA	North America	Scaffold	ST8													1
GCA_000540955.1	ND	USA	North America	Scaffold	ST3311		1																													1
GCA_000540975.1	ND	USA	North America	Scaffold	ST5																																1
GCA_000540995.1	ND	USA	North America	Scaffold	ST5																																1
GCA_000541015.1	ND	USA	North America	Scaffold	ST5				1
GCA_000541035.1	ND	USA	North America	Scaffold	ST8		1
GCA_000541055.1	ND	USA	North America	Scaffold	ST5																																2
GCA_000541075.1	ND	USA	North America	Scaffold	ST8				1
GCA_000541095.1	ND	USA	North America	Scaffold	ST5																																2
GCA_000541115.1	ND	USA	North America	Scaffold	ST3410				1																												1
GCA_000541135.1	ND	USA	North America	Scaffold	ST8																										1
GCA_000541155.1	ND	USA	North America	Scaffold	ST8		1
GCA_000541175.1	ND	USA	North America	Scaffold	ST5													1																			1
GCA_000541195.1	ND	USA	North America	Scaffold	ST8																										1
GCA_000541215.1	ND	USA	North America	Scaffold	ST59																			1													1
GCA_000541235.1	ND	USA	North America	Scaffold	ST59																			1													1
GCA_000541255.1	ND	USA	North America	Scaffold	ST5													1																			2
GCA_000541275.1	ND	USA	North America	Scaffold	ST8													1
GCA_000541295.1	ND	USA	North America	Scaffold	ST5																																1
GCA_000541315.1	ND	USA	North America	Scaffold	ST3410																																2
GCA_000541335.1	ND	USA	North America	Scaffold	ST5																																1
GCA_000541355.1	ND	USA	North America	Scaffold	ST3410													1																			1
GCA_000541375.1	ND	USA	North America	Scaffold	ST5																																1
GCA_000541395.1	ND	USA	North America	Scaffold	ST5																																1
GCA_000541415.1	ND	USA	North America	Scaffold	ST5																																2
GCA_000541435.1	ND	USA	North America	Scaffold	ST8													1
GCA_000541455.1	ND	USA	North America	Scaffold	ST5													1																			1
GCA_000541475.1	ND	USA	North America	Scaffold	ST5																										1						1
GCA_000541495.1	ND	USA	North America	Scaffold	ST5																										1						1
GCA_000541515.1	ND	USA	North America	Scaffold	ST3481																																1
GCA_000541535.1	ND	USA	North America	Scaffold	ST5		1
GCA_000541555.1	ND	USA	North America	Scaffold	ST3483																																2
GCA_000541575.1	ND	USA	North America	Scaffold	ST3508																																2
GCA_000541595.1	ND	USA	North America	Scaffold	ST5																																2
GCA_000541615.1	ND	USA	North America	Scaffold	ST5																																2
GCA_000541635.1	ND	USA	North America	Scaffold	ST5																																1
GCA_000541655.1	ND	USA	North America	Scaffold	ST5													1																			1
GCA_000541675.1	ND	USA	North America	Scaffold	ST5																															1	3
GCA_000541695.1	ND	USA	North America	Scaffold	ST3410													1
GCA_000541715.1	ND	USA	North America	Scaffold	ST5																																1
GCA_000541735.1	ND	USA	North America	Scaffold	ST5																																1
GCA_000541755.1	ND	USA	North America	Scaffold	ST5														1																		2
GCA_000541775.1	ND	USA	North America	Scaffold	ST8													1
GCA_000541795.1	ND	USA	North America	Scaffold	ST5													1
GCA_000541815.1	ND	USA	North America	Scaffold	ST5																																1
GCA_000541835.1	ND	USA	North America	Scaffold	ST8				1
GCA_000541855.1	ND	USA	North America	Scaffold	ST5																																2
GCA_000541875.1	ND	USA	North America	Scaffold	ST3344		1
GCA_000541895.1	ND	USA	North America	Scaffold	ST8													1
GCA_000541915.1	ND	USA	North America	Scaffold	ST8													1
GCA_000541935.1	ND	USA	North America	Scaffold	ST5
GCA_000541955.1	ND	USA	North America	Scaffold	ST5				1
GCA_000541975.1	ND	USA	North America	Scaffold	ST8				1
GCA_000541995.1	ND	USA	North America	Scaffold	ST8				1
GCA_000542015.1	ND	USA	North America	Scaffold	ST8																																1
GCA_000542035.1	ND	USA	North America	Scaffold	ST5																																									1
GCA_000542055.1	ND	USA	North America	Scaffold	ST59																			1													1
GCA_000542075.1	ND	USA	North America	Scaffold	ST8													1
GCA_000542095.1	ND	USA	North America	Scaffold	ST8																										1						1
GCA_000542115.1	ND	USA	North America	Scaffold	ST8				1
GCA_000542135.1	ND	USA	North America	Scaffold	ST5																										1						3
GCA_000542155.1	ND	USA	North America	Scaffold	ST5																																2
GCA_000542175.1	ND	USA	North America	Scaffold	ST5																																1
GCA_000542195.1	ND	USA	North America	Scaffold	ST105																																1
GCA_000542215.1	ND	USA	North America	Scaffold	ST5																																2
GCA_000542235.1	ND	USA	North America	Scaffold	ST5													1																			1
GCA_000542255.1	ND	USA	North America	Scaffold	ST5													1
GCA_000542275.1	ND	USA	North America	Scaffold	ST5		1																														2
GCA_000542295.1	ND	USA	North America	Scaffold	ST8		1
GCA_000542315.1	ND	USA	North America	Scaffold	ST8				1
GCA_000542335.1	ND	USA	North America	Scaffold	ST5				1																												1
GCA_000542355.1	ND	USA	North America	Scaffold	ST36																																			1
GCA_000542375.1	ND	USA	North America	Scaffold	ST105													1
GCA_000542415.1	ND	USA	North America	Scaffold	ST5																																1
GCA_000542435.1	ND	USA	North America	Scaffold	ST239																																										1
GCA_000542455.1	ND	USA	North America	Scaffold	ST5																																1
GCA_000542475.1	ND	USA	North America	Scaffold	ST5																																1
GCA_000542495.1	ND	USA	North America	Scaffold	ST5																																2
GCA_000542515.1	ND	USA	North America	Scaffold	ST5				1
GCA_000542535.1	ND	USA	North America	Scaffold	ST5																																2
GCA_000542555.1	ND	USA	North America	Scaffold	ST5		1																														1
GCA_000542575.1	ND	USA	North America	Scaffold	ST5		1																														1
GCA_000542595.1	ND	USA	North America	Scaffold	ST8													1
GCA_000542615.1	ND	USA	North America	Scaffold	ST5																																1
GCA_000542635.1	ND	USA	North America	Scaffold	ST8		1
GCA_000542655.1	ND	USA	North America	Scaffold	ST8																		1														2
GCA_000542675.1	ND	USA	North America	Scaffold	ST8																																1
GCA_000542695.1	ND	USA	North America	Scaffold	ST8																										1
GCA_000542725.1	ND	USA	North America	Scaffold	ST8																		1														1
GCA_000542745.1	ND	USA	North America	Scaffold	ST8		1
GCA_000542765.1	ND	USA	North America	Scaffold	ST5																																2
GCA_000542785.1	ND	USA	North America	Scaffold	ST8		1
GCA_000542805.1	ND	USA	North America	Scaffold	ST8				1
GCA_000542825.1	ND	USA	North America	Scaffold	ST8
GCA_000542845.1	ND	USA	North America	Scaffold	ST8				1
GCA_000542865.1	ND	USA	North America	Scaffold	ST8				1
GCA_000542885.1	ND	USA	North America	Scaffold	ST8
GCA_000542905.1	ND	USA	North America	Scaffold	ST8		1
GCA_000542925.1	ND	USA	North America	Scaffold	ST5				1
GCA_000542945.1	ND	USA	North America	Scaffold	ST8																										1
GCA_000542965.1	ND	USA	North America	Scaffold	ST5																																1
GCA_000542985.1	ND	USA	North America	Scaffold	ST8																										1
GCA_000543005.1	ND	USA	North America	Scaffold	ST5																																2
GCA_000543025.1	ND	USA	North America	Scaffold	ST5				1																												1
GCA_000543045.1	ND	USA	North America	Scaffold	ST36																																1			1
GCA_000543065.1	ND	USA	North America	Scaffold	ST5													1																			1
GCA_000543085.1	ND	USA	North America	Scaffold	ST8		1
GCA_000543105.1	ND	USA	North America	Scaffold	ST8		1
GCA_000543125.1	ND	USA	North America	Scaffold	ST36																																1			1
GCA_000543145.1	ND	USA	North America	Scaffold	ST5																																1
GCA_000543165.1	ND	USA	North America	Scaffold	ST8
GCA_000543185.1	ND	USA	North America	Scaffold	ST8		1																														1
GCA_000543205.1	ND	USA	North America	Scaffold	ST5																																3
GCA_000543225.1	ND	USA	North America	Scaffold	ST5				1																												1
GCA_000543245.1	ND	USA	North America	Scaffold	ST105		1
GCA_000543265.1	ND	USA	North America	Scaffold	ST8				1																											1
GCA_000543285.1	ND	USA	North America	Scaffold	ST8		1
GCA_000543305.1	ND	USA	North America	Scaffold	ST8		1
GCA_000543325.1	ND	USA	North America	Scaffold	ST5																																1
GCA_000543345.1	ND	USA	North America	Scaffold	ST3587																															1
GCA_000543405.1	2004	USA	North America	Scaffold	ST5
GCA_000543425.1	2004	USA	North America	Scaffold	ST45																		1														1
GCA_000543465.1	2004	USA	North America	Scaffold	ST5																																1
GCA_000543485.1	2004	USA	North America	Scaffold	ST3408
GCA_000543505.1	2004	USA	North America	Scaffold	ST105		1																														1
GCA_000543525.1	2004	USA	North America	Scaffold	ST5																																1
GCA_000543645.1	2004	USA	North America	Scaffold	ST5																																1
GCA_000543665.1	2004	USA	North America	Scaffold	ST5																																1
GCA_000543685.1	2004	USA	North America	Scaffold	ST5		1																														1
GCA_000543745.1	2004	USA	North America	Scaffold	ST105		1																														1
GCA_000543765.1	2004	USA	North America	Scaffold	ST5
GCA_000543785.1	2004	USA	North America	Scaffold	ST5
GCA_000543805.1	2004	USA	North America	Scaffold	ST5																																									1
GCA_000543825.1	2004	USA	North America	Scaffold	ST5																																									1
GCA_000543885.1	2004	USA	North America	Scaffold	ST105																																1
GCA_000543925.1	2004	USA	North America	Scaffold	ST5		1																														1
GCA_000543945.1	2004	USA	North America	Scaffold	ST5																																1
GCA_000543965.1	2004	USA	North America	Scaffold	ST105																																1
GCA_000544005.1	2004	USA	North America	Scaffold	ST5																																1
GCA_000544025.1	2004	USA	North America	Scaffold	ST105				1
GCA_000544045.1	2004	USA	North America	Scaffold	ST105																																1
GCA_000544105.1	2004	USA	North America	Scaffold	ST5																															1	1
GCA_000544125.1	2004	USA	North America	Scaffold	ST5																																1
GCA_000544145.1	2004	USA	North America	Scaffold	ST45							1
GCA_000544165.1	2004	USA	North America	Scaffold	ST45
GCA_000544205.1	2004	USA	North America	Scaffold	ST5																																1
GCA_000544225.1	2004	USA	North America	Scaffold	ST5																																1
GCA_000544265.1	2004	USA	North America	Scaffold	ST5																																1
GCA_000544305.1	2004	USA	North America	Scaffold	ST5																																1
GCA_000544325.1	2004	USA	North America	Scaffold	ST5																																1
GCA_000544345.1	2004	USA	North America	Scaffold	ST5																																1
GCA_000544385.1	2004	USA	North America	Scaffold	ST5																																1
GCA_000544425.1	2004	USA	North America	Scaffold	ST5
GCA_000544465.1	2004	USA	North America	Scaffold	ST5
GCA_000544505.1	2004	USA	North America	Scaffold	ST105		1																														1
GCA_000544525.1	2004	USA	North America	Scaffold	ST609																																1
GCA_000544565.1	2004	USA	North America	Scaffold	ST609																																1
GCA_000544585.1	2004	USA	North America	Scaffold	ST105				1
GCA_000544625.1	2004	USA	North America	Scaffold	ST5																																1
GCA_000544645.1	2004	USA	North America	Scaffold	ST105		1																														1
GCA_000544665.1	2004	USA	North America	Scaffold	ST45																								1								1
GCA_000544685.1	2004	USA	North America	Scaffold	ST105																										1						1
GCA_000544705.1	2004	USA	North America	Scaffold	ST5																																1
GCA_000544725.1	2004	USA	North America	Scaffold	ST5
GCA_000544745.1	2004	USA	North America	Scaffold	ST5																																1
GCA_000544825.1	2004	USA	North America	Scaffold	ST5																																1
GCA_000544845.1	2004	USA	North America	Scaffold	ST105																										1						1
GCA_000544865.1	2004	USA	North America	Scaffold	ST5																																											1
GCA_000544885.1	2004	USA	North America	Scaffold	ST105																										1						1
GCA_000544905.1	2004	USA	North America	Scaffold	ST5																																1
GCA_000544925.1	2004	USA	North America	Scaffold	ST5																																1
GCA_000544945.1	2004	USA	North America	Scaffold	ST5																																1
GCA_000544965.1	2004	USA	North America	Scaffold	ST8																																									1
GCA_000545045.1	2004	USA	North America	Scaffold	ST5																																1
GCA_000545065.1	2004	USA	North America	Scaffold	ST105																										1						1
GCA_000545085.1	2004	USA	North America	Scaffold	ST5																																1
GCA_000545125.1	2004	USA	North America	Scaffold	ST5																																1
GCA_000545145.1	2004	USA	North America	Scaffold	ST5																																1
GCA_000545185.1	2004	USA	North America	Scaffold	ST5																																1
GCA_000545205.1	2004	USA	North America	Scaffold	ST609																																1
GCA_000545225.1	2004	USA	North America	Scaffold	ST5
GCA_000545265.1	2004	USA	North America	Scaffold	ST5																										1						1
GCA_000545285.1	2004	USA	North America	Scaffold	ST45							1
GCA_000545325.1	2004	USA	North America	Scaffold	ST5																																1
GCA_000545345.1	2004	USA	North America	Scaffold	ST5		1																														1
GCA_000545365.1	2004	USA	North America	Scaffold	ST5																																1
GCA_000545385.1	2004	USA	North America	Scaffold	ST5																																1
GCA_000545405.1	2004	USA	North America	Scaffold	ST105																																1
GCA_000545425.1	2004	USA	North America	Scaffold	ST5																																1
GCA_000545445.1	2004	USA	North America	Scaffold	ST105																																1
GCA_000545465.1	2004	USA	North America	Scaffold	ST105		1																														1
GCA_000545485.1	2004	USA	North America	Scaffold	ST5																																1
GCA_000545525.1	2004	USA	North America	Scaffold	ST105		1																														1
GCA_000545545.1	2004	USA	North America	Scaffold	ST5																																1
GCA_000545565.1	2004	USA	North America	Scaffold	ST45																																1
GCA_000545585.1	2004	USA	North America	Scaffold	ST5																																1
GCA_000545605.1	2004	USA	North America	Scaffold	ST5
GCA_000545625.1	2004	USA	North America	Scaffold	ST5																																1
GCA_000545645.1	2004	USA	North America	Scaffold	ST8		1
GCA_000545665.1	2004	USA	North America	Scaffold	ST5																																1
GCA_000545685.1	2004	USA	North America	Scaffold	ST5																																1
GCA_000545725.1	2004	USA	North America	Scaffold	ST5																																1
GCA_000545745.1	2004	USA	North America	Scaffold	ST5																																1
GCA_000545785.1	2004	USA	North America	Scaffold	ST5																																1
GCA_000545805.1	2004	USA	North America	Scaffold	ST105		1																														1
GCA_000545865.1	2004	USA	North America	Scaffold	ST5
GCA_000545885.1	2004	USA	North America	Scaffold	ST5																																1
GCA_000545905.1	2004	USA	North America	Scaffold	ST5																																1
GCA_000545925.1	2004	USA	North America	Scaffold	ST5																																1
GCA_000545945.1	2004	USA	North America	Scaffold	ST5																																1
GCA_000545965.1	2004	USA	North America	Scaffold	ST5																																1
GCA_000545985.1	2004	USA	North America	Scaffold	ST5																																1
GCA_000546005.1	2004	USA	North America	Scaffold	ST105																																1
GCA_000546025.1	2004	USA	North America	Scaffold	ST5		1																														1
GCA_000546045.1	2004	USA	North America	Scaffold	ST105																																1
GCA_000546065.1	2004	USA	North America	Scaffold	ST8		1
GCA_000546185.1	2004	USA	North America	Scaffold	ST5																																1
GCA_000546265.1	2004	USA	North America	Scaffold	ST231																																1
GCA_000546285.1	2004	USA	North America	Scaffold	ST5																																2
GCA_000546305.1	2004	USA	North America	Scaffold	ST5																																1
GCA_000546325.1	2004	USA	North America	Scaffold	ST5																																1
GCA_000546345.1	2004	USA	North America	Scaffold	ST5																																1
GCA_000546365.1	2004	USA	North America	Scaffold	ST5																																1
GCA_000546465.1	2004	USA	North America	Scaffold	ST105																										1						1
GCA_000546485.1	2004	USA	North America	Scaffold	ST5																																1
GCA_000546525.1	2004	USA	North America	Scaffold	ST105																																1
GCA_000546545.1	2004	USA	North America	Scaffold	ST105		1																														1
GCA_000546565.1	2004	USA	North America	Scaffold	ST5																																1
GCA_000546605.1	2004	USA	North America	Scaffold	ST5																																1
GCA_000546625.1	2004	USA	North America	Scaffold	ST5																																1
GCA_000546645.1	2004	USA	North America	Scaffold	ST8		1
GCA_000546705.1	2004	USA	North America	Scaffold	ST105
GCA_000546745.1	2004	USA	North America	Scaffold	ST5																																1
GCA_000546765.1	2004	USA	North America	Scaffold	ST5																																1
GCA_000546785.1	2004	USA	North America	Scaffold	ST105																																1
GCA_000546865.1	2004	USA	North America	Scaffold	ST5																																1
GCA_000546885.1	2004	USA	North America	Scaffold	ST105																																1
GCA_000546905.1	2004	USA	North America	Scaffold	ST105																										1
GCA_000546965.1	2004	USA	North America	Scaffold	ST5																																									1
GCA_000547045.1	2004	USA	North America	Scaffold	ST105		1																														1
GCA_000547065.1	2004	USA	North America	Scaffold	ST5																																1
GCA_000547085.1	2004	USA	North America	Scaffold	ST5																																1
GCA_000547145.1	2004	USA	North America	Scaffold	ST5																																1
GCA_000547165.1	2004	USA	North America	Scaffold	ST6790																																1
GCA_000547185.1	2004	USA	North America	Scaffold	ST105																																1
GCA_000547205.1	2004	USA	North America	Scaffold	ST5																																1
GCA_000547225.1	2004	USA	North America	Scaffold	ST5																																1
GCA_000547245.1	2004	USA	North America	Scaffold	ST609																																1
GCA_000547265.1	2004	USA	North America	Scaffold	ST5																																1
GCA_000547285.1	2004	USA	North America	Scaffold	ST609																																1
GCA_000547305.1	2004	USA	North America	Scaffold	ST5																																1
GCA_000547325.1	2004	USA	North America	Scaffold	ST105																																1
GCA_000547345.1	2004	USA	North America	Scaffold	ST105																																1
GCA_000547405.1	2004	USA	North America	Scaffold	ST231																																1
GCA_000547425.1	2005	USA	North America	Scaffold	ST5
GCA_000547445.1	2005	USA	North America	Scaffold	ST5
GCA_000547465.1	2005	USA	North America	Scaffold	ST105																																1
GCA_000547505.1	2005	USA	North America	Scaffold	ST105																																1
GCA_000547525.1	2005	USA	North America	Scaffold	ST105																															1	1
GCA_000547545.1	2005	USA	North America	Scaffold	ST5																																1
GCA_000547565.1	2005	USA	North America	Scaffold	ST5		1																														1
GCA_000547585.1	2005	USA	North America	Scaffold	ST5																																1
GCA_000547625.1	2004	USA	North America	Scaffold	ST105																															1	1
GCA_000547645.1	2004	USA	North America	Scaffold	ST5																																1
GCA_000547665.1	2004	USA	North America	Scaffold	ST105																																1
GCA_000547685.1	2004	USA	North America	Scaffold	ST5																																1
GCA_000547705.1	2004	USA	North America	Scaffold	ST3408
GCA_000547725.1	2004	USA	North America	Scaffold	ST5																																1
GCA_000547745.1	2004	USA	North America	Scaffold	ST609																																1
GCA_000547785.1	2004	USA	North America	Scaffold	ST105																																1
GCA_000547805.1	2004	USA	North America	Scaffold	ST5																																2
GCA_000547825.1	2004	USA	North America	Scaffold	ST5		1																														1
GCA_000547845.1	2004	USA	North America	Scaffold	ST609																																1
GCA_000547865.1	2004	USA	North America	Scaffold	ST5																																1
GCA_000547885.1	2004	USA	North America	Scaffold	ST3408
GCA_000547905.1	2004	USA	North America	Scaffold	ST609																																									1
GCA_000547925.1	2004	USA	North America	Scaffold	ST5																																1
GCA_000547965.1	2004	USA	North America	Scaffold	ST105																										1						1
GCA_000547985.1	2004	USA	North America	Scaffold	ST5																																1
GCA_000548065.1	2004	USA	North America	Scaffold	ST231																																1
GCA_000548085.1	2004	USA	North America	Scaffold	ST8
GCA_000548145.1	2004	USA	North America	Scaffold	ST5																																1
GCA_000548165.1	2004	USA	North America	Scaffold	ST231
GCA_000548225.1	2004	USA	North America	Scaffold	ST5																																1
GCA_000548305.1	2004	USA	North America	Scaffold	ST609																																1
GCA_000548325.1	2004	USA	North America	Scaffold	ST5																																1
GCA_000548345.1	2004	USA	North America	Scaffold	ST5																																1
GCA_000548365.1	2004	USA	North America	Scaffold	ST231																																1
GCA_000548385.1	2004	USA	North America	Scaffold	ST5																																1
GCA_000548405.1	2004	USA	North America	Scaffold	ST609																																									1
GCA_000548485.1	2004	USA	North America	Scaffold	ST5																																1
GCA_000548525.1	2004	USA	North America	Scaffold	ST105																																1
GCA_000548545.1	2004	USA	North America	Scaffold	ST5																																1
GCA_000548565.1	2004	USA	North America	Scaffold	ST5																																1
GCA_000548585.1	2004	USA	North America	Scaffold	ST5																																1
GCA_000548605.1	2004	USA	North America	Scaffold	ST105																																1
GCA_000548685.1	2004	USA	North America	Scaffold	ST1618																																1
GCA_000548705.1	2004	USA	North America	Scaffold	ST5																																1
GCA_000548725.1	2004	USA	North America	Scaffold	ST5																																1
GCA_000548745.1	2004	USA	North America	Scaffold	ST5		1																														1
GCA_000548765.1	2004	USA	North America	Scaffold	ST105																																1
GCA_000548785.1	2004	USA	North America	Scaffold	ST5																																1
GCA_000548805.1	2004	USA	North America	Scaffold	ST5																																1
GCA_000548825.1	2004	USA	North America	Scaffold	ST5																										1						1
GCA_000548845.1	2004	USA	North America	Scaffold	ST5		1																														1
GCA_000548885.1	2004	USA	North America	Scaffold	ST609																																									1
GCA_000548905.1	2004	USA	North America	Scaffold	ST5																																1
GCA_000548925.1	2004	USA	North America	Scaffold	ST105																																1
GCA_000548945.1	2004	USA	North America	Scaffold	ST105		1																														1
GCA_000548965.1	2004	USA	North America	Scaffold	ST1618																																1
GCA_000548985.1	2004	USA	North America	Scaffold	ST105																																1
GCA_000549045.1	2004	USA	North America	Scaffold	ST609																																1
GCA_000549065.1	2004	USA	North America	Scaffold	ST105																																1
GCA_000549085.1	2004	USA	North America	Scaffold	ST105																																1
GCA_000549105.1	2004	USA	North America	Scaffold	ST105																																1
GCA_000549125.1	2004	USA	North America	Scaffold	ST507																																1
GCA_000549145.1	2004	USA	North America	Scaffold	ST5				1
GCA_000549165.1	2004	USA	North America	Scaffold	ST105		1																														1
GCA_000549185.1	2004	USA	North America	Scaffold	ST105																																1
GCA_000549205.1	2004	USA	North America	Scaffold	ST5																																1
GCA_000549225.1	2004	USA	North America	Scaffold	ST5																																1
GCA_000549245.1	2004	USA	North America	Scaffold	ST5
GCA_000549265.1	2004	USA	North America	Scaffold	ST5																																1
GCA_000549285.1	2004	USA	North America	Scaffold	ST5																																1
GCA_000549325.1	2004	USA	North America	Scaffold	ST105																																1
GCA_000549345.1	2004	USA	North America	Scaffold	ST105																																1
GCA_000549365.1	2004	USA	North America	Scaffold	ST5																																1
GCA_000549385.1	2004	USA	North America	Scaffold	ST105																																1
GCA_000549405.1	2004	USA	North America	Scaffold	ST5																																1
GCA_000549425.1	2004	USA	North America	Scaffold	ST5																																1
GCA_000549445.1	2004	USA	North America	Scaffold	ST105																																1
GCA_000549465.1	2004	USA	North America	Scaffold	ST5																																1
GCA_000549485.1	2004	USA	North America	Scaffold	ST5																																1
GCA_000549525.1	2004	USA	North America	Scaffold	ST105																										1						1
GCA_000549545.1	2004	USA	North America	Scaffold	ST609																																1
GCA_000549565.1	2004	USA	North America	Scaffold	ST105																																1
GCA_000549625.1	2004	USA	North America	Scaffold	ST231																																1
GCA_000549645.1	2004	USA	North America	Scaffold	ST5																																1
GCA_000549665.1	2004	USA	North America	Scaffold	ST5																																1
GCA_000549685.1	2004	USA	North America	Scaffold	ST105																																1
GCA_000549705.1	2004	USA	North America	Scaffold	ST5																																1
GCA_000549725.1	2004	USA	North America	Scaffold	ST5																																1
GCA_000549745.1	2004	USA	North America	Scaffold	ST5																																1
GCA_000549765.1	2004	USA	North America	Scaffold	ST5																																1
GCA_000549825.1	2004	USA	North America	Scaffold	ST105																																1
GCA_000549845.1	2004	USA	North America	Scaffold	ST105																																1
GCA_000549865.1	2004	USA	North America	Scaffold	ST105
GCA_000549885.1	2004	USA	North America	Scaffold	ST5																																1
GCA_000549925.1	2004	USA	North America	Scaffold	ST105																																1
GCA_000549985.1	2004	USA	North America	Scaffold	ST1618																																1
GCA_000550025.1	2004	USA	North America	Scaffold	ST1618																																1
GCA_000550045.1	2004	USA	North America	Scaffold	ST105																																1
GCA_000550065.1	2004	USA	North America	Scaffold	ST105																																1
GCA_000550085.1	2004	USA	North America	Scaffold	ST105
GCA_000550105.1	2004	USA	North America	Scaffold	ST5																																1
GCA_000550125.1	2004	USA	North America	Scaffold	ST105
GCA_000550145.1	2004	USA	North America	Scaffold	ST5																																1
GCA_000550165.1	2004	USA	North America	Scaffold	ST5																																1
GCA_000550185.1	2004	USA	North America	Scaffold	ST5																																1
GCA_000550205.1	2004	USA	North America	Scaffold	ST5																																1
GCA_000550225.1	2004	USA	North America	Scaffold	ST105																																1
GCA_000550265.1	2004	USA	North America	Scaffold	ST1618																																1
GCA_000550285.1	2004	USA	North America	Scaffold	ST105																																1
GCA_000550325.1	2004	USA	North America	Scaffold	ST5		1																														1
GCA_000550365.1	2004	USA	North America	Scaffold	ST5																										1
GCA_000550385.1	2004	USA	North America	Scaffold	ST1618																																1
GCA_000550405.1	2004	USA	North America	Scaffold	ST5																																1
GCA_000550425.1	2004	USA	North America	Scaffold	ST5																										1
GCA_000550445.1	2004	USA	North America	Scaffold	ST5																																2
GCA_000550465.1	2004	USA	North America	Scaffold	ST5																																1
GCA_000550485.1	2004	USA	North America	Scaffold	ST5
GCA_000550505.1	2004	USA	North America	Scaffold	ST5																																1
GCA_000550525.1	2004	USA	North America	Scaffold	ST5																																1
GCA_000550545.1	2004	USA	North America	Scaffold	ST5
GCA_000550565.1	2004	USA	North America	Scaffold	ST5																																1
GCA_000550605.1	2004	USA	North America	Scaffold	ST5
GCA_000550625.1	2004	USA	North America	Scaffold	ST5																																1
GCA_000550645.1	2004	USA	North America	Scaffold	ST5
GCA_000550705.1	2004	USA	North America	Scaffold	ST5																																1
GCA_000550725.1	2004	USA	North America	Scaffold	ST5																																1
GCA_000550845.1	2003	USA	North America	Scaffold	ST5																																1
GCA_000550865.1	2003	USA	North America	Scaffold	ST105																																1
GCA_000550905.1	2003	USA	North America	Scaffold	ST609
GCA_000550965.1	2003	USA	North America	Scaffold	ST105																																1
GCA_000551005.1	2003	USA	North America	Scaffold	ST105				1
GCA_000551025.1	2003	USA	North America	Scaffold	ST105		1																														1
GCA_000551045.1	2003	USA	North America	Scaffold	ST105																																1
GCA_000551065.1	2003	USA	North America	Scaffold	ST5																																1
GCA_000551085.1	2003	USA	North America	Scaffold	ST105		1																														1
GCA_000551125.1	2003	USA	North America	Scaffold	ST105		1																														1
GCA_000551145.1	2003	USA	North America	Scaffold	ST180
GCA_000551185.1	2003	USA	North America	Scaffold	ST105																																1
GCA_000551205.1	2003	USA	North America	Scaffold	ST105		1																														1
GCA_000551225.1	2003	USA	North America	Scaffold	ST105		1																														1
GCA_000551265.1	2003	USA	North America	Scaffold	ST5																																1
GCA_000551285.1	2003	USA	North America	Scaffold	ST105																																1
GCA_000551305.1	2003	USA	North America	Scaffold	ST8																		1
GCA_000551345.1	2003	USA	North America	Scaffold	ST105		1																														1
GCA_000551385.1	2003	USA	North America	Scaffold	ST105				1
GCA_000551405.1	2003	USA	North America	Scaffold	ST105																																1
GCA_000551425.1	2003	USA	North America	Scaffold	ST105		1																														1
GCA_000551445.1	2003	USA	North America	Scaffold	ST5																																1
GCA_000551485.1	2003	USA	North America	Scaffold	ST5																																1
GCA_000551505.1	2003	USA	North America	Scaffold	ST105		1																														1
GCA_000551525.1	2003	USA	North America	Scaffold	ST105																																1
GCA_000551565.1	2003	USA	North America	Scaffold	ST105		1																														1
GCA_000551625.1	2003	USA	North America	Scaffold	ST105																																1
GCA_000551645.1	2003	USA	North America	Scaffold	ST5																																1
GCA_000551665.1	2003	USA	North America	Scaffold	ST105		1																														1
GCA_000551685.1	2003	USA	North America	Scaffold	ST105																										1						1
GCA_000551705.1	2003	USA	North America	Scaffold	ST105		1																														1
GCA_000551725.1	2003	USA	North America	Scaffold	ST5																																1
GCA_000551745.1	2003	USA	North America	Scaffold	ST5																																1
GCA_000551765.1	2003	USA	North America	Scaffold	ST5																																1
GCA_000551785.1	2003	USA	North America	Scaffold	ST5																																1
GCA_000551805.1	2003	USA	North America	Scaffold	ST609																																									1
GCA_000551845.1	2003	USA	North America	Scaffold	ST105		1																														1
GCA_000551865.1	2003	USA	North America	Scaffold	ST105																																1
GCA_000551925.1	2003	USA	North America	Scaffold	ST105																																1
GCA_000551965.1	2003	USA	North America	Scaffold	ST5
GCA_000551985.1	2003	USA	North America	Scaffold	ST5
GCA_000552065.1	2003	USA	North America	Scaffold	ST609																																									1
GCA_000552085.1	2003	USA	North America	Scaffold	ST105		1																														1
GCA_000552145.1	2003	USA	North America	Scaffold	ST609																																1
GCA_000552185.1	2003	USA	North America	Scaffold	ST609																																									1
GCA_000552205.1	2003	USA	North America	Scaffold	ST5																																1
GCA_000552265.1	2003	USA	North America	Scaffold	ST105																										1						1
GCA_000552285.1	2003	USA	North America	Scaffold	ST105																																1
GCA_000552305.1	2003	USA	North America	Scaffold	ST5																																1
GCA_000552325.1	2003	USA	North America	Scaffold	ST5																																1
GCA_000552345.1	2003	USA	North America	Scaffold	ST5																																1
GCA_000552365.1	2003	USA	North America	Scaffold	ST105																										1						1
GCA_000552405.1	2003	USA	North America	Scaffold	ST609																																1
GCA_000552425.1	2003	USA	North America	Scaffold	ST5																										1						1
GCA_000552465.1	2003	USA	North America	Scaffold	ST105																																1
GCA_000552485.1	2003	USA	North America	Scaffold	ST105																																1
GCA_000552505.1	2003	USA	North America	Scaffold	ST105																																1
GCA_000552535.1	2003	USA	North America	Scaffold	ST5																																1
GCA_000552585.1	2003	USA	North America	Scaffold	ST105		1																														1
GCA_000552645.1	2003	USA	North America	Scaffold	ST5																																1
GCA_000552665.1	2003	USA	North America	Scaffold	ST840
GCA_000552685.1	2003	USA	North America	Scaffold	ST180
GCA_000552705.1	2003	USA	North America	Scaffold	ST105																																1
GCA_000552725.1	2003	USA	North America	Scaffold	ST105		1																														1
GCA_000552865.1	2003	USA	North America	Scaffold	ST105																																1
GCA_000552905.1	2003	USA	North America	Scaffold	ST5																																1
GCA_000552965.1	2003	USA	North America	Scaffold	ST5																																1
GCA_000552985.1	2003	USA	North America	Scaffold	ST105		1																														1
GCA_000553005.1	2003	USA	North America	Scaffold	ST105																																1
GCA_000553025.1	2003	USA	North America	Scaffold	ST105																																1
GCA_000553065.1	2003	USA	North America	Scaffold	ST105																																1
GCA_000553105.1	2003	USA	North America	Scaffold	ST105		1																														1
GCA_000553145.1	2003	USA	North America	Scaffold	ST5																																1
GCA_000553165.1	2003	USA	North America	Scaffold	ST105																																1
GCA_000553185.1	2003	USA	North America	Scaffold	ST105				1
GCA_000553205.1	2003	USA	North America	Scaffold	ST5																																1
GCA_000553225.1	2003	USA	North America	Scaffold	ST5																																1
GCA_000553245.1	2003	USA	North America	Scaffold	ST5																															1	1
GCA_000553265.1	2003	USA	North America	Scaffold	ST105		1																														1
GCA_000553305.1	2003	USA	North America	Scaffold	ST5																																1
GCA_000553365.1	2003	USA	North America	Scaffold	ST105		1																														1
GCA_000553385.1	2003	USA	North America	Scaffold	ST5		1																														1
GCA_000553405.1	2003	USA	North America	Scaffold	ST105		1																														1
GCA_000553425.1	2003	USA	North America	Scaffold	ST5		1																													1	1
GCA_000553445.1	2003	USA	North America	Scaffold	ST5																																1
GCA_000553465.1	2003	USA	North America	Scaffold	ST5																																1
GCA_000553485.1	2003	USA	North America	Scaffold	ST5																																1
GCA_000553505.1	2003	USA	North America	Scaffold	ST5																																1
GCA_000553525.1	2003	USA	North America	Scaffold	ST105																																1
GCA_000553575.1	2003	USA	North America	Scaffold	ST5																																1
GCA_000553595.1	2003	USA	North America	Scaffold	ST105		1																														1
GCA_000553615.1	2003	USA	North America	Scaffold	ST5																																1
GCA_000553635.1	2003	USA	North America	Scaffold	ST5																																1
GCA_000553655.1	2003	USA	North America	Scaffold	ST5																																1
GCA_000553715.1	2003	USA	North America	Scaffold	ST5																																1
GCA_000553735.1	2003	USA	North America	Scaffold	ST105		1																														1
GCA_000553755.1	2003	USA	North America	Scaffold	ST5																																1
GCA_000553795.1	2003	USA	North America	Scaffold	ST5																																1
GCA_000553815.1	2003	USA	North America	Scaffold	ST5
GCA_000553835.1	2003	USA	North America	Scaffold	ST5
GCA_000553875.1	2003	USA	North America	Scaffold	ST105		1																														1
GCA_000553925.1	2003	USA	North America	Scaffold	ST5																																1
GCA_000553945.1	2003	USA	North America	Scaffold	ST5		1																														1
GCA_000553965.1	2003	USA	North America	Scaffold	ST5																																1
GCA_000554005.1	2003	USA	North America	Scaffold	ST105																																1
GCA_000554025.1	2003	USA	North America	Scaffold	ST105																																1
GCA_000554045.1	2003	USA	North America	Scaffold	ST5																																1
GCA_000554065.1	2003	USA	North America	Scaffold	ST5																																1
GCA_000554085.1	2003	USA	North America	Scaffold	ST5																																1
GCA_000554125.1	2003	USA	North America	Scaffold	ST5																																1
GCA_000554145.1	2003	USA	North America	Scaffold	ST180
GCA_000554165.1	2003	USA	North America	Scaffold	ST105																																1
GCA_000554185.1	2003	USA	North America	Scaffold	ST5
GCA_000554205.1	2003	USA	North America	Scaffold	ST105																																1
GCA_000554225.1	2003	USA	North America	Scaffold	ST5																		1
GCA_000554265.1	2003	USA	North America	Scaffold	ST248																																1
GCA_000554285.1	2003	USA	North America	Scaffold	ST105		1																														1
GCA_000554305.1	2003	USA	North America	Scaffold	ST5																																1
GCA_000554345.1	2003	USA	North America	Scaffold	ST5																																1
GCA_000554365.1	2003	USA	North America	Scaffold	ST180
GCA_000554385.1	2003	USA	North America	Scaffold	ST105																																1
GCA_000554405.1	2003	USA	North America	Scaffold	ST105		1																														1
GCA_000554445.1	2003	USA	North America	Scaffold	ST105																																1
GCA_000554485.1	2003	USA	North America	Scaffold	ST105																																1
GCA_000554505.1	2003	USA	North America	Scaffold	ST5																																1
GCA_000554525.1	2003	USA	North America	Scaffold	ST105																																1
GCA_000554565.1	2003	USA	North America	Scaffold	ST5																																1
GCA_000554585.1	2003	USA	North America	Scaffold	ST5																																1
GCA_000554665.1	2003	USA	North America	Scaffold	ST105		1																														1
GCA_000554685.1	2003	USA	North America	Scaffold	ST5																																1
GCA_000554705.1	2003	USA	North America	Scaffold	ST105				1
GCA_000554725.1	2003	USA	North America	Scaffold	ST5																																1
GCA_000554765.1	2003	USA	North America	Scaffold	ST105		1																														1
GCA_000554785.1	2003	USA	North America	Scaffold	ST105				1
GCA_000554805.1	2003	USA	North America	Scaffold	ST105																																1
GCA_000554825.1	2003	USA	North America	Scaffold	ST5		1																														1
GCA_000554845.1	2003	USA	North America	Scaffold	ST105																																1
GCA_000554865.1	2003	USA	North America	Scaffold	ST609																																									1
GCA_000554885.1	2003	USA	North America	Scaffold	ST105		1																														1
GCA_000554905.1	2003	USA	North America	Scaffold	ST5																																2
GCA_000554925.1	2003	USA	North America	Scaffold	ST5																																1
GCA_000554965.1	2003	USA	North America	Scaffold	ST5																																1
GCA_000555025.1	2003	USA	North America	Scaffold	ST5																																1
GCA_000555065.1	2003	USA	North America	Scaffold	ST609
GCA_000555105.1	2003	USA	North America	Scaffold	ST5																																1
GCA_000555145.1	2003	USA	North America	Scaffold	ST30
GCA_000555165.1	2003	USA	North America	Scaffold	ST105																																1
GCA_000555185.1	2003	USA	North America	Scaffold	ST105		1																														1
GCA_000555205.1	2003	USA	North America	Scaffold	ST5																										1						1
GCA_000555225.1	2003	USA	North America	Scaffold	ST105
GCA_000555245.1	2003	USA	North America	Scaffold	ST5																																1
GCA_000555285.1	2003	USA	North America	Scaffold	ST105
GCA_000555325.1	2003	USA	North America	Scaffold	ST5																																1
GCA_000555365.1	2003	USA	North America	Scaffold	ST105		1																														1
GCA_000555405.1	2003	USA	North America	Scaffold	ST5																																1
GCA_000555425.1	2003	USA	North America	Scaffold	ST105																																1
GCA_000555445.1	2003	USA	North America	Scaffold	ST105																																1
GCA_000555465.1	2003	USA	North America	Scaffold	ST105																																1
GCA_000555485.1	2003	USA	North America	Scaffold	ST3406																																1
GCA_000555505.1	2003	USA	North America	Scaffold	ST5																																1
GCA_000555525.1	2003	USA	North America	Scaffold	ST5																																1
GCA_000555545.1	2003	USA	North America	Scaffold	ST5																																1
GCA_000555565.1	2003	USA	North America	Scaffold	ST105																																1
GCA_000555585.1	2003	USA	North America	Scaffold	ST5																																1
GCA_000555605.1	2003	USA	North America	Scaffold	ST105																																1
GCA_000555625.1	2003	USA	North America	Scaffold	ST5																																1
GCA_000555645.1	2003	USA	North America	Scaffold	ST105																																1
GCA_000555665.1	2003	USA	North America	Scaffold	ST5																																1
GCA_000555685.1	2003	USA	North America	Scaffold	ST5																																1
GCA_000555745.1	2003	USA	North America	Scaffold	ST5																																1
GCA_000555765.1	2003	USA	North America	Scaffold	ST5																																1
GCA_000555785.1	2003	USA	North America	Scaffold	ST105																																1
GCA_000555805.1	2003	USA	North America	Scaffold	ST5																																1
GCA_000555825.1	2003	USA	North America	Scaffold	ST105																																1
GCA_000555845.1	2003	USA	North America	Scaffold	ST105				1
GCA_000555865.1	2003	USA	North America	Scaffold	ST5																																1
GCA_000555905.1	2003	USA	North America	Scaffold	ST36								1
GCA_000555925.1	2003	USA	North America	Scaffold	ST105		1																														1
GCA_000555965.1	2003	USA	North America	Scaffold	ST5																																1
GCA_000555985.1	2003	USA	North America	Scaffold	ST5																																1
GCA_000556005.1	2003	USA	North America	Scaffold	ST5																																1
GCA_000556045.1	2003	USA	North America	Scaffold	ST5							1
GCA_000556065.1	2003	USA	North America	Scaffold	ST5																																1
GCA_000556085.1	2003	USA	North America	Scaffold	ST105		1																														1
GCA_000556105.1	2003	USA	North America	Scaffold	ST5																																1
GCA_000556125.1	2003	USA	North America	Scaffold	ST105																																1
GCA_000556145.1	2003	USA	North America	Scaffold	ST5																																1
GCA_000556205.1	2003	USA	North America	Scaffold	ST5																																1
GCA_000556225.1	2003	USA	North America	Scaffold	ST105																																1
GCA_000556245.1	2003	USA	North America	Scaffold	ST609																																1
GCA_000556265.1	2003	USA	North America	Scaffold	ST609																																									1
GCA_000556285.1	2003	USA	North America	Scaffold	ST609																																1
GCA_000556305.1	2003	USA	North America	Scaffold	ST5																																1
GCA_000556345.1	2003	USA	North America	Scaffold	ST105																																1
GCA_000556365.1	2003	USA	North America	Scaffold	ST5
GCA_000556385.1	2003	USA	North America	Scaffold	ST36								1
GCA_000556425.1	2003	USA	North America	Scaffold	ST609																																1
GCA_000556445.1	2003	USA	North America	Scaffold	ST5																																1
GCA_000556465.1	2003	USA	North America	Scaffold	ST3409																																1
GCA_000556485.1	2003	USA	North America	Scaffold	ST5																																1
GCA_000556505.1	2003	USA	North America	Scaffold	ST5
GCA_000556545.1	2003	USA	North America	Scaffold	ST5																																1
GCA_000556565.1	2003	USA	North America	Scaffold	ST5																																1
GCA_000556645.1	2003	USA	North America	Scaffold	ST5																																1
GCA_000556665.1	2003	USA	North America	Scaffold	ST5																																1
GCA_000556685.1	2003	USA	North America	Scaffold	ST5																																1
GCA_000556705.1	2003	USA	North America	Scaffold	ST5																																1
GCA_000556745.1	2003	USA	North America	Scaffold	ST105				1
GCA_000556765.1	2003	USA	North America	Scaffold	ST105																																1
GCA_000556785.1	2003	USA	North America	Scaffold	ST180
GCA_000556845.1	2003	USA	North America	Scaffold	ST105		1																														1
GCA_000556865.1	2003	USA	North America	Scaffold	ST5																																1
GCA_000556885.1	2003	USA	North America	Scaffold	ST5																																1
GCA_000556905.1	2003	USA	North America	Scaffold	ST105																																1
GCA_000556925.1	2003	USA	North America	Scaffold	ST5		1
GCA_000556945.1	2003	USA	North America	Scaffold	ST105		1																														1
GCA_000556985.1	2003	USA	North America	Scaffold	ST36																		1
GCA_000557025.1	2003	USA	North America	Scaffold	ST5																																1
GCA_000557045.1	2003	USA	North America	Scaffold	ST609																																1
GCA_000557065.1	2003	USA	North America	Scaffold	ST5																																1
GCA_000557085.1	2003	USA	North America	Scaffold	ST105		1																														1
GCA_000557105.1	2003	USA	North America	Scaffold	ST105		1																														1
GCA_000557145.1	2003	USA	North America	Scaffold	ST105		1																														1
GCA_000557165.1	2003	USA	North America	Scaffold	ST105																																1
GCA_000557185.1	2003	USA	North America	Scaffold	ST36																				1
GCA_000557205.1	2003	USA	North America	Scaffold	ST609																																									1
GCA_000557265.1	2003	USA	North America	Scaffold	ST5																																1
GCA_000557285.1	2004	USA	North America	Scaffold	ST5																																1
GCA_000557325.1	2004	USA	North America	Scaffold	ST105		1																														1
GCA_000557365.1	2004	USA	North America	Scaffold	ST36																				1
GCA_000557385.1	2004	USA	North America	Scaffold	ST105		1																														1
GCA_000557405.1	2004	USA	North America	Scaffold	ST5																																1
GCA_000557425.1	2004	USA	North America	Scaffold	ST5																																1
GCA_000557445.1	2004	USA	North America	Scaffold	ST105																										1						1
GCA_000557485.1	2004	USA	North America	Scaffold	ST105																																1
GCA_000557505.1	2004	USA	North America	Scaffold	ST609																																1
GCA_000557545.1	2004	USA	North America	Scaffold	ST5																																1
GCA_000557565.1	2004	USA	North America	Scaffold	ST609																																1
GCA_000557605.1	2004	USA	North America	Scaffold	ST5																																1
GCA_000557625.1	2004	USA	North America	Scaffold	ST5																																2
GCA_000557645.1	2004	USA	North America	Scaffold	ST105																																1
GCA_000557685.1	2004	USA	North America	Scaffold	ST5																																1
GCA_000557705.1	2004	USA	North America	Scaffold	ST105																																1
GCA_000557725.1	2004	USA	North America	Scaffold	ST5																																1
GCA_000557745.1	2004	USA	North America	Scaffold	ST180
GCA_000557785.1	2004	USA	North America	Scaffold	ST5																																1
GCA_000557865.1	2004	USA	North America	Scaffold	ST105		1																														1
GCA_000557885.1	2004	USA	North America	Scaffold	ST105		1																														1
GCA_000557925.1	2004	USA	North America	Scaffold	ST105																																1
GCA_000557965.1	2004	USA	North America	Scaffold	ST105		1																														1
GCA_000557985.1	2004	USA	North America	Scaffold	ST105																																1
GCA_000558005.1	2004	USA	North America	Scaffold	ST5																																1
GCA_000558025.1	2004	USA	North America	Scaffold	ST105																																1
GCA_000558045.1	2004	USA	North America	Scaffold	ST5																																1
GCA_000558085.1	2004	USA	North America	Scaffold	ST5		1																														1
GCA_000558105.1	2004	USA	North America	Scaffold	ST5																																1
GCA_000558145.1	2004	USA	North America	Scaffold	ST105																																1
GCA_000558185.1	2004	USA	North America	Scaffold	ST609																																									1
GCA_000558205.1	2004	USA	North America	Scaffold	ST5																																1
GCA_000558225.1	2004	USA	North America	Scaffold	ST105																																1
GCA_000558245.1	2004	USA	North America	Scaffold	ST105		1																														1
GCA_000558285.1	2004	USA	North America	Scaffold	ST105																																1
GCA_000558305.1	2004	USA	North America	Scaffold	ST105																																1
GCA_000558405.1	2003	USA	North America	Scaffold	ST105		1																														1
GCA_000558445.1	2003	USA	North America	Scaffold	ST105		1																														1
GCA_000558465.1	2003	USA	North America	Scaffold	ST180
GCA_000558485.1	2003	USA	North America	Scaffold	ST45
GCA_000558505.1	2003	USA	North America	Scaffold	ST105																																1
GCA_000558525.1	2003	USA	North America	Scaffold	ST5																																1
GCA_000558585.1	2003	USA	North America	Scaffold	ST105																																1
GCA_000558625.1	2003	USA	North America	Scaffold	ST5																																1
GCA_000558645.1	ND	USA	North America	Scaffold	ST206													1
GCA_000558665.1	ND	USA	North America	Scaffold	ST5
GCA_000558685.1	ND	USA	North America	Scaffold	ST3410																	1															1
GCA_000558705.1	ND	USA	North America	Scaffold	ST5																																1
GCA_000558725.1	ND	USA	North America	Scaffold	ST8													1
GCA_000558745.1	ND	USA	North America	Scaffold	ST3345																										1						1
GCA_000558765.1	ND	USA	North America	Scaffold	ST105
GCA_000558785.1	ND	USA	North America	Scaffold	ST3541
GCA_000558805.1	ND	USA	North America	Scaffold	ST72																																1
GCA_000558825.1	ND	USA	North America	Scaffold	ST5																																1
GCA_000558845.1	ND	USA	North America	Scaffold	ST8													1
GCA_000558865.1	ND	USA	North America	Scaffold	ST3410													1																			1
GCA_000559165.1	2011	USA	North America	Scaffold	ST8
GCA_000559185.1	2011	USA	North America	Scaffold	ST5																																1
GCA_000559225.1	2011	USA	North America	Scaffold	ST5																																2
GCA_000559245.1	2011	USA	North America	Scaffold	ST8
GCA_000559285.1	2011	USA	North America	Scaffold	ST8																																1
GCA_000559305.1	2011	USA	North America	Scaffold	ST5				1																												1
GCA_000559325.1	2011	USA	North America	Scaffold	ST5																																1
GCA_000559345.1	2011	USA	North America	Scaffold	ST5
GCA_000559365.1	2011	USA	North America	Scaffold	ST8
GCA_000559385.1	2011	USA	North America	Scaffold	ST3514																																1
GCA_000559405.1	2011	USA	North America	Scaffold	ST3410																																2
GCA_000559425.1	2011	USA	North America	Scaffold	ST5																																1
GCA_000559445.1	2011	USA	North America	Scaffold	ST5																																1
GCA_000559465.1	2011	USA	North America	Scaffold	ST8
GCA_000559485.1	2011	USA	North America	Scaffold	ST5																																1
GCA_000559505.1	2011	USA	North America	Scaffold	ST5																																1
GCA_000559545.1	2011	USA	North America	Scaffold	ST105																																1
GCA_000559565.1	2011	USA	North America	Scaffold	ST3499																																1
GCA_000559585.1	2011	USA	North America	Scaffold	ST8
GCA_000559605.1	2011	USA	North America	Scaffold	ST5																																1
GCA_000559625.1	2011	USA	North America	Scaffold	ST8
GCA_000559645.1	2011	USA	North America	Scaffold	ST8
GCA_000559665.1	2011	USA	North America	Scaffold	ST8
GCA_000559685.1	2011	USA	North America	Scaffold	ST8																																1
GCA_000559705.1	2011	USA	North America	Scaffold	ST8																																1
GCA_000559725.1	2011	USA	North America	Scaffold	ST5																																2
GCA_000559745.1	2011	USA	North America	Scaffold	ST5																																2
GCA_000559765.1	2011	USA	North America	Scaffold	ST8		1
GCA_000559785.1	2011	USA	North America	Scaffold	ST5																																2
GCA_000559805.1	2011	USA	North America	Scaffold	ST8
GCA_000559845.1	2011	USA	North America	Scaffold	ST5																																1
GCA_000559865.1	2011	USA	North America	Scaffold	ST8
GCA_000559885.1	2011	USA	North America	Scaffold	ST5																																1
GCA_000559905.1	2011	USA	North America	Scaffold	ST5
GCA_000559925.1	2011	USA	North America	Scaffold	ST3475																																2
GCA_000559945.1	2011	USA	North America	Scaffold	ST5
GCA_000559965.1	2011	USA	North America	Scaffold	ST8
GCA_000559985.1	2011	USA	North America	Scaffold	ST8
GCA_000560005.1	2011	USA	North America	Scaffold	ST8
GCA_000560025.1	2011	USA	North America	Scaffold	ST5
GCA_000560045.1	2011	USA	North America	Scaffold	ST5																																1
GCA_000560065.1	2011	USA	North America	Scaffold	ST8
GCA_000560085.1	2011	USA	North America	Scaffold	ST8																																1
GCA_000560105.1	2011	USA	North America	Scaffold	ST8																																1
GCA_000560125.1	2011	USA	North America	Scaffold	ST8
GCA_000560145.1	2011	USA	North America	Scaffold	ST8
GCA_000560165.1	2011	USA	North America	Scaffold	ST8																																1
GCA_000560185.1	2011	USA	North America	Scaffold	ST8
GCA_000560225.1	2011	USA	North America	Scaffold	ST5																																2
GCA_000560245.1	2011	USA	North America	Scaffold	ST5																																2
GCA_000560265.1	2011	USA	North America	Scaffold	ST5																																1
GCA_000560285.1	2011	USA	North America	Scaffold	ST8																																1
GCA_000560305.1	2011	USA	North America	Scaffold	ST8
GCA_000560325.1	2011	USA	North America	Scaffold	ST5																																1
GCA_000560345.1	2011	USA	North America	Scaffold	ST8
GCA_000560365.1	2011	USA	North America	Scaffold	ST8
GCA_000560405.1	2011	USA	North America	Scaffold	ST8
GCA_000560425.1	2011	USA	North America	Scaffold	ST8
GCA_000560445.1	2011	USA	North America	Scaffold	ST8
GCA_000560485.1	2011	USA	North America	Scaffold	ST8																																1
GCA_000560525.1	2011	USA	North America	Scaffold	ST5																																2
GCA_000560545.1	2011	USA	North America	Scaffold	ST5																																2
GCA_000560565.1	2011	USA	North America	Scaffold	ST5																																1
GCA_000560585.1	2011	USA	North America	Scaffold	ST8
GCA_000560605.1	2011	USA	North America	Scaffold	ST8
GCA_000560625.1	2011	USA	North America	Scaffold	ST105																																1
GCA_000560645.1	2011	USA	North America	Scaffold	ST5																																2
GCA_000560685.1	2011	USA	North America	Scaffold	ST8
GCA_000560705.1	2011	USA	North America	Scaffold	ST8
GCA_000560725.1	2011	USA	North America	Scaffold	ST8
GCA_000560745.1	2011	USA	North America	Scaffold	ST8
GCA_000560765.1	2011	USA	North America	Scaffold	ST5																																3
GCA_000560785.1	2011	USA	North America	Scaffold	ST5																																1
GCA_000560805.1	2011	USA	North America	Scaffold	ST5
GCA_000560825.1	2011	USA	North America	Scaffold	ST5																																2
GCA_000560845.1	2011	USA	North America	Scaffold	ST5
GCA_000560865.1	2011	USA	North America	Scaffold	ST5		1																														2
GCA_000560885.1	2011	USA	North America	Scaffold	ST3499																																2
GCA_000560905.1	2011	USA	North America	Scaffold	ST8
GCA_000560925.1	2011	USA	North America	Scaffold	ST8
GCA_000560945.1	2011	USA	North America	Scaffold	ST5																																1
GCA_000560965.1	2011	USA	North America	Scaffold	ST5				1
GCA_000560985.1	2011	USA	North America	Scaffold	ST5		1
GCA_000561005.1	2011	USA	North America	Scaffold	ST5																																2
GCA_000561045.1	2011	USA	North America	Scaffold	ST5																																1
GCA_000561065.1	2011	USA	North America	Scaffold	ST8
GCA_000561085.1	2011	USA	North America	Scaffold	ST8
GCA_000561105.1	2011	USA	North America	Scaffold	ST8
GCA_000561125.1	2011	USA	North America	Scaffold	ST5
GCA_000561145.1	2011	USA	North America	Scaffold	ST8																																1
GCA_000561165.1	2011	USA	North America	Scaffold	ST5																																2
GCA_000561185.1	2011	USA	North America	Scaffold	ST8		1
GCA_000561205.1	2011	USA	North America	Scaffold	ST5		1																														1
GCA_000561225.1	2011	USA	North America	Scaffold	ST5																																1
GCA_000561245.1	2011	USA	North America	Scaffold	ST5																																2
GCA_000561265.1	2011	USA	North America	Scaffold	ST5																																1
GCA_000561285.1	2011	USA	North America	Scaffold	ST5																																1
GCA_000561305.1	2011	USA	North America	Scaffold	ST8																															1
GCA_000561325.1	2011	USA	North America	Scaffold	ST5																																1
GCA_000561345.1	2011	USA	North America	Scaffold	ST8
GCA_000561365.1	2011	USA	North America	Scaffold	ST5																																1
GCA_000561385.1	2011	USA	North America	Scaffold	ST5																																1
GCA_000561425.1	2011	USA	North America	Scaffold	ST5		1																														2
GCA_000561445.1	2011	USA	North America	Scaffold	ST5																																1
GCA_000561465.1	2011	USA	North America	Scaffold	ST8
GCA_000561485.1	2011	USA	North America	Scaffold	ST8
GCA_000561505.1	2011	USA	North America	Scaffold	ST5																																2
GCA_000561545.1	2011	USA	North America	Scaffold	ST8
GCA_000561565.1	2011	USA	North America	Scaffold	ST5
GCA_000561585.1	2011	USA	North America	Scaffold	ST87
GCA_000561605.1	2011	USA	North America	Scaffold	ST8
GCA_000561625.1	2011	USA	North America	Scaffold	ST5																																1
GCA_000561645.1	2011	USA	North America	Scaffold	ST5																																1
GCA_000561665.1	2011	USA	North America	Scaffold	ST8
GCA_000561685.1	2011	USA	North America	Scaffold	ST8
GCA_000561705.1	2011	USA	North America	Scaffold	ST5																																1
GCA_000561725.1	2011	USA	North America	Scaffold	ST5																																2
GCA_000561745.1	2011	USA	North America	Scaffold	ST87
GCA_000561765.1	2011	USA	North America	Scaffold	ST3410																																1
GCA_000561785.1	2011	USA	North America	Scaffold	ST8
GCA_000561805.1	2011	USA	North America	Scaffold	ST5																																2
GCA_000561825.1	2011	USA	North America	Scaffold	ST5																																1
GCA_000561845.1	2011	USA	North America	Scaffold	ST8
GCA_000561865.1	2011	USA	North America	Scaffold	ST8																																1
GCA_000561885.1	2011	USA	North America	Scaffold	ST3410		1																														1
GCA_000561905.1	2011	USA	North America	Scaffold	ST5																																1
GCA_000561925.1	2011	USA	North America	Scaffold	ST8
GCA_000561945.1	2011	USA	North America	Scaffold	ST5																																2
GCA_000561965.1	2011	USA	North America	Scaffold	ST5																																1
GCA_000561985.1	2011	USA	North America	Scaffold	ST5																																1
GCA_000562005.1	2011	USA	North America	Scaffold	ST5																																1
GCA_000562025.1	2011	USA	North America	Scaffold	ST3571
GCA_000562045.1	2011	USA	North America	Scaffold	ST8		1
GCA_000562105.1	2011	USA	North America	Scaffold	ST5																																2
GCA_000562125.1	2011	USA	North America	Scaffold	ST8
GCA_000562145.1	2011	USA	North America	Scaffold	ST8
GCA_000562165.1	2011	USA	North America	Scaffold	ST8
GCA_000562185.1	2011	USA	North America	Scaffold	ST225																																1
GCA_000562225.1	2011	USA	North America	Scaffold	ST5				1																												1
GCA_000562245.1	2011	USA	North America	Scaffold	ST5
GCA_000562265.1	2011	USA	North America	Scaffold	ST5																																1
GCA_000562285.1	2011	USA	North America	Scaffold	ST5																																2
GCA_000562305.1	2011	USA	North America	Scaffold	ST5																																2
GCA_000562345.1	2011	USA	North America	Scaffold	ST5																																1
GCA_000562365.1	2011	USA	North America	Scaffold	ST5																																1
GCA_000562385.1	2011	USA	North America	Scaffold	ST5																																1
GCA_000562405.1	2011	USA	North America	Scaffold	ST8																																1
GCA_000562425.1	2011	USA	North America	Scaffold	ST5																																2
GCA_000562445.1	2011	USA	North America	Scaffold	ST5																																1
GCA_000562465.1	2011	USA	North America	Scaffold	ST3561																																1
GCA_000562485.1	2011	USA	North America	Scaffold	ST5																																1
GCA_000562525.1	2013	ND	ND	Scaffold	ST8																																1
GCA_000562545.1	2013	ND	ND	Scaffold	ST8
GCA_000562565.1	2013	ND	ND	Scaffold	ST5																																1
GCA_000562585.1	2013	ND	ND	Scaffold	ST8																																1
GCA_000562615.1	2013	ND	ND	Scaffold	ST5																																2
GCA_000562635.1	2013	ND	ND	Scaffold	ST8																																1	1
GCA_000562655.1	2013	ND	ND	Scaffold	ST8
GCA_000562675.1	2013	ND	ND	Scaffold	ST5																																1
GCA_000562695.1	2013	ND	ND	Scaffold	ST45
GCA_000562715.1	2013	ND	ND	Scaffold	ST45																															1
GCA_000562735.1	2013	ND	ND	Scaffold	ST45
GCA_000562755.1	2013	ND	ND	Scaffold	ST5																																2
GCA_000562775.1	2013	ND	ND	Scaffold	ST8
GCA_000562795.1	2013	ND	ND	Scaffold	ST8																																1
GCA_000562815.1	2013	ND	ND	Scaffold	ST8
GCA_000562835.1	2013	ND	ND	Scaffold	ST87
GCA_000562855.1	2013	ND	ND	Scaffold	ST87																																1
GCA_000562875.1	2013	ND	ND	Scaffold	ST8
GCA_000562895.1	2013	ND	ND	Scaffold	ST8
GCA_000562915.1	2013	ND	ND	Scaffold	ST8
GCA_000562935.1	2013	ND	ND	Scaffold	ST8
GCA_000562955.1	2013	ND	ND	Scaffold	ST8																																1
GCA_000562975.1	2013	ND	ND	Scaffold	ST5																																1
GCA_000562995.1	ND	USA	North America	Scaffold	ST8
GCA_000563015.1	ND	USA	North America	Scaffold	ST8																															1
GCA_000563035.1	ND	USA	North America	Scaffold	ST8																																1
GCA_000563055.1	ND	USA	North America	Scaffold	ST8
GCA_000563075.1	ND	USA	North America	Scaffold	ST840
GCA_000563095.1	ND	USA	North America	Scaffold	ST5																																1
GCA_000563115.1	ND	USA	North America	Scaffold	ST8
GCA_000563135.1	ND	USA	North America	Scaffold	ST5																																1
GCA_000563155.1	ND	USA	North America	Scaffold	ST5
GCA_000563175.1	ND	USA	North America	Scaffold	ST5																																1
GCA_000563195.1	ND	USA	North America	Scaffold	ST8
GCA_000563215.1	ND	USA	North America	Scaffold	ST5																																1
GCA_000563235.1	ND	USA	North America	Scaffold	ST3410																																1
GCA_000563255.1	ND	USA	North America	Scaffold	ST5																																2
GCA_000563275.1	ND	USA	North America	Scaffold	ST5																																2
GCA_000563295.1	ND	USA	North America	Scaffold	ST5																																1
GCA_000563315.1	ND	USA	North America	Scaffold	ST5																																1
GCA_000563335.1	ND	USA	North America	Scaffold	ST3514																																1
GCA_000563355.1	ND	USA	North America	Scaffold	ST8
GCA_000563375.1	ND	USA	North America	Scaffold	ST5																																1
GCA_000563395.1	ND	USA	North America	Scaffold	ST5																																2
GCA_000563415.1	ND	USA	North America	Scaffold	ST8
GCA_000563435.1	ND	USA	North America	Scaffold	ST8
GCA_000563455.1	ND	USA	North America	Scaffold	ST5
GCA_000563475.1	ND	USA	North America	Scaffold	ST5				1
GCA_000563495.1	ND	USA	North America	Scaffold	ST5
GCA_000563515.1	ND	USA	North America	Scaffold	ST3561
GCA_000563535.1	ND	USA	North America	Scaffold	ST5																																1
GCA_000563555.1	ND	USA	North America	Scaffold	ST8
GCA_000563575.1	ND	USA	North America	Scaffold	ST5																																1
GCA_000563595.1	ND	USA	North America	Scaffold	ST8
GCA_000563615.1	ND	USA	North America	Scaffold	ST5																																1
GCA_000563635.1	ND	USA	North America	Scaffold	ST5																																1
GCA_000563655.1	ND	USA	North America	Scaffold	ST3410																																1
GCA_000563675.1	ND	USA	North America	Scaffold	ST8																																1
GCA_000563695.1	ND	USA	North America	Scaffold	ST5																																2
GCA_000563715.1	ND	USA	North America	Scaffold	ST3514																																1
GCA_000563735.1	ND	USA	North America	Scaffold	ST105																																1
GCA_000563755.1	ND	USA	North America	Scaffold	ST5
GCA_000563775.1	ND	USA	North America	Scaffold	ST8
GCA_000563795.1	ND	USA	North America	Scaffold	ST105
GCA_000563815.1	ND	USA	North America	Scaffold	ST5																																1
GCA_000563835.1	ND	USA	North America	Scaffold	ST8
GCA_000563855.1	ND	USA	North America	Scaffold	ST8
GCA_000563875.1	ND	USA	North America	Scaffold	ST5		1																														1
GCA_000563895.1	ND	USA	North America	Scaffold	ST8
GCA_000563915.1	ND	USA	North America	Scaffold	ST8
GCA_000563935.1	ND	USA	North America	Scaffold	ST8
GCA_000563955.1	ND	USA	North America	Scaffold	ST8																																1
GCA_000563975.1	ND	USA	North America	Scaffold	ST5																																1
GCA_000563995.1	ND	USA	North America	Scaffold	ST8
GCA_000564015.1	ND	USA	North America	Scaffold	ST8
GCA_000564035.1	ND	USA	North America	Scaffold	ST5																																1
GCA_000564055.1	ND	USA	North America	Scaffold	ST5																																2
GCA_000564075.1	ND	USA	North America	Scaffold	ST8
GCA_000564095.1	ND	USA	North America	Scaffold	ST5																																1
GCA_000564115.1	ND	USA	North America	Scaffold	ST5																																1
GCA_000564135.1	ND	USA	North America	Scaffold	ST8		1
GCA_000564155.1	ND	USA	North America	Scaffold	ST5																																1
GCA_000564175.1	ND	USA	North America	Scaffold	ST3410																																2
GCA_000564195.1	ND	USA	North America	Scaffold	ST5																																2
GCA_000564215.1	ND	USA	North America	Scaffold	ST5																																1
GCA_000564235.1	ND	USA	North America	Scaffold	ST5																																1
GCA_000564255.1	ND	USA	North America	Scaffold	ST8
GCA_000564275.1	ND	USA	North America	Scaffold	ST105
GCA_000564295.1	ND	USA	North America	Scaffold	ST5																																1
GCA_000564315.1	ND	USA	North America	Scaffold	ST5																																1
GCA_000564335.1	ND	USA	North America	Scaffold	ST5																																1
GCA_000564355.1	ND	USA	North America	Scaffold	ST5																																2
GCA_000564385.1	ND	USA	North America	Scaffold	ST105																																1
GCA_000564405.1	ND	USA	North America	Scaffold	ST8
GCA_000564425.1	ND	USA	North America	Scaffold	ST8
GCA_000564445.1	ND	USA	North America	Scaffold	ST5																																1
GCA_000564465.1	ND	USA	North America	Scaffold	ST5																																1
GCA_000564485.1	ND	USA	North America	Scaffold	ST87
GCA_000564505.1	ND	USA	North America	Scaffold	ST5																																2
GCA_000564525.1	ND	USA	North America	Scaffold	ST3475																																1
GCA_000564545.1	ND	USA	North America	Scaffold	ST105																																1
GCA_000564565.1	ND	USA	North America	Scaffold	ST5																																1
GCA_000564585.1	ND	USA	North America	Scaffold	ST5																																1
GCA_000564605.1	ND	USA	North America	Scaffold	ST5
GCA_000564625.1	ND	USA	North America	Scaffold	ST5																																1
GCA_000564645.1	ND	USA	North America	Scaffold	ST3410																																1
GCA_000564665.1	ND	USA	North America	Scaffold	ST5																																2
GCA_000564685.1	ND	USA	North America	Scaffold	ST5																																1
GCA_000564715.1	ND	USA	North America	Scaffold	ST3410																																2
GCA_000564735.1	ND	USA	North America	Scaffold	ST22																																2
GCA_000564755.1	ND	USA	North America	Scaffold	ST8
GCA_000564775.1	ND	USA	North America	Scaffold	ST5																																1
GCA_000564795.1	ND	USA	North America	Scaffold	ST8
GCA_000564815.1	ND	USA	North America	Scaffold	ST5																																1
GCA_000564895.1	2011	Lebanon	Asia	Contig	ST88
GCA_000564915.1	2011	Lebanon	Asia	Contig	ST4563																																1
GCA_000564935.1	2009	Jordan	Asia	Contig	ST80																																2
GCA_000564955.1	2011	Lebanon	Asia	Contig	ST72
GCA_000565095.1	2013	ND	ND	Scaffold	ST8																																2
GCA_000568455.1	ND	ND	ND	Complete	ST8																										1						1
GCA_000569155.1	2012	USA	North America	Scaffold	ST8		1
GCA_000569175.1	2012	USA	North America	Scaffold	ST8		1
GCA_000569195.1	2012	USA	North America	Scaffold	ST8		1
GCA_000569215.1	2012	USA	North America	Scaffold	ST8													1
GCA_000569235.1	2012	USA	North America	Scaffold	ST8
GCA_000569255.1	2012	USA	North America	Scaffold	ST8													1
GCA_000569275.1	2012	USA	North America	Scaffold	ST22																																1
GCA_000569295.1	2012	USA	North America	Scaffold	ST5																																1
GCA_000569335.1	2012	USA	North America	Scaffold	ST840																																			1
GCA_000569355.1	2012	USA	North America	Scaffold	ST8				1
GCA_000569395.1	2012	USA	North America	Scaffold	ST8													1
GCA_000569415.1	2012	USA	North America	Scaffold	ST5													1
GCA_000569435.1	2012	USA	North America	Scaffold	ST8													1
GCA_000569455.1	2012	USA	North America	Scaffold	ST3557
GCA_000569475.1	2012	USA	North America	Scaffold	ST8													1
GCA_000569495.1	2012	USA	North America	Scaffold	ST8																										1
GCA_000569535.1	2012	USA	North America	Scaffold	ST8																										1
GCA_000569555.1	2012	USA	North America	Scaffold	ST8																										1
GCA_000569575.1	2012	USA	North America	Scaffold	ST5		1																														3
GCA_000569595.1	2012	USA	North America	Scaffold	ST8																										1
GCA_000569615.1	2012	USA	North America	Scaffold	ST5																																2
GCA_000569655.1	2012	USA	North America	Scaffold	ST5																																1
GCA_000569675.1	2012	USA	North America	Scaffold	ST5																																1
GCA_000569695.1	2012	USA	North America	Scaffold	ST5																																2
GCA_000569715.1	2012	USA	North America	Scaffold	ST8																																1
GCA_000569735.1	2012	USA	North America	Scaffold	ST5		1																														2
GCA_000569775.1	2012	USA	North America	Scaffold	ST5																										1
GCA_000569795.1	2012	USA	North America	Scaffold	ST5																																1
GCA_000569815.1	2012	USA	North America	Scaffold	ST8				1
GCA_000569835.1	2012	USA	North America	Scaffold	ST8				1
GCA_000569855.1	2012	USA	North America	Scaffold	ST8
GCA_000569895.1	2012	USA	North America	Scaffold	ST8		1
GCA_000569915.1	2012	USA	North America	Scaffold	ST5																																2
GCA_000569955.1	2012	USA	North America	Scaffold	ST105																																1
GCA_000570015.1	2012	USA	North America	Scaffold	ST5		1																														2
GCA_000570035.1	2012	USA	North America	Scaffold	ST5																																1
GCA_000570055.1	2012	USA	North America	Scaffold	ST5																										1					1	3
GCA_000570095.1	2012	USA	North America	Scaffold	ST5																																1
GCA_000570115.1	2012	USA	North America	Scaffold	ST1540																																1
GCA_000570135.1	2012	USA	North America	Scaffold	ST5																																3
GCA_000570175.1	2012	USA	North America	Scaffold	ST5																										1						2
GCA_000570195.1	2012	USA	North America	Scaffold	ST5		1																														2
GCA_000570215.1	2012	USA	North America	Scaffold	ST5																																2
GCA_000570255.1	2012	USA	North America	Scaffold	ST5																																1
GCA_000570275.1	2012	USA	North America	Scaffold	ST105
GCA_000570295.1	2012	USA	North America	Scaffold	ST5
GCA_000570315.1	2012	USA	North America	Scaffold	ST5																																1
GCA_000570335.1	2012	USA	North America	Scaffold	ST8				1
GCA_000570355.1	2012	USA	North America	Scaffold	ST8					1																																				1
GCA_000570395.1	2012	USA	North America	Scaffold	ST5																										1					1	2
GCA_000570415.1	2012	USA	North America	Scaffold	ST8		1
GCA_000570455.1	2012	USA	North America	Scaffold	ST8																																1
GCA_000570495.1	2012	USA	North America	Scaffold	ST5																										1					1	1
GCA_000570515.1	2012	USA	North America	Scaffold	ST8													1
GCA_000570535.1	2012	USA	North America	Scaffold	ST5																																2
GCA_000570555.1	2012	USA	North America	Scaffold	ST5																																2
GCA_000570575.1	2012	USA	North America	Scaffold	ST8																										1					1
GCA_000570595.1	2012	USA	North America	Scaffold	ST5		1																														1
GCA_000570615.1	2012	USA	North America	Scaffold	ST5																																2
GCA_000570635.1	2012	USA	North America	Scaffold	ST5		1																														1
GCA_000570655.1	2012	USA	North America	Scaffold	ST105																																2
GCA_000570675.1	2012	USA	North America	Scaffold	ST8				1
GCA_000570695.1	2012	USA	North America	Scaffold	ST5		1																														1
GCA_000570715.1	2012	USA	North America	Scaffold	ST8																										1
GCA_000570735.1	2012	USA	North America	Scaffold	ST5																																1
GCA_000570755.1	2012	USA	North America	Scaffold	ST8																																1
GCA_000570775.1	2012	USA	North America	Scaffold	ST5																																2
GCA_000570795.1	2012	USA	North America	Scaffold	ST5		1																														3
GCA_000570835.1	2012	USA	North America	Scaffold	ST5													1																		1	1
GCA_000570875.1	2012	USA	North America	Scaffold	ST219																										1
GCA_000570895.1	2012	USA	North America	Scaffold	ST8				1
GCA_000570915.1	2012	USA	North America	Scaffold	ST8		1
GCA_000570935.1	2012	USA	North America	Scaffold	ST8
GCA_000570955.1	2012	USA	North America	Scaffold	ST5																																1
GCA_000570975.1	2012	USA	North America	Scaffold	ST8																										1
GCA_000570995.1	2012	USA	North America	Scaffold	ST5																																2
GCA_000571015.1	2012	USA	North America	Scaffold	ST3341
GCA_000571035.1	2012	USA	North America	Scaffold	ST5																																1
GCA_000571055.1	2012	USA	North America	Scaffold	ST8				1
GCA_000571075.1	2012	USA	North America	Scaffold	ST8				1
GCA_000571095.1	2012	USA	North America	Scaffold	ST8													1
GCA_000571155.1	2012	USA	North America	Scaffold	ST8		1
GCA_000571175.1	2012	USA	North America	Scaffold	ST8				1
GCA_000571195.1	2012	USA	North America	Scaffold	ST8				1
GCA_000571215.1	2012	USA	North America	Scaffold	ST5																																2
GCA_000571235.1	2012	USA	North America	Scaffold	ST105																																1
GCA_000571255.1	2012	USA	North America	Scaffold	ST5		1																														3
GCA_000571275.1	2012	USA	North America	Scaffold	ST5													1																			1
GCA_000571295.1	2012	USA	North America	Scaffold	ST8		1
GCA_000571315.1	2012	USA	North America	Scaffold	ST5																										1						3
GCA_000571335.1	2012	USA	North America	Scaffold	ST5		1																														1
GCA_000571355.1	2012	USA	North America	Scaffold	ST8				1
GCA_000571375.1	2012	USA	North America	Scaffold	ST8				1
GCA_000571395.1	2012	USA	North America	Scaffold	ST8				1
GCA_000571415.1	2012	USA	North America	Scaffold	ST5		1
GCA_000571435.1	2012	USA	North America	Scaffold	ST8																										1						1
GCA_000571455.1	2012	USA	North America	Scaffold	ST5																																1
GCA_000571475.1	2012	USA	North America	Scaffold	ST5																																1
GCA_000571495.1	2012	USA	North America	Scaffold	ST5																																2
GCA_000571535.1	2012	USA	North America	Scaffold	ST5													1
GCA_000571555.1	2012	USA	North America	Scaffold	ST8
GCA_000571575.1	2012	USA	North America	Scaffold	ST5																																1
GCA_000571595.1	2012	USA	North America	Scaffold	ST5																																1
GCA_000571615.1	2012	USA	North America	Scaffold	ST105																																1
GCA_000571635.1	2012	USA	North America	Scaffold	ST5																																1									1
GCA_000571655.1	2012	USA	North America	Scaffold	ST87				1
GCA_000571675.1	2012	USA	North America	Scaffold	ST5																																1
GCA_000571695.1	2012	USA	North America	Scaffold	ST3410				1																												1
GCA_000571715.1	2012	USA	North America	Scaffold	ST5																																1
GCA_000571735.1	2012	USA	North America	Scaffold	ST8				1
GCA_000571755.1	2012	USA	North America	Scaffold	ST8		1
GCA_000571775.1	2012	USA	North America	Scaffold	ST3564																																1
GCA_000571795.1	2012	USA	North America	Scaffold	ST5																																1
GCA_000571815.1	2012	USA	North America	Scaffold	ST5																																3
GCA_000571835.1	2012	USA	North America	Scaffold	ST5																																2
GCA_000571855.1	2012	USA	North America	Scaffold	ST8				1
GCA_000571875.1	2012	USA	North America	Scaffold	ST5		1																														3
GCA_000571895.1	2012	USA	North America	Scaffold	ST5																																2
GCA_000572225.1	2012	India	Asia	Contig	ST22
GCA_000572325.1	ND	USA	North America	Scaffold	ST8		1																													1
GCA_000572345.1	ND	USA	North America	Scaffold	ST8													1
GCA_000572365.1	ND	USA	North America	Scaffold	ST8		1
GCA_000572385.1	ND	USA	North America	Scaffold	ST8																										1
GCA_000572405.1	ND	USA	North America	Scaffold	ST8																										1						2
GCA_000572425.1	ND	USA	North America	Scaffold	ST8		1
GCA_000572445.1	ND	USA	North America	Scaffold	ST5																																1
GCA_000572465.1	ND	USA	North America	Scaffold	ST8		1
GCA_000572485.1	ND	USA	North America	Scaffold	ST5																																2
GCA_000572505.1	ND	USA	North America	Scaffold	ST8																										1
GCA_000572525.1	ND	USA	North America	Scaffold	ST8		1																													1
GCA_000572545.1	ND	USA	North America	Scaffold	ST5																																2
GCA_000572565.1	ND	USA	North America	Scaffold	ST8																										1					1
GCA_000572585.1	ND	USA	North America	Scaffold	ST8		1
GCA_000572605.1	ND	USA	North America	Scaffold	ST5																																2
GCA_000572625.1	ND	USA	North America	Scaffold	ST5																																2
GCA_000572645.1	ND	USA	North America	Scaffold	ST8																										1						1
GCA_000572665.1	ND	USA	North America	Scaffold	ST5																																2
GCA_000572685.1	ND	USA	North America	Scaffold	ST5																																1
GCA_000572705.1	ND	USA	North America	Scaffold	ST5																																1									1
GCA_000572725.1	ND	USA	North America	Scaffold	ST5																										1						2
GCA_000572745.1	ND	USA	North America	Scaffold	ST8		1
GCA_000572765.1	ND	USA	North America	Scaffold	ST5
GCA_000572785.1	ND	USA	North America	Scaffold	ST5																																2
GCA_000572805.1	ND	USA	North America	Scaffold	ST8		1
GCA_000572825.1	ND	USA	North America	Scaffold	ST8				1
GCA_000572845.1	ND	USA	North America	Scaffold	ST5																																1
GCA_000572865.1	ND	USA	North America	Scaffold	ST8																																1
GCA_000572885.1	ND	USA	North America	Scaffold	ST8																										1						1
GCA_000572905.1	ND	USA	North America	Scaffold	ST8
GCA_000572925.1	ND	USA	North America	Scaffold	ST8							1																								1
GCA_000572945.1	ND	USA	North America	Scaffold	ST5
GCA_000572965.1	ND	USA	North America	Scaffold	ST5																																1									1
GCA_000572985.1	ND	USA	North America	Scaffold	ST8																										1					1	1
GCA_000573005.1	ND	USA	North America	Scaffold	ST8																										1
GCA_000573025.1	ND	USA	North America	Scaffold	ST8		1																													1
GCA_000573045.1	ND	USA	North America	Scaffold	ST3497
GCA_000573065.1	ND	USA	North America	Scaffold	ST8
GCA_000573085.1	2004	USA	North America	Scaffold	ST5																																1
GCA_000573105.1	2004	USA	North America	Scaffold	ST105																																1
GCA_000573125.1	2004	USA	North America	Scaffold	ST8																				1											1	1
GCA_000573145.1	2004	USA	North America	Scaffold	ST8																		1
GCA_000573165.1	2004	USA	North America	Scaffold	ST5																																1
GCA_000573185.1	2004	USA	North America	Scaffold	ST5																																1
GCA_000573205.1	2004	USA	North America	Scaffold	ST8							1
GCA_000573225.1	2004	USA	North America	Scaffold	ST5																																1
GCA_000573245.1	2004	USA	North America	Scaffold	ST231																																1
GCA_000573265.1	2004	USA	North America	Scaffold	ST105																																1
GCA_000573345.1	2004	USA	North America	Scaffold	ST5																																1
GCA_000573365.1	2004	USA	North America	Scaffold	ST105																																1
GCA_000573425.1	2004	USA	North America	Scaffold	ND																																1
GCA_000573465.1	2004	USA	North America	Scaffold	ST5																																	1
GCA_000573485.1	2004	USA	North America	Scaffold	ST5																																1
GCA_000573545.1	2004	USA	North America	Scaffold	ST231
GCA_000573565.1	2004	USA	North America	Scaffold	ST5																																1
GCA_000573585.1	2004	USA	North America	Scaffold	ST5																																1
GCA_000573665.1	2004	USA	North America	Scaffold	ST105																																1
GCA_000573685.1	2004	USA	North America	Scaffold	ST105																																1
GCA_000573705.1	2004	USA	North America	Scaffold	ST45																																1
GCA_000573725.1	2004	USA	North America	Scaffold	ST8
GCA_000573745.1	2004	USA	North America	Scaffold	ST8																				1											1	1
GCA_000573765.1	2004	USA	North America	Scaffold	ST105																																1
GCA_000573785.1	2004	USA	North America	Scaffold	ST1618																																1
GCA_000573805.1	2004	USA	North America	Scaffold	ST105																																1
GCA_000573825.1	2004	USA	North America	Scaffold	ST105																															2	1
GCA_000573865.1	2004	USA	North America	Scaffold	ST5																																1
GCA_000573945.1	2004	USA	North America	Scaffold	ST105																																1
GCA_000573965.1	2004	USA	North America	Scaffold	ST5																																1
GCA_000573985.1	2004	USA	North America	Scaffold	ST5																																1
GCA_000574025.1	2004	USA	North America	Scaffold	ST5																																1
GCA_000574045.1	2004	USA	North America	Scaffold	ST609																																1
GCA_000574065.1	2004	USA	North America	Scaffold	ST1618																																1
GCA_000574105.1	2004	USA	North America	Scaffold	ST105																																1
GCA_000574125.1	2004	USA	North America	Scaffold	ST5																																1
GCA_000574145.1	2004	USA	North America	Scaffold	ST609																																1
GCA_000574165.1	2004	USA	North America	Scaffold	ST507																																1
GCA_000574205.1	2004	USA	North America	Scaffold	ST45																																1
GCA_000574225.1	2004	USA	North America	Scaffold	ST1618																																1
GCA_000574245.1	2004	USA	North America	Scaffold	ST5																																1
GCA_000574265.1	2004	USA	North America	Scaffold	ST5																																1
GCA_000574325.1	2004	USA	North America	Scaffold	ST5																																1
GCA_000574345.1	2004	USA	North America	Scaffold	ST225																																1
GCA_000574365.1	2004	USA	North America	Scaffold	ST5																																1
GCA_000574385.1	2004	USA	North America	Scaffold	ST105				1
GCA_000574405.1	2004	USA	North America	Scaffold	ST22
GCA_000574425.1	2004	USA	North America	Scaffold	ST225																																1
GCA_000574445.1	2004	USA	North America	Scaffold	ST5
GCA_000574465.1	2004	USA	North America	Scaffold	ST105																																1
GCA_000574485.1	2004	USA	North America	Scaffold	ST45																		1														1
GCA_000574505.1	2004	USA	North America	Scaffold	ST5																																1
GCA_000574525.1	2004	USA	North America	Scaffold	ST5																																1
[truncated: 7,410 more rows]
[truncated: 306 more columns]

## Sheet: S. aureus of animal origin
Submitted GenBank assembly	Collection year	Isolation country	Location	Assembly level	Host	Host final	Sequence type	enterobacteriales	Inc18	Inc18,Rep1	Inc18,Rep1,RepA_N	Inc18,Rep1,RepA_N,Rep_trans	Inc18,Rep1,RepL	Inc18,Rep3	Inc18,Rep3,Rep_trans	Inc18,Rep3,RepA_N	Inc18,Rep3,RepA_N,RepL	Inc18,RepA_N	Inc18,RepA_N,Rep_trans	Inc18,RepL	Rep_trans	Rep1	Rep1,Rep_trans	Rep1,Rep2	Rep1,Rep3,RepA_N	Rep1,RepA_N	Rep1,RepA_N,Rep_trans	Rep1,RepA_N,RepL	Rep1,RepL	Rep1,RepL,Rep_trans	Rep2	Rep3	Rep3,RepA_N	RepA_N	RepA_N,Rep_trans	RepA_N,RepL	RepL	Tn5406	Tn551	Tn552	Tn554	Tn558	Tn559	Tn6133	Tn6260	Tn917	ICE6013	ICESGB76	Tn916
GCA_000401595.1	2008	Switzerland	Europe	Contig	Cow	Bovine	ST398														1																												1
GCA_000409145.1	ND	USA	North America	Contig	Cow	Bovine	ST5															1												1							1								1
GCA_000443265.1	2010	Netherlands	Europe	Contig	Pig	Porcine	ST398											1			1																												1
GCA_000636255.1	2008	Belgium	Europe	Scaffold	Rat	Rodent	ST398														1																						1						1
GCA_000636275.1	2008	Netherlands	Europe	Scaffold	Rat	Rodent	ST398																																			1							1
GCA_000636295.1	2008	Netherlands	Europe	Scaffold	Rat	Rodent	ST398																																				1						1
GCA_000636315.1	2008	Netherlands	Europe	Scaffold	Rat	Rodent	ST398																																				1						1
GCA_000636335.1	ND	Germany	Europe	Scaffold	Red junglefowl	Avian	ST398															1																1									1		1
GCA_000636355.1	ND	Germany	Europe	Scaffold	Wild turkey	Avian	ST398																															1									1		1
GCA_000636755.1	2007	Netherlands	Europe	Scaffold	Wild boar	Porcine	ST398														2	1																											1
GCA_000636775.1	2007	Netherlands	Europe	Scaffold	Wild boar	Porcine	ST398														1	1																											1
GCA_000636795.1	ND	Germany	Europe	Scaffold	Red junglefowl	Avian	ST9				1											1
GCA_000636815.1	ND	Germany	Europe	Scaffold	Red junglefowl	Avian	ST398																																								1		1
GCA_000636835.1	ND	Germany	Europe	Scaffold	Red junglefowl	Avian	ST9				1
GCA_000636915.1	ND	Italy	Europe	Scaffold	Red junglefowl	Avian	ST398														1	1																1											1
GCA_000636935.1	ND	Germany	Europe	Scaffold	Red junglefowl	Avian	ST9															1
GCA_000636955.1	ND	Germany	Europe	Scaffold	Cattle	Bovine	ST398																															1											1
GCA_000636975.1	ND	Germany	Europe	Scaffold	Wild turkey	Avian	ST398																														1	1									1		1
GCA_000636995.1	ND	Germany	Europe	Scaffold	Wild turkey	Avian	ST398		1							1						1																1									1		1
GCA_000637015.1	ND	Germany	Europe	Scaffold	Wild turkey	Avian	ST398																																										1
GCA_000637035.1	ND	Germany	Europe	Scaffold	Cattle	Bovine	ST9				1										1	1
GCA_000637055.1	ND	Germany	Europe	Scaffold	Wild turkey	Avian	ST398		1							1																						1									1		1
GCA_000637115.1	ND	Italy	Europe	Scaffold	Wild boar	Porcine	ST398														1																	1											1
GCA_000637135.1	ND	Netherlands	Europe	Scaffold	Red junglefowl	Avian	ST398				1																		1									1											1
GCA_000637155.1	ND	Italy	Europe	Scaffold	Wild boar	Porcine	ST398											1																								1							1
GCA_000637175.1	ND	Italy	Europe	Scaffold	Wild boar	Porcine	ST398														1											1										1							1
GCA_000637195.1	ND	Italy	Europe	Scaffold	Wild boar	Porcine	ST97														1																	1		1									1
GCA_000637215.1	ND	France	Europe	Scaffold	Dog	Canine	ST398														1																	1
GCA_000637255.1	2009	Germany	Europe	Scaffold	Red junglefowl	Avian	ST398														1	1																			1						1		1
GCA_000637275.1	2010	Germany	Europe	Scaffold	Red junglefowl	Avian	ST398				1										1	1																		1				1					1
GCA_000637295.1	ND	Denmark	Europe	Scaffold	Red junglefowl	Avian	ST398																															1											1
GCA_000637315.1	2010	Germany	Europe	Scaffold	Red junglefowl	Avian	ST398														1																												1
GCA_000637335.1	2010	Netherlands	Europe	Scaffold	Cattle	Bovine	ST398															1																					1						1
GCA_000637355.1	2010	Germany	Europe	Scaffold	Red junglefowl	Avian	ST398														1	1												1						1				1		1			1
GCA_000637375.1	2010	Netherlands	Europe	Scaffold	Cattle	Bovine	ST398											1				2																					1						1
GCA_000637395.1	ND	Denmark	Europe	Scaffold	Red junglefowl	Avian	ST398																															1									1		1
GCA_000637415.1	2011	Germany	Europe	Scaffold	Red junglefowl	Avian	ST398											1			1																	1									1		1
GCA_000637435.1	2011	Netherlands	Europe	Scaffold	Cattle	Bovine	ST398															1																					1						1
GCA_000637455.1	2011	Denmark	Europe	Scaffold	Red junglefowl	Avian	ST398																			1												1											1
GCA_000637475.1	2011	Germany	Europe	Scaffold	Red junglefowl	Avian	ST398											1			2																	1											1
GCA_000637495.1	ND	France	Europe	Scaffold	Cattle	Bovine	ST398		1																																								1
GCA_000637515.1	ND	France	Europe	Scaffold	Cattle	Bovine	ST398															1																1											1
GCA_000637535.1	ND	France	Europe	Scaffold	Cattle	Bovine	ST398			1																												1											1
GCA_000637555.1	ND	France	Europe	Scaffold	Cattle	Bovine	ST398																															1											1
GCA_000637575.1	ND	France	Europe	Scaffold	Cattle	Bovine	ST398																															1											1
GCA_000637595.1	ND	France	Europe	Scaffold	Cattle	Bovine	ST398															1																1											1
GCA_000637615.1	ND	France	Europe	Scaffold	Cattle	Bovine	ST398																															1											1
GCA_000637635.1	2007	Netherlands	Europe	Scaffold	Wild boar	Porcine	ST398																															1											1
GCA_000637655.1	ND	France	Europe	Scaffold	Dog	Canine	ST398																															1											1
GCA_000637675.1	ND	Italy	Europe	Scaffold	Wild boar	Porcine	ST398																															1											1
GCA_000637695.1	ND	Italy	Europe	Scaffold	Wild boar	Porcine	ST398															1																1											1
GCA_000637735.1	ND	Italy	Europe	Scaffold	Wild boar	Porcine	ST398														1											1										1							1
GCA_000637755.1	ND	Netherlands	Europe	Scaffold	Red junglefowl	Avian	ST398											1				2																					1						1
GCA_000637775.1	2007	Netherlands	Europe	Scaffold	Wild boar	Porcine	ST398																																		1								1
GCA_000637795.1	2007	Netherlands	Europe	Scaffold	Wild boar	Porcine	ST398														1																				1								1
GCA_000637815.1	ND	Netherlands	Europe	Scaffold	Red junglefowl	Avian	ST398				1											1																									1		1
GCA_000637835.1	2007	Netherlands	Europe	Scaffold	Wild boar	Porcine	ST398														1																												1
GCA_000637855.1	2007	Netherlands	Europe	Scaffold	Wild boar	Porcine	ST398				1																																						1
GCA_000637875.1	2007	Netherlands	Europe	Scaffold	Wild boar	Porcine	ST398																																										1
GCA_000637895.1	2007	Netherlands	Europe	Scaffold	Wild boar	Porcine	ST398														1	1																											1
GCA_000637935.1	2007	Netherlands	Europe	Scaffold	Wild boar	Porcine	ST398				1											1																1											1
GCA_000637955.1	2007	Netherlands	Europe	Scaffold	Wild boar	Porcine	ST398					1																										1											1
GCA_000637975.1	ND	Italy	Europe	Scaffold	Wild boar	Porcine	ST398														1	1																1											1
GCA_000637995.1	ND	Italy	Europe	Scaffold	Cattle	Bovine	ST398															1																1									1		1
GCA_000638015.1	ND	Italy	Europe	Scaffold	Cattle	Bovine	ST398																																			1							1
GCA_000638035.1	ND	Italy	Europe	Scaffold	Cattle	Bovine	ST398																																			1							1
GCA_000638055.1	ND	Italy	Europe	Scaffold	Cattle	Bovine	ST398		1									1			1	1																				1							1
GCA_000638075.1	ND	Italy	Europe	Scaffold	Cattle	Bovine	ST398														1																	1											1
GCA_000638095.1	ND	Italy	Europe	Scaffold	Cattle	Bovine	ST398																															1											1
GCA_000638135.1	ND	Italy	Europe	Scaffold	Wild boar	Porcine	ST398																															1											1
GCA_000638155.1	ND	Italy	Europe	Scaffold	Wild boar	Porcine	ST398														1																	1											1
GCA_000638175.1	ND	Italy	Europe	Scaffold	Wild boar	Porcine	ST398															1																1											1
GCA_000638195.1	ND	Denmark	Europe	Scaffold	Wild boar	Porcine	ST9				1
GCA_000638235.1	ND	Italy	Europe	Scaffold	Wild boar	Porcine	ST398																															1											1
GCA_000638255.1	ND	Italy	Europe	Scaffold	Wild boar	Porcine	ST398														1																	1											1
GCA_000638275.1	ND	Italy	Europe	Scaffold	Cattle	Bovine	ST398																																										1
GCA_000638295.1	ND	Italy	Europe	Scaffold	Cattle	Bovine	ST398														1																	1											1
GCA_000638315.1	ND	Italy	Europe	Scaffold	Cattle	Bovine	ST398											1			1	1																				1							1
GCA_000638335.1	ND	Italy	Europe	Scaffold	Cattle	Bovine	ST398														1																	1											1
GCA_000638355.1	ND	Italy	Europe	Scaffold	Cattle	Bovine	ST398														1																	1											1
GCA_000638375.1	ND	Italy	Europe	Scaffold	Wild boar	Porcine	ST398											1			1											1										1							1
GCA_000638395.1	ND	Italy	Europe	Scaffold	Wild boar	Porcine	ST398		1												1	1										1										1							1
GCA_000638415.1	2007	Netherlands	Europe	Scaffold	Wild boar	Porcine	ST398											1				1																											1
GCA_000638475.1	2011	China	Asia	Scaffold	Red junglefowl	Avian	ST398															1
GCA_000638515.1	2008	Spain	Europe	Scaffold	Wild boar	Porcine	ST398														1	1																				1							1
GCA_000638555.1	2008	Spain	Europe	Scaffold	Wild boar	Porcine	ST398											1			1	2																											1
GCA_000638655.1	2009	Spain	Europe	Scaffold	Wild boar	Porcine	ST398														1																												1
GCA_000638775.1	2005	Spain	Europe	Scaffold	Domestic horse	Equine	ST398																																										1
GCA_000638855.1	2011	Spain	Europe	Scaffold	Domestic horse	Equine	ST398																																				1				1		1
GCA_000638875.1	ND	Spain	Europe	Scaffold	Dog	Canine	ND															1																									1
GCA_000638915.1	2009	Austria	Europe	Scaffold	Red junglefowl	Avian	ST398														1	2																			1								1
GCA_000638935.1	2009	Germany	Europe	Scaffold	Red junglefowl	Avian	ST398											1			1																	1									1		1
GCA_000638955.1	2009	Germany	Europe	Scaffold	Red junglefowl	Avian	ST398											1			1	1																						1		1			1
GCA_000638975.1	ND	Spain	Europe	Scaffold	Iberian ibex	Caprine	ST398														1																										1		1
GCA_000638995.1	ND	Spain	Europe	Scaffold	Iberian ibex	Caprine	ST398														1													1				1											1
GCA_000639015.1	2007	Netherlands	Europe	Scaffold	Cattle	Bovine	ST398																															1											1
GCA_000639035.1	2008	Netherlands	Europe	Scaffold	Cattle	Bovine	ST398																															1											1
GCA_000639055.1	2008	Netherlands	Europe	Scaffold	Cattle	Bovine	ST398		1												1	1																1											1
GCA_000639075.1	2010	Netherlands	Europe	Scaffold	Wild boar	Porcine	ST398											1					1																		1								1
GCA_000639095.1	2010	Netherlands	Europe	Scaffold	Wild boar	Porcine	ST398														1																												1
GCA_000639135.1	2010	Netherlands	Europe	Scaffold	Wild boar	Porcine	ST398														2																						1						1
GCA_000639155.1	2010	Netherlands	Europe	Scaffold	Cattle	Bovine	ST398														1																												1
GCA_000639175.1	2010	Netherlands	Europe	Scaffold	Cattle	Bovine	ST398														1																												1
GCA_000639195.1	2010	Netherlands	Europe	Scaffold	Cattle	Bovine	ST398											1			1																						1						1
GCA_000639275.1	2010	Netherlands	Europe	Scaffold	Cattle	Bovine	ST398														1																												1
GCA_000639315.1	2010	Netherlands	Europe	Scaffold	Cattle	Bovine	ST398																																				1						1
GCA_000639335.1	2010	Netherlands	Europe	Scaffold	Cattle	Bovine	ST398														1																						1						1
GCA_000639355.1	ND	Belgium	Europe	Scaffold	Red junglefowl	Avian	ST398															1																1											1
GCA_000639375.1	2007	Netherlands	Europe	Scaffold	Red junglefowl	Avian	ST398																															1											1
GCA_000639395.1	2008	Netherlands	Europe	Scaffold	Red junglefowl	Avian	ST398																															1											1
GCA_000639415.1	2008	Netherlands	Europe	Scaffold	Wild turkey	Avian	ST398															1																1											1
GCA_000639435.1	2008	Netherlands	Europe	Scaffold	Wild boar	Porcine	ST398														1	1																1											1
GCA_000639455.1	ND	Germany	Europe	Scaffold	Wild turkey	Avian	ST398		1									1			1	1															1			1				1			1
GCA_000639475.1	ND	Germany	Europe	Scaffold	Wild turkey	Avian	ST398		1									1				1																		1				1			2		1
GCA_000639515.1	2009	China	Asia	Scaffold	Domestic cat	Feline	ST398															1																									1
GCA_000639535.1	2011	China	Asia	Scaffold	Domestic cat	Feline	ST398																									1								1
GCA_000639555.1	2010	China	Asia	Scaffold	Wild boar	Porcine	ST398															1
GCA_000639755.1	2008	Germany	Europe	Scaffold	Cattle	Bovine	ST398															1																					1						1
GCA_000639775.1	2008	Germany	Europe	Scaffold	Cattle	Bovine	ST398														2	1																											1
GCA_000639795.1	2008	Germany	Europe	Scaffold	Cattle	Bovine	ST3783											1			1																							1		1			1
GCA_000639815.1	2011	Germany	Europe	Scaffold	Cattle	Bovine	ST398																1																										1
GCA_000639835.1	2008	Germany	Europe	Scaffold	Cattle	Bovine	ST3226														2																												1
GCA_000639855.1	2012	Germany	Europe	Scaffold	Cattle	Bovine	ST398															1	1																										1
GCA_000639875.1	2009	Germany	Europe	Scaffold	Cattle	Bovine	ST398				1										1																												1
GCA_000639895.1	2006	Belgium	Europe	Scaffold	Red junglefowl	Avian	ST398											1				2																									2		1
GCA_000639915.1	2006	Belgium	Europe	Scaffold	Red junglefowl	Avian	ST398														1																					1							1
GCA_000639935.1	2006	Belgium	Europe	Scaffold	Red junglefowl	Avian	ST398											1				2																									2		1
GCA_000640175.1	2009	Germany	Europe	Scaffold	Wild turkey	Avian	ST398		1							1					2																										1		1
GCA_000640195.1	2009	Austria	Europe	Scaffold	Wild turkey	Avian	ST398														1	1																		1				1					1
GCA_000640215.1	2009	Germany	Europe	Scaffold	Wild turkey	Avian	ST398											1				1																1											1
GCA_000640235.1	2009	Germany	Europe	Scaffold	Wild turkey	Avian	ST398																																		1								1
GCA_000640255.1	2009	Italy	Europe	Scaffold	Wild turkey	Avian	ST398														2	1																		1				1					1
GCA_000640275.1	2009	Germany	Europe	Scaffold	Wild turkey	Avian	ST398														1	1																		1				1					1
GCA_000640475.1	2007	Spain	Europe	Scaffold	Wild boar	Porcine	ST398																															1											1
GCA_000647295.1	ND	Spain	Europe	Scaffold	Wild boar	Porcine	ST398														1																						1						1
GCA_000647315.1	ND	Spain	Europe	Scaffold	Wild boar	Porcine	ST398														1
GCA_000647355.1	ND	Spain	Europe	Scaffold	Wild boar	Porcine	ST398																																				1				1		1
GCA_000647375.1	ND	Spain	Europe	Scaffold	Wild boar	Porcine	ST398														1	1																					1				1		1
GCA_000647395.1	ND	Spain	Europe	Scaffold	Red deer	Others	ST398																																				1				1		1
GCA_000647415.1	ND	Spain	Europe	Scaffold	Wild boar	Porcine	ST398																																										1
GCA_000647435.1	ND	Spain	Europe	Scaffold	Wild boar	Porcine	ST2729														1																												1
GCA_000682795.1	ND	Spain	Europe	Contig	Griffon vulture	Avian	ST398											1			1	1																					1						1
GCA_000682835.1	ND	Spain	Europe	Contig	Wild boar	Porcine	ST398															1																					1						1
GCA_000684335.1	2009	Germany	Europe	Contig	Wild turkey	Avian	ST398											1			1	1												1									1				2		1
GCA_000684355.1	2009	Germany	Europe	Contig	Wild turkey	Avian	ST398											1				1																					1						1
GCA_000684375.1	2006	Belgium	Europe	Contig	Red junglefowl	Avian	ST398				1																																1						1
GCA_000684395.1	2006	Belgium	Europe	Contig	Red junglefowl	Avian	ST398														1																1					1							1
GCA_000684415.1	2011	Luxembourg	Europe	Contig	Cattle	Bovine	ND														1																												1
GCA_000684435.1	ND	Germany	Europe	Contig	Wild turkey	Avian	ST398		2												1	1												1						1				1			1		1
GCA_000684455.1	ND	Germany	Europe	Contig	Wild turkey	Avian	ST398		1							1																								1							1		1
GCA_000684475.1	ND	Germany	Europe	Contig	Wild turkey	Avian	ST398		1							1																															1		1
GCA_000684495.1	2010	Netherlands	Europe	Contig	Domestic horse	Equine	ST398				1																																1						1
GCA_000684515.1	2010	Netherlands	Europe	Contig	Domestic sheep	Ovine	ST398														1																												1
GCA_000684555.1	2011	China	Asia	Contig	Red junglefowl	Avian	ST3782															1																				1
GCA_000684575.1	2011	China	Asia	Contig	Red junglefowl	Avian	ST398															1
GCA_000684615.1	ND	France	Europe	Contig	Wild turkey	Avian	ST398															1																1									1		1
GCA_000684635.1	ND	Italy	Europe	Contig	Cattle	Bovine	ST398														1																												1
GCA_000684675.1	ND	Netherlands	Europe	Contig	Red junglefowl	Avian	ST398																																				1						1
GCA_000684695.1	ND	Netherlands	Europe	Contig	Red junglefowl	Avian	ST398											1			1	1																1											1
GCA_000684715.1	2011	Germany	Europe	Contig	Red junglefowl	Avian	ST398														1	1																		1				1			1		1
GCA_000684735.1	ND	Italy	Europe	Contig	Wild boar	Porcine	ST398											1																								1							1
GCA_000684815.1	ND	Germany	Europe	Contig	Wild turkey	Avian	ST398																															1											1
GCA_000684855.1	ND	Germany	Europe	Contig	Red junglefowl	Avian	ST398																															1											1
GCA_000684985.1	ND	Germany	Europe	Contig	Wild boar	Porcine	ST9														1
GCA_000827155.1	2012	South Korea	Asia	Contig	Pig	Porcine	ST541		1																	1															1								1
GCA_000949565.1	2000	Finland	Europe	Contig	Bovine	Bovine	ST20															1
GCA_000981055.1	2004	Spain	Europe	Contig	European rabbit	Rodent	ND														1																						1
GCA_001192075.1	2007	United Kingdom	Europe	Scaffold	Canine	Canine	ST22																										1				1										1
GCA_001192175.1	2005	United Kingdom	Europe	Contig	Canine	Canine	ST22																										1														1
GCA_001193355.1	2006	United Kingdom	Europe	Contig	Canine	Canine	ST3122																														1										1
GCA_001194725.1	2004	United Kingdom	Europe	Contig	Canine	Canine	ST22																														1										1
GCA_001195105.1	2007	United Kingdom	Europe	Scaffold	Canine	Canine	ST22																										1														1
GCA_001195205.1	2006	United Kingdom	Europe	Scaffold	Canine	Canine	ST22																																								1
GCA_001196555.1	2007	United Kingdom	Europe	Contig	Canine	Canine	ST22																										1														1
GCA_001196615.1	2011	Denmark	Europe	Contig	Cow	Bovine	ST130																																								1
GCA_001196655.1	2006	United Kingdom	Europe	Contig	Canine	Canine	ST22																																								1
GCA_001196795.1	2006	United Kingdom	Europe	Contig	Canine	Canine	ST22																										1				1										1
GCA_001197515.1	2006	United Kingdom	Europe	Contig	Feline	Feline	ST22																														1										1
GCA_001197715.1	2004	United Kingdom	Europe	Contig	Canine	Canine	ST22																														1										1
GCA_001197935.1	2011	Denmark	Europe	Contig	Sheep	Ovine	ST130
GCA_001208245.1	2005	United Kingdom	Europe	Contig	Canine	Canine	ST22																														1										1
GCA_001208645.1	2011	Denmark	Europe	Contig	sheep	Ovine	ST130														2	1
GCA_001208665.1	2005	United Kingdom	Europe	Contig	canine	Canine	ST22																														1										1
GCA_001209085.1	2011	Denmark	Europe	Contig	sheep	Ovine	ST130
GCA_001209365.1	2006	United Kingdom	Europe	Contig	canine	Canine	ST22																																								1
GCA_001210805.1	2003	United Kingdom	Europe	Contig	canine	Canine	ST22																										1														1
GCA_001211025.1	2006	United Kingdom	Europe	Scaffold	canine	Canine	ST22																										1														1
GCA_001281605.1	2005	Denmark	Europe	Contig	pig	Porcine	ST433																														1	1
GCA_001298325.2	2014	China	Asia	Complete	Bovine	Bovine	ST9																																	1		1
GCA_001349395.1	2005	United Kingdom	Europe	Contig	canine	Canine	ST22																																								1
GCA_001349475.1	2006	United Kingdom	Europe	Contig	feline	Feline	ST22																														1										1
GCA_001349495.1	2005	United Kingdom	Europe	Contig	canine	Canine	ST22																																								1
GCA_001349515.1	2006	United Kingdom	Europe	Contig	canine	Canine	ST22																																								1
GCA_001349555.1	2004	United Kingdom	Europe	Contig	canine	Canine	ST22														1												1														1
GCA_001349595.1	2004	United Kingdom	Europe	Contig	canine	Canine	ST22																										1				1										1
GCA_001349635.1	2006	United Kingdom	Europe	Contig	feline	Feline	ST22																														1										1
GCA_001349655.1	2003	United Kingdom	Europe	Contig	canine	Canine	ST22																																								1
GCA_001349675.1	2004	United Kingdom	Europe	Contig	canine	Canine	ST22																										1														1
GCA_001349695.1	2006	United Kingdom	Europe	Contig	canine	Canine	ST22														1																										1
GCA_001349735.1	2005	United Kingdom	Europe	Contig	canine	Canine	ST3113																										1				1										1
GCA_001349755.1	2004	United Kingdom	Europe	Contig	canine	Canine	ST22																										1														1
GCA_001349815.1	2005	United Kingdom	Europe	Contig	canine	Canine	ST22																																								1
GCA_001349855.1	2005	United Kingdom	Europe	Contig	canine	Canine	ST3113																										1				1										1
GCA_001349915.1	2006	United Kingdom	Europe	Contig	canine	Canine	ST22																										1														1
GCA_001350015.1	2003	United Kingdom	Europe	Contig	canine	Canine	ST22																																								1
GCA_001455955.1	2012	Brazil	South America	Contig	Swine	Porcine	ST398																																			1							1
GCA_001639865.1	2012	Italy	Europe	Scaffold	Cattle	Bovine	ST8																											1													1
GCA_001680995.1	2014	Australia	Oceania	Contig	Bovine	Bovine	ST8
GCA_001982975.1	2013	Chile	South America	Contig	cow	Bovine	ST97																											1
GCA_002025125.1	2012	Germany	Europe	Complete	Pig	Porcine	ST398																															1											1
GCA_002104815.1	2013	Australia	Oceania	Contig	Dog	Canine	ST30
GCA_002204555.1	2010	USA	North America	Complete	Pig	Porcine	ST5																															1		1
GCA_002204575.1	2010	USA	North America	Complete	Pig	Porcine	ST398																																	1			1						1
GCA_002250135.1	2014	Colombia	South America	Contig	pig	Porcine	ST9														1	1															1
GCA_002273065.1	2010	USA	North America	Scaffold	Pig	Porcine	ST5			1												1															1	1		1
GCA_002273075.1	2010	USA	North America	Scaffold	Pig	Porcine	ST5			1												1																1
GCA_002273085.1	2010	USA	North America	Scaffold	Pig	Porcine	ST5			1												1															1	1		1
GCA_002273255.1	2010	USA	North America	Scaffold	Pig	Porcine	ST5			1																		1										1				1
GCA_002273335.1	2010	USA	North America	Scaffold	Pig	Porcine	ST5																						1					1				1		1
GCA_002273475.1	2010	USA	North America	Scaffold	Pig	Porcine	ST398							1							1	1																		1			1						1
GCA_002273545.1	2010	USA	North America	Scaffold	Pig	Porcine	ST398														1	1																		1			1						1
GCA_002273705.1	2010	USA	North America	Scaffold	Pig	Porcine	ST5			1												1																1
GCA_002273785.1	2010	USA	North America	Scaffold	Pig	Porcine	ST5			1																												1
GCA_002273835.1	2010	USA	North America	Scaffold	Pig	Porcine	ST5			1												1																1		1
GCA_002275035.1	2010	USA	North America	Scaffold	Pig	Porcine	ST5															1												1			1	1				1
GCA_002275205.1	2010	USA	North America	Scaffold	Pig	Porcine	ST398															1	1																	1			1						1
GCA_002275435.1	2010	USA	North America	Scaffold	Pig	Porcine	ST5			1																												1		1
GCA_002304615.1	2010	USA	North America	Scaffold	Pig	Porcine	ST5			1												1																1		1
GCA_002374075.1	2001	Brazil	South America	Scaffold	Cattle	Bovine	ST126																									1								1
GCA_002843805.1	2016	Nepal	Africa	Scaffold	Swine	Porcine	ST22																									1					1
GCA_002934925.1	2016	South Africa	Africa	Scaffold	pig	Porcine	ST398														1	1															1												1
GCA_002934945.2	2016	South Africa	Africa	Scaffold	pig	Porcine	ST398														1	1															1												1
GCA_002935045.1	2016	South Africa	Africa	Scaffold	pig	Porcine	ST398														1	1															1									1			1
GCA_003001215.1	2014	Germany	Europe	Contig	Horse	Equine	ST398														1																						1						1
GCA_003001275.1	2014	Germany	Europe	Contig	Horse	Equine	ST398																																				1						1
GCA_003001335.1	2014	Germany	Europe	Scaffold	Horse	Equine	ST398														1																						1				1		1
GCA_003001345.1	2015	Germany	Europe	Contig	Horse	Equine	ST398														1																						1						1
GCA_003001375.1	2015	Germany	Europe	Scaffold	Horse	Equine	ST398														1																						1				1		1
GCA_003001485.1	2015	Germany	Europe	Contig	Horse	Equine	ST398																																				1						1
GCA_003029665.1	ND	Brazil	South America	Chromosome	Dog	Canine	ST5																																		1		1
GCA_003111745.1	2015	Australia	Oceania	Complete	Pig	Porcine	ST398														1	1									1							1											1
GCA_003186125.1	2010	Ireland	Europe	Complete	Cattle	Bovine	ST71		1																																						1
GCA_003301075.1	2015	China	Asia	Scaffold	pig	Porcine	ST9															1																		1		1
GCA_003301115.1	2015	China	Asia	Scaffold	pig	Porcine	ST9															1																				1
GCA_003309045.1	2015	China	Asia	Scaffold	Wild boar	Porcine	ST59												1																											1
GCA_003309085.1	2015	China	Asia	Scaffold	Wild boar	Porcine	ST9															1
GCA_003309105.1	2015	China	Asia	Scaffold	Wild boar	Porcine	ST9															2																		1		1
GCA_003309125.1	2015	China	Asia	Scaffold	Wild boar	Porcine	ST9															1																		1		1
GCA_003309145.1	2015	China	Asia	Scaffold	Wild boar	Porcine	ST9											1			1	2															1			1							3
GCA_003309165.1	2015	China	Asia	Scaffold	Wild boar	Porcine	ST9															1																		1		1
GCA_003309175.1	2016	China	Asia	Scaffold	Wild boar	Porcine	ST9														1	2															1			1		1
GCA_003309205.1	2016	China	Asia	Scaffold	Wild boar	Porcine	ST188						1								1	1																									1
GCA_003309235.1	2016	China	Asia	Scaffold	Wild boar	Porcine	ST398														1	2															1		1			1
GCA_003309265.1	2016	China	Asia	Scaffold	Wild boar	Porcine	ST9															1								1										1		1
GCA_003309285.1	2016	China	Asia	Scaffold	Wild boar	Porcine	ST398														1	3															1					1
GCA_003309325.1	2016	China	Asia	Scaffold	Wild boar	Porcine	ST398															2																	1
GCA_003309355.1	2016	China	Asia	Scaffold	Wild boar	Porcine	ST398														1	1																		1							1		1
GCA_003309385.1	2016	China	Asia	Scaffold	Wild boar	Porcine	ST3597															1							1											1		1
GCA_003309405.1	2016	China	Asia	Scaffold	Wild boar	Porcine	ST9														1	1															1					1
GCA_003309445.1	2016	China	Asia	Scaffold	Wild boar	Porcine	ST398															1																		1							1		1
GCA_003309465.1	2016	China	Asia	Scaffold	Wild boar	Porcine	ST398														1	2															1			1		1					1		1
GCA_003309755.1	2016	China	Asia	Scaffold	Wild boar	Porcine	ST398																1																								1
GCA_003309805.1	2016	China	Asia	Scaffold	Wild boar	Porcine	ST398														1	1															1		1			1
GCA_003309815.1	2016	China	Asia	Scaffold	Wild boar	Porcine	ST9															2																		1		1
GCA_003309845.1	2016	China	Asia	Scaffold	Wild boar	Porcine	ST398															1																				1
GCA_003309865.1	2016	China	Asia	Scaffold	Wild boar	Porcine	ST398															1												1								1							1
GCA_003309885.1	2016	China	Asia	Scaffold	Wild boar	Porcine	ST398														1	2																				1					1		1
GCA_003309905.1	2016	China	Asia	Scaffold	Wild boar	Porcine	ST398															2																				1
GCA_003309985.1	2016	China	Asia	Scaffold	Wild boar	Porcine	ST3597														1	2															1			1		1
GCA_003310025.1	2016	China	Asia	Scaffold	Wild boar	Porcine	ST9															1																		1		1
GCA_003310055.1	2016	China	Asia	Scaffold	Wild boar	Porcine	ST3597															1																				1
GCA_003310155.1	2016	China	Asia	Scaffold	Wild boar	Porcine	ST3597															1																				1
GCA_003310235.1	2016	China	Asia	Scaffold	Wild boar	Porcine	ST3597															1																		1		1
GCA_003310265.1	2016	China	Asia	Scaffold	Wild boar	Porcine	ST3597															1																				1
GCA_003310275.1	2016	China	Asia	Scaffold	Wild boar	Porcine	ST3597															1																		1		1
GCA_003310305.1	2016	China	Asia	Scaffold	Wild boar	Porcine	ST3597															1																		1		1
GCA_003310465.1	2016	China	Asia	Scaffold	Wild boar	Porcine	ST3597															1																				1
GCA_003310505.1	2016	China	Asia	Scaffold	Wild boar	Porcine	ST3597		1												1	1																		1		1
GCA_003310515.1	2016	China	Asia	Scaffold	Wild boar	Porcine	ST3597													1	1	2																		1		1
GCA_003310525.1	2016	China	Asia	Scaffold	Wild boar	Porcine	ST9						1																													1
GCA_003310565.1	2016	China	Asia	Scaffold	Wild boar	Porcine	ST9																						1													1
GCA_003310585.1	2016	China	Asia	Scaffold	Wild boar	Porcine	ST3597															1																		1		1
GCA_003310625.1	2016	China	Asia	Scaffold	Wild boar	Porcine	ST3597														1	2																		1		1
GCA_003310645.1	2016	China	Asia	Scaffold	Wild boar	Porcine	ST3597															1												1								1
GCA_003310685.1	2016	China	Asia	Scaffold	Wild boar	Porcine	ST3597															1												1						1		1
GCA_003310765.1	2016	China	Asia	Scaffold	Wild boar	Porcine	ST9														1	2																				1
GCA_003311025.1	2016	China	Asia	Scaffold	Wild boar	Porcine	ST3597															1																		1		1
GCA_003311055.1	2016	China	Asia	Scaffold	Wild boar	Porcine	ST3597															1																				1
GCA_003311105.1	2016	China	Asia	Scaffold	Wild boar	Porcine	ST3597															1																		1		1
GCA_003311115.1	2016	China	Asia	Scaffold	Wild boar	Porcine	ST3597															1																				1
GCA_003311165.1	2016	China	Asia	Scaffold	Wild boar	Porcine	ST3597															1																		1		1
GCA_003311175.1	2016	China	Asia	Scaffold	Wild boar	Porcine	ST3597															1																		1		1
GCA_003311525.1	2016	China	Asia	Scaffold	Wild boar	Porcine	ST3597															1																		1		1
GCA_003327885.1	2014	Germany	Europe	Contig	Horse	Equine	ST398														1																						1				1		1
GCA_003327935.1	2016	Germany	Europe	Scaffold	pig	Porcine	ST398														1																					1					1	1	1
GCA_003327995.1	2016	Germany	Europe	Scaffold	pig	Porcine	ST398																1																			1					1		1
GCA_003328375.1	2016	Germany	Europe	Contig	Horse	Equine	ST398																																				1						1
GCA_003328385.1	2016	Germany	Europe	Contig	Horse	Equine	ST398																																				1						1
GCA_003328395.1	2016	Germany	Europe	Contig	Horse	Equine	ST398														1																						1						1
GCA_003336555.1	2008	Poland	Europe	Contig	Red junglefowl	Avian	ST1							1							1																			1
GCA_003336565.1	ND	United Kingdom	Europe	Contig	Pheasant	Avian	ST692											2				1																									1
GCA_003336575.1	2006	United Kingdom	Europe	Contig	Partridge	Avian	ST692				1																																				1
GCA_003336625.1	1976	Belgium	Europe	Contig	Red junglefowl	Avian	ST5																											1													2
GCA_003336635.1	1976	Belgium	Europe	Contig	Red junglefowl	Avian	ST5											1																1													3
GCA_003353205.1	2018	USA	North America	Contig	sheep	Ovine	ST8											1																													1
GCA_003353265.1	2018	USA	North America	Contig	sheep	Ovine	ST398															1															1								1				1
GCA_003353315.1	2018	USA	North America	Contig	sheep	Ovine	ST3763																																			1
GCA_003432345.1	2014	China	Asia	Complete	Swine	Porcine	ST9															1																		1		1
GCA_003432365.1	2014	China	Asia	Complete	Swine	Porcine	ST9																																	1		1
GCA_003665115.1	2013	China	Asia	Scaffold	Pig	Porcine	ST9	1		1											1	1												1			1					1
GCA_003665125.1	2013	China	Asia	Scaffold	Pig	Porcine	ST9			1												3															1			1		1
GCA_003952625.1	2015	South Korea	Asia	Complete	Cattle	Bovine	ST1																																		1
GCA_003957315.1	2015	South Korea	Asia	Complete	Cattle	Bovine	ST1
GCA_004011165.1	2017	South Korea	Asia	Scaffold	Swine	Porcine	ST398														1																					1							1
GCA_004026185.1	2017	South Korea	Asia	Complete	Swine	Porcine	ST541																											1							1								1
GCA_004136235.1	2012	China	Asia	Complete	pig	Porcine	ST1516
GCA_004136255.1	2012	China	Asia	Complete	pig	Porcine	ST239																																		1						1		1
GCA_004136655.1	2014	China	Asia	Complete	pig	Porcine	ST9																																	1		1
GCA_004681195.1	2017	South Korea	Asia	Scaffold	pig	Porcine	ST398				1																																						1
GCA_005153985.1	ND	USA	North America	Chromosome	Wild boar	Porcine	ST9		1																															1
GCA_006386475.1	2005	Switzerland	Europe	Contig	Cattle	Bovine	ST8																											1													1
GCA_006511315.1	2004	Switzerland	Europe	Contig	Cattle	Bovine	ST8																											1													1
GCA_006511395.1	2011/2012	Italy	Europe	Contig	Cattle	Bovine	ST8																											1													1
GCA_006511485.1	2005	Switzerland	Europe	Contig	Cattle	Bovine	ST8																											1													1
GCA_006511515.1	2005	Switzerland	Europe	Contig	Cattle	Bovine	ST27				1
GCA_006511525.1	2005	Switzerland	Europe	Contig	Cattle	Bovine	ST8																											1													1
GCA_006511575.1	2005	Switzerland	Europe	Contig	Cattle	Bovine	ST7																		1															1
GCA_006511695.1	2004	Switzerland	Europe	Contig	Cattle	Bovine	ND																											1													1
GCA_007185035.1	2018	Japan	Asia	Complete	Horse	Equine	ST1															1																		2
GCA_008079925.1	2009	Australia	Oceania	Contig	Horse	Equine	ST612																													1													1
GCA_008079965.1	2009	Australia	Oceania	Contig	Horse	Equine	ST612																													1													1
GCA_008080005.1	2008	Australia	Oceania	Contig	Horse	Equine	ST612																													1													1
GCA_008080015.1	2009	Australia	Oceania	Contig	Horse	Equine	ST612																													1													1
GCA_008080045.1	2009	Australia	Oceania	Contig	Horse	Equine	ST612																													1													1
GCA_008080115.1	2009	Australia	Oceania	Contig	Horse	Equine	ST612																													1													1
GCA_008080135.1	2009	Australia	Oceania	Contig	Horse	Equine	ST612		1																									1															1
GCA_008080175.1	2009	Australia	Oceania	Contig	Horse	Equine	ST612																													1													1
GCA_008080185.1	2008	Australia	Oceania	Contig	Horse	Equine	ST612																											1			1												1
GCA_008080225.1	2009	Australia	Oceania	Contig	Horse	Equine	ST612																											1															1
GCA_008080305.1	2008	Australia	Oceania	Contig	Horse	Equine	ST612																													1													1
GCA_008080325.1	2008	Australia	Oceania	Contig	Horse	Equine	ST612																											1															1
GCA_008080375.1	2008	Australia	Oceania	Contig	Horse	Equine	ST612																											1			1												1
GCA_008123575.1	2016	ND	ND	Contig	Horse	Equine	ST1660																			1
GCA_008123695.1	2016	ND	ND	Contig	Horse	Equine	ST1660																			1														1
GCA_008123735.1	2015	ND	ND	Contig	Horse	Equine	ST1660																											1						1
GCA_008123905.1	2016	ND	ND	Contig	Horse	Equine	ST1															1												1						1
GCA_009660495.1	2016	Ghana	Africa	Contig	pig	Porcine	ST9														1																	1
GCA_009660585.1	2016	Ghana	Africa	Scaffold	Goat	Caprine	ST508			1																						1								1
GCA_009660725.1	2016	Ghana	Africa	Contig	pig	Porcine	ST9														1	1																1
GCA_009696765.1	2018	Russia	Asia	Contig	cow	Bovine	ST20																														1										1
GCA_009696825.1	2018	Russia	Asia	Contig	cow	Bovine	ND																																								1
GCA_009696865.1	2018	Russia	Asia	Contig	cow	Bovine	ST97																															1
GCA_009696875.1	2018	Russia	Asia	Contig	cow	Bovine	ST15							1							1																			1
GCA_009697015.1	2018	Russia	Asia	Contig	cow	Bovine	ST97														1
GCA_009697085.1	2018	Russia	Asia	Contig	cow	Bovine	ST97																																										1
GCA_009763195.1	2017	Brazil	South America	Contig	cow	Bovine	ST126																											1						1
GCA_009916325.1	2013	USA	North America	Contig	Dolphin	Others	ST109																																		1						1
GCA_009916365.1	2013	USA	North America	Contig	Dolphin	Others	ST109																																				1				1
GCA_010363625.1	2016	USA	North America	Contig	Domestic horse	Equine	ST1															1												1						1
GCA_010363635.1	2015	USA	North America	Contig	Domestic horse	Equine	ST612														1													1	1														1
GCA_010363725.1	2010	USA	North America	Contig	Domestic horse	Equine	ST1660														1	1												1						1
GCA_010363755.1	2015	USA	North America	Contig	Domestic horse	Equine	ST612																											1															1
GCA_010363835.1	2015	USA	North America	Contig	Domestic horse	Equine	ND																																										1
GCA_010364005.1	2008	USA	North America	Contig	Domestic horse	Equine	ST8																																										1
GCA_010364075.1	2015	USA	North America	Contig	Domestic horse	Equine	ST1															1												1						1
GCA_010364125.1	2016	USA	North America	Contig	Domestic horse	Equine	ST133																																				1
GCA_010364165.1	2016	USA	North America	Contig	Domestic horse	Equine	ST1															1												1						1
GCA_010364195.1	2016	USA	North America	Contig	Domestic horse	Equine	ST1															1												1						1
GCA_010364325.1	2016	USA	North America	Contig	Domestic horse	Equine	ST1															1												1						1
GCA_010364345.1	2016	USA	North America	Contig	African wild donkey	Equine	ST582		1
GCA_010364645.1	2010	USA	North America	Contig	Domestic horse	Equine	ST8											1																													1
GCA_010364665.1	2009	USA	North America	Contig	Domestic horse	Equine	ST97											1																									1
GCA_010364745.1	2015	USA	North America	Contig	Domestic horse	Equine	ST1															1												1						1
GCA_010364755.1	2015	USA	North America	Contig	Domestic horse	Equine	ST1															1												1						1
GCA_010364775.1	2015	USA	North America	Contig	Domestic horse	Equine	ST398																																				1						1
GCA_010364805.1	2014	USA	North America	Contig	Domestic horse	Equine	ST8																																										1
GCA_010364875.1	2014	USA	North America	Contig	African wild donkey	Equine	ST398																																				1						1
GCA_010364895.1	2014	USA	North America	Contig	Domestic horse	Equine	ST133																																				1
GCA_010994155.1	2018	China	Asia	Scaffold	Cattle	Bovine	ST398										1				1																			1
GCA_011007015.1	2013	China	Asia	Scaffold	Chicken	Avian	ST239																																	1	1						1		1
GCA_011007035.1	2013	China	Asia	Scaffold	pig	Porcine	ST239																														1			1							1		1
GCA_011007045.1	2013	China	Asia	Scaffold	pig	Porcine	ST239																														1			1							1		1
GCA_011007055.1	2013	China	Asia	Scaffold	pig	Porcine	ST239																														1			1							1		1
GCA_011007075.1	2013	China	Asia	Scaffold	cow	Bovine	ST630			1																											1										1
GCA_011007115.1	2013	China	Asia	Scaffold	cow	Bovine	ST239																														1			1							1		1
GCA_011007135.1	2013	China	Asia	Scaffold	cow	Bovine	ST239																																	1							1		1
GCA_011007155.1	2013	China	Asia	Scaffold	cow	Bovine	ST239																														1			1							1		1
GCA_011007165.1	2013	China	Asia	Scaffold	cow	Bovine	ST239														1	1												1						1							1		1
GCA_011007185.1	2013	China	Asia	Scaffold	cow	Bovine	ST239																														1			1							1		1
GCA_011007195.1	2013	China	Asia	Scaffold	Chicken	Avian	ST239																														1			1							1		1
GCA_011007235.1	2013	China	Asia	Scaffold	Chicken	Avian	ST59											1																												1
GCA_011007255.1	2013	China	Asia	Scaffold	cow	Bovine	ST59												1																											1	1
GCA_011007275.1	2013	China	Asia	Scaffold	cow	Bovine	ST59											1																												1
GCA_011007315.1	2015	China	Asia	Scaffold	pig	Porcine	ST9															2																		1		1
GCA_011007335.1	2015	China	Asia	Scaffold	pig	Porcine	ST9															1																				1
GCA_011007355.1	2015	China	Asia	Scaffold	pig	Porcine	ST9															1															1			1		1
GCA_011033135.1	2013	USA	North America	Contig	Dolphin	Others	ST8																																								1
GCA_011290635.1	2010	China	Asia	Contig	Swine	Porcine	ST9															1																				1
GCA_011290835.1	2008	China	Asia	Contig	Swine	Porcine	ST9															2																				1
GCA_011290845.1	2012	China	Asia	Contig	Swine	Porcine	ST9															1																				1
GCA_011290855.1	2011	China	Asia	Contig	Swine	Porcine	ST9															2																				1
GCA_011290865.1	2013	China	Asia	Contig	Swine	Porcine	ST9															1																				1
GCA_011290875.1	2013	China	Asia	Contig	Swine	Porcine	ST9														1	1															1					1
GCA_011290935.1	2011	China	Asia	Contig	Swine	Porcine	ST1376			1												1																				1
GCA_011290975.1	2013	China	Asia	Contig	Swine	Porcine	ST9																						1													1
GCA_011290995.1	2009	China	Asia	Contig	Swine	Porcine	ST9															1																				1
GCA_011291015.1	2013	China	Asia	Contig	Swine	Porcine	ST9															1							1
GCA_011291025.1	2013	China	Asia	Contig	Swine	Porcine	ST9															1																				1
GCA_011291045.1	2012	China	Asia	Contig	Swine	Porcine	ST1376															1																				1
GCA_011291055.1	2012	China	Asia	Contig	Swine	Porcine	ND														1								1													1
GCA_011291095.1	2012	China	Asia	Contig	Swine	Porcine	ND															1																				1
GCA_011291105.1	2012	China	Asia	Contig	Swine	Porcine	ST9															2																				1
GCA_011291145.1	2014	China	Asia	Contig	Swine	Porcine	ST9															1																				1
GCA_011291155.1	2012	China	Asia	Contig	Swine	Porcine	ST9															1																				1
GCA_011291195.1	2014	China	Asia	Contig	Swine	Porcine	ST9															2															1					1
GCA_011291215.1	2012	China	Asia	Contig	Swine	Porcine	ST9															2																				1
GCA_011291235.1	2014	China	Asia	Contig	Swine	Porcine	ST9															2															1					1
GCA_011291245.1	2013	China	Asia	Contig	Swine	Porcine	ST9															1																				1
GCA_011291255.1	2014	China	Asia	Contig	Swine	Porcine	ST9															2																				1
GCA_011291265.1	2013	China	Asia	Contig	Swine	Porcine	ST9															1																				1
GCA_011291315.1	2014	China	Asia	Contig	Swine	Porcine	ST9																						1													1
GCA_011291335.1	2012	China	Asia	Contig	Swine	Porcine	ST9															1																				1
GCA_011291345.1	2014	China	Asia	Contig	Swine	Porcine	ST9														1	2																				1
GCA_011291365.1	2014	China	Asia	Contig	Swine	Porcine	ST9															1	1																			1
GCA_011291385.1	2014	China	Asia	Contig	Swine	Porcine	ST9															1															1					1
GCA_011291415.1	2011	China	Asia	Contig	Swine	Porcine	ST9																						1													1
GCA_011291425.1	2009	China	Asia	Contig	Swine	Porcine	ST9															1																				1
GCA_011291455.1	2011	China	Asia	Contig	Swine	Porcine	ST9															1																				1
GCA_011291475.1	2014	China	Asia	Contig	Swine	Porcine	ST9														1								1													1
GCA_011291525.1	2009	China	Asia	Contig	Swine	Porcine	ST9															1
GCA_011291555.1	2011	China	Asia	Contig	Swine	Porcine	ST9															2																				1
GCA_011291585.1	2008	China	Asia	Contig	Swine	Porcine	ST164		1													1																				1
GCA_011291595.1	2014	China	Asia	Contig	Swine	Porcine	ST9															1																				1
GCA_011291635.1	2009	China	Asia	Contig	Swine	Porcine	ST9															1		1																		1
GCA_011291645.1	2008	China	Asia	Contig	Swine	Porcine	ST164		1													1																				1
GCA_011291675.1	2013	China	Asia	Contig	Swine	Porcine	ST9														1	1																				1
GCA_011291685.1	2012	China	Asia	Contig	Swine	Porcine	ST9															2																				1
GCA_011291755.1	2012	China	Asia	Contig	Swine	Porcine	ST1376															1																				1
GCA_011291815.1	2010	China	Asia	Contig	Swine	Porcine	ST9															2																				1
GCA_011291825.1	2010	China	Asia	Contig	Swine	Porcine	ST9															1																				1
GCA_011291875.1	2010	China	Asia	Contig	Swine	Porcine	ST9															1																				1
GCA_011291915.1	2010	China	Asia	Contig	Swine	Porcine	ST9															2																				1
GCA_011291945.1	2010	China	Asia	Contig	Swine	Porcine	ST9															1																				1
GCA_011291975.1	2014	China	Asia	Contig	Swine	Porcine	ST9															1																				1
GCA_011291995.1	2010	China	Asia	Contig	Swine	Porcine	ST9															2																				1
GCA_011292005.1	2010	China	Asia	Contig	Swine	Porcine	ST9															2
GCA_011292035.1	2014	China	Asia	Contig	Swine	Porcine	ST9															1																				1
GCA_011292045.1	2013	China	Asia	Contig	Swine	Porcine	ST9															1																				1
GCA_011292075.1	2013	China	Asia	Contig	Swine	Porcine	ST9															1																				1
GCA_011292085.1	2011	China	Asia	Contig	Swine	Porcine	ST9															2							1													1
GCA_011292095.1	2013	China	Asia	Contig	Swine	Porcine	ST9															2																				1
GCA_011292105.1	2011	China	Asia	Contig	Swine	Porcine	ST9															2																				1
GCA_011292115.1	2011	China	Asia	Contig	Swine	Porcine	ST9															1																				1
GCA_011292175.1	2014	China	Asia	Contig	Swine	Porcine	ST9														1	1															1					1
GCA_011292185.1	2013	China	Asia	Contig	Swine	Porcine	ST9														2	1															1
GCA_011292195.1	2014	China	Asia	Contig	Swine	Porcine	ST9														1	1															1					1
GCA_011292205.1	2011	China	Asia	Contig	Swine	Porcine	ST9															2																				1
GCA_011292215.1	2011	China	Asia	Contig	Swine	Porcine	ST9															2																				1
GCA_011292275.1	2011	China	Asia	Contig	Swine	Porcine	ST9		1													1
GCA_011292295.1	2013	China	Asia	Contig	Swine	Porcine	ST9															1
GCA_011292305.1	2011	China	Asia	Contig	Swine	Porcine	ST9															1																				1
GCA_011292325.1	2014	China	Asia	Contig	Swine	Porcine	ST9															1																				1
GCA_011292395.1	2008	China	Asia	Contig	Swine	Porcine	ST9															1																				1
GCA_011292415.1	2008	China	Asia	Contig	Swine	Porcine	ST9															1																				1
GCA_011292425.1	2013	China	Asia	Contig	Swine	Porcine	ST9														2						1										1					1
GCA_011292435.1	2012	China	Asia	Contig	Swine	Porcine	ST9															1																				1
GCA_011292495.1	2012	China	Asia	Contig	Swine	Porcine	ST1376															2																				1
GCA_011292515.1	2008	China	Asia	Contig	Swine	Porcine	ST9															1																				1							1
GCA_011292555.1	2008	China	Asia	Contig	Swine	Porcine	ST9			1																																1
GCA_011292565.1	2008	China	Asia	Contig	Swine	Porcine	ST9															1																				1
GCA_011292595.1	2008	China	Asia	Contig	Swine	Porcine	ST9															2																				1
GCA_011292615.1	2009	China	Asia	Contig	Swine	Porcine	ST9															2																				1
GCA_011292625.1	2008	China	Asia	Contig	Swine	Porcine	ST9															1															1					1
GCA_011394675.1	2007	Canada	North America	Contig	Holstein	Bovine	ST151														1
GCA_012277065.1	2018	Russia	Asia	Contig	cow	Bovine	ST20																																								1
GCA_013004085.1	2019	China	Asia	Complete	Chicken	Avian	ST6324											1				1				1																1					2		1
GCA_013303105.1	2008	Brazil	South America	Contig	cow	Bovine	ST126																									1								1
GCA_013366385.1	2014	Brazil	South America	Contig	Swine	Porcine	ST398																																			1							1
GCA_013371405.1	2014	Brazil	South America	Contig	Swine	Porcine	ST398																			1																1						1	1
GCA_013372685.1	2014	Brazil	South America	Contig	Swine	Porcine	ST398				1																															1				1	1		1
GCA_013372705.1	2014	Brazil	South America	Contig	Swine	Porcine	ST398																																			1							1
GCA_013602305.1	2017	China	Asia	Scaffold	Swine	Porcine	ST1			1												1																	1
GCA_015209525.1	2017	India	Asia	Scaffold	Dog	Canine	ST22															1
GCA_015209565.1	2018	India	Asia	Scaffold	Dog	Canine	ST22															1
GCA_015277655.1	2018	India	Asia	Scaffold	Cattle	Bovine	ST1687																												1
GCA_015277665.1	2018	India	Asia	Scaffold	Cattle	Bovine	ST1687																											1
GCA_015767475.1	2008	Germany	Europe	Complete	pig	Porcine	ST9
GCA_015767495.1	2016	China	Asia	Complete	pig	Porcine	ST398															1															1			1			1						1
GCA_016092305.1	2015	Hungary	Europe	Scaffold	Dog	Canine	ST15							1							1																			1
GCA_016092375.1	2015	Hungary	Europe	Scaffold	Dog	Canine	ST45		1
GCA_016425895.1	2016	Jersey	Europe	Contig	Livingstone's fruit bat	Others	ST1460				1
GCA_016425985.1	2016	Jersey	Europe	Contig	Livingstone's fruit bat	Others	ST1460				1
GCA_016617525.1	2018	Russia	Asia	Contig	cow	Bovine	ST97																											1
GCA_016722725.1	2020	Hungary	Europe	Scaffold	European hedgehog	Rodent	ST6736		1
GCA_016810355.1	2020	Switzerland	Europe	Contig	Brown rat	Rodent	ST247														1					1															1						1		1
GCA_016810375.1	2020	Switzerland	Europe	Contig	Brown rat	Rodent	ST247														1					1															1						1		1
GCA_016810675.1	2020	Switzerland	Europe	Contig	Brown rat	Rodent	ST8																											1													2
GCA_016888225.1	2017	India	Asia	Contig	Cattle	Bovine	ST789								1
GCA_016888235.1	2017	India	Asia	Contig	Cattle	Bovine	ST22														1												1														1
GCA_016920425.1	2015	USA	North America	Contig	pig	Porcine	ST9			1											1					1											1				1
GCA_016920445.1	2015	USA	North America	Contig	pig	Porcine	ST9			1												2															1				1
GCA_016920495.1	2015	USA	North America	Contig	pig	Porcine	ST9														1	1
GCA_016920525.1	2015	USA	North America	Contig	pig	Porcine	ST9			1											1	2												1			1				1
GCA_016920535.1	2015	USA	North America	Contig	pig	Porcine	ST9															1																			1
GCA_016920545.1	2015	USA	North America	Contig	pig	Porcine	ST9															1
GCA_016920585.1	2015	USA	North America	Contig	pig	Porcine	ST9															1																			1
GCA_016920595.1	2015	USA	North America	Contig	pig	Porcine	ST9															1																			1
GCA_016920635.1	2015	USA	North America	Contig	pig	Porcine	ST9														1	1																			1
GCA_017328785.1	2009	Switzerland	Europe	Chromosome	Cattle	Bovine	ST8																																								1
GCA_017328865.1	2009	Switzerland	Europe	Chromosome	Cattle	Bovine	ST8																																								1
GCA_017328965.1	2009	Switzerland	Europe	Chromosome	Cattle	Bovine	ST1650																																								1
GCA_017329285.1	2013	Italy	Europe	Chromosome	Cattle	Bovine	ST8																																								1
GCA_017329485.1	2012	France	Europe	Chromosome	Cattle	Bovine	ST8																																								1
GCA_017329525.1	2012	Belgium	Europe	Chromosome	Cattle	Bovine	ST8																																				1				1
GCA_018141385.1	2019	Switzerland	Europe	Complete	Wild boar	Porcine	ST398																																										1
GCA_018449395.1	2019	India	Asia	Contig	Climbing perch	Others	ST672							1																							1										1
GCA_018680615.1	2020	China	Asia	Scaffold	Duck	Avian	ST9		1													3																		1		1
GCA_018680735.1	2020	China	Asia	Scaffold	Duck	Avian	ST9		1													1																		1		1
GCA_018680785.1	2020	China	Asia	Scaffold	Duck	Avian	ST9		1													1																		1		1
GCA_018680815.1	2020	China	Asia	Scaffold	Duck	Avian	ST9		1													3																		1		1
GCA_018681025.1	2019	China	Asia	Scaffold	Duck	Avian	ST9		1													1																				1
GCA_018681055.1	2019	China	Asia	Scaffold	Duck	Avian	ST9		1													2																		1		1
GCA_018681095.1	2019	China	Asia	Scaffold	Duck	Avian	ST9		1																															1		1
GCA_018681115.1	2018	China	Asia	Contig	Duck	Avian	ST9		1													1																				1
GCA_018681135.1	2019	China	Asia	Scaffold	Duck	Avian	ST9		1													1																		1		1
GCA_018681155.1	2019	China	Asia	Scaffold	Duck	Avian	ST9		1													1																		1		1
GCA_018681235.1	2020	China	Asia	Scaffold	Duck	Avian	ST164															2												1								1					2
GCA_018681365.1	2020	China	Asia	Scaffold	Duck	Avian	ST164		1													3																				1
GCA_018681415.1	2020	China	Asia	Scaffold	Duck	Avian	ST164		1													3																				1					1
GCA_018681435.1	2020	China	Asia	Scaffold	Duck	Avian	ST164															3																				1
GCA_018681555.1	2020	China	Asia	Scaffold	Duck	Avian	ST164		1													1												1								1					2
GCA_018681775.1	2019	China	Asia	Scaffold	Duck	Avian	ST164		1													2												1								1					1
GCA_018681795.1	2019	China	Asia	Scaffold	Duck	Avian	ST164		1													1												1								1					1
GCA_018681835.1	2019	China	Asia	Scaffold	Duck	Avian	ST164		1													3																				1
GCA_018681855.1	2019	China	Asia	Scaffold	Duck	Avian	ST164		1													2												1								1					1
GCA_018681915.1	2019	China	Asia	Scaffold	Duck	Avian	ST164		1													2												1								1					1
GCA_018681975.1	2019	China	Asia	Scaffold	Duck	Avian	ST164															3																				1					1
GCA_018681995.1	2019	China	Asia	Scaffold	Duck	Avian	ST164		1													2												1								1					1
GCA_018682015.1	2018	China	Asia	Scaffold	Duck	Avian	ST164		1													3																				1
GCA_018682035.1	2018	China	Asia	Scaffold	Duck	Avian	ST164		1													3												1								1
GCA_018682055.1	2018	China	Asia	Scaffold	Duck	Avian	ST164		1													3												1								1
GCA_018682075.1	2018	China	Asia	Scaffold	Duck	Avian	ST164		1													1																				1
GCA_018682095.1	2018	China	Asia	Scaffold	Duck	Avian	ST164		1													1																				1
GCA_018682235.1	2018	China	Asia	Contig	pig	Porcine	ST59												1																											1	1
GCA_018682265.1	2018	China	Asia	Contig	pig	Porcine	ND														2	1															1			1			1						1
GCA_018967665.1	2011	India	Asia	Contig	cow	Bovine	ST4968														1																										2
GCA_018967765.1	2011	India	Asia	Contig	cow	Bovine	ST1687														1	1
GCA_018967805.1	2011	India	Asia	Contig	cow	Bovine	ST672							1																										1							1
GCA_018967985.1	2011	India	Asia	Contig	cow	Bovine	ST580							1								1
GCA_018968025.1	2011	India	Asia	Contig	cow	Bovine	ST672							1																										1							1
GCA_018986155.1	2018	India	Asia	Contig	Cattle	Bovine	ST573							1																										1
GCA_018986175.1	2018	India	Asia	Contig	Buffalo	Bovine	ST789							1
GCA_018986215.1	2018	India	Asia	Contig	Cattle	Bovine	ST672							1							1																										1
GCA_018986255.1	2018	India	Asia	Contig	Buffalo	Bovine	ST672							1																										1							1
GCA_018986275.1	2016	India	Asia	Contig	Cattle	Bovine	ST2219														1	1
GCA_018986295.1	2016	India	Asia	Contig	Cattle	Bovine	ST72														1																						1
GCA_018987325.1	2014	Denmark	Europe	Complete	Wild boar	Porcine	ST398														1	1												1									1						1
GCA_018987345.1	2014	Denmark	Europe	Complete	Wild boar	Porcine	ST753														2																			1			1						1
GCA_018997205.1	2013	India	Asia	Contig	Buffalo	Bovine	ST5																											1
GCA_019039135.1	2014	Denmark	Europe	Contig	Wild boar	Porcine	ST398																														1												1
GCA_019149145.1	2009	India	Asia	Contig	Cattle	Bovine	ST6							1
GCA_019149185.1	2010	India	Asia	Contig	Cattle	Bovine	ST2459														1	1
GCA_019279675.1	2017	India	Asia	Scaffold	Cattle	Bovine	ST1687
GCA_019279695.1	2017	India	Asia	Scaffold	Cattle	Bovine	ST1687																																								1
GCA_019279705.1	2017	India	Asia	Scaffold	Cattle	Bovine	ST1687
GCA_019279725.1	2016	India	Asia	Scaffold	Cattle	Bovine	ST1687
GCA_019348975.1	2011	Japan	Asia	Contig	Domestic cat	Feline	ST8				1
GCA_019348985.1	2011	Japan	Asia	Contig	Domestic cat	Feline	ST5									1						1																		1									1
GCA_019349095.1	2011	Belgium	Europe	Contig	Cattle	Bovine	ST398																			1					1												1						1
GCA_019349155.1	2007	Belgium	Europe	Contig	Cattle	Bovine	ST398																																				1						1
GCA_019426135.1	2017	Canada	North America	Contig	Horse	Equine	ST612																													1													1
GCA_019426175.1	2017	Canada	North America	Contig	Horse	Equine	ST612																											1															1
GCA_019585335.1	2014	China	Asia	Scaffold	pig	Porcine	ST9															1								1										1		1
GCA_019784245.1	2010	India	Asia	Scaffold	Cattle	Bovine	ST1687																																								1
GCA_019836305.1	2016	Brazil	South America	Contig	goat	Caprine	ST398																																						1				1
GCA_020073845.1	2017	Italy	Europe	Scaffold	Cattle	Bovine	ST8																											1													1
GCA_020073865.1	2017	Italy	Europe	Scaffold	Cattle	Bovine	ST8																											1													1
GCA_020073905.1	2017	Italy	Europe	Scaffold	Cattle	Bovine	ST8																											1													1
GCA_020073965.1	2016	Italy	Europe	Contig	Cattle	Bovine	ST8																											1													1
GCA_020073995.1	2016	Italy	Europe	Contig	Cattle	Bovine	ST8																											1													1
GCA_020074025.1	2019	Italy	Europe	Contig	Cattle	Bovine	ST97															1												1						1							1
GCA_020074085.1	2017	Italy	Europe	Scaffold	Cattle	Bovine	ST8																											1													1
GCA_020074105.1	2014	Italy	Europe	Scaffold	Cattle	Bovine	ST398														1																						1						1
GCA_020074135.1	2015	Italy	Europe	Scaffold	Cattle	Bovine	ST398																															1											1
GCA_020074285.1	2019	Italy	Europe	Scaffold	Cattle	Bovine	ST97														1																	1											1
GCA_020074345.1	2019	Italy	Europe	Scaffold	Cattle	Bovine	ST398																															1											1
GCA_020074385.1	2014	Italy	Europe	Scaffold	Cattle	Bovine	ST6							1							2
GCA_020074685.1	2012	Italy	Europe	Contig	Cattle	Bovine	ST398														1																	1											1
GCA_020074705.1	2012	Italy	Europe	Contig	Cattle	Bovine	ST15							1																										1
GCA_020074775.1	2018	Italy	Europe	Scaffold	Cattle	Bovine	ST8																											1													1
GCA_020702585.1	2017	China	Asia	Scaffold	Wild boar	Porcine	ST398															2																	1
GCA_021366875.1	2016	Belgium	Europe	Contig	Cow	Bovine	ST504															2
GCA_021384725.1	2016	Belgium	Europe	Contig	Cattle	Bovine	ST398																																				1						1
GCA_021384745.1	2016	Belgium	Europe	Contig	Cattle	Bovine	ST8																																				1				1
GCA_021384765.1	2016	Belgium	Europe	Contig	Cattle	Bovine	ST8															1				1																	1				1
GCA_021384795.1	2016	Belgium	Europe	Contig	Cattle	Bovine	ST8															3				1																	1				1
GCA_021384825.1	2016	Belgium	Europe	Contig	Cattle	Bovine	ST8															2				1								1									1				1
GCA_021493605.1	2011	Portugal	Europe	Scaffold	Dolphin	Others	ST398															1
GCA_900070215.1	2012	United Kingdom	Europe	Scaffold	Rabbit	Rodent	ST39
GCA_900070225.1	2013	United Kingdom	Europe	Contig	Rabbit	Rodent	ST30									1																								1							1
GCA_900070235.1	2013	United Kingdom	Europe	Contig	Rabbit	Rodent	ST3126							1																										1
GCA_900070245.1	2013	United Kingdom	Europe	Contig	Rabbit	Rodent	ST6							1
GCA_900070255.1	2013	United Kingdom	Europe	Contig	Rabbit	Rodent	ST30									1																								1							1
GCA_900070265.1	2012	United Kingdom	Europe	Scaffold	Rabbit	Rodent	ST2257																																								1
GCA_900070285.1	2013	United Kingdom	Europe	Contig	Rabbit	Rodent	ST15							1																										1
GCA_900088495.1	2015	Finland	Europe	Contig	Pig	Porcine	ST398														1	1												1									1						1
GCA_900088505.1	2015	Finland	Europe	Contig	Pig	Porcine	ST398														1													1									1						1
GCA_900088515.1	2015	Finland	Europe	Scaffold	Pig	Porcine	ST398														2																			1			1						1
GCA_900097425.1	2014	Tanzania	Africa	Scaffold	Pig	Porcine	ST97														2													1
GCA_900097455.1	2014	Tanzania	Africa	Scaffold	Sheep	Ovine	ST97																											1
GCA_900097725.1	2014	Tanzania	Africa	Scaffold	Bovine	Bovine	ST88																																	1
GCA_900097985.1	2012	United Kingdom	Europe	Contig	bovine	Bovine	ST3125																											1			1
GCA_900098005.1	2012	United Kingdom	Europe	Contig	bovine	Bovine	ST97																									1															1
GCA_900098015.1	2012	United Kingdom	Europe	Contig	bovine	Bovine	ST130																																								1
GCA_900098055.1	2012	United Kingdom	Europe	Contig	bovine	Bovine	ST97														1
GCA_900098065.1	2012	United Kingdom	Europe	Contig	bovine	Bovine	ST97																									1															1
GCA_900098075.1	2012	United Kingdom	Europe	Contig	bovine	Bovine	ST97																										1														2
GCA_900098085.1	2012	United Kingdom	Europe	Contig	bovine	Bovine	ST97																											1
GCA_900098095.1	2012	United Kingdom	Europe	Contig	bovine	Bovine	ST97																									1		1													1
GCA_900098105.1	2012	United Kingdom	Europe	Contig	bovine	Bovine	ST97																									1		1													1
GCA_900098115.1	2012	United Kingdom	Europe	Contig	bovine	Bovine	ST97														1													1
GCA_900098125.1	2012	United Kingdom	Europe	Contig	bovine	Bovine	ST1859																											1
GCA_900098135.1	2012	United Kingdom	Europe	Contig	bovine	Bovine	ST188							1																										1							1
GCA_900098145.1	2012	United Kingdom	Europe	Contig	bovine	Bovine	ST425
GCA_900098155.1	2012	United Kingdom	Europe	Contig	bovine	Bovine	ST1126															1																									1
GCA_900098165.1	2012	United Kingdom	Europe	Scaffold	bovine	Bovine	ST71														1	1																									2
GCA_900098175.1	2012	United Kingdom	Europe	Scaffold	bovine	Bovine	ST97																									1	1														1		1
GCA_900098235.1	2012	United Kingdom	Europe	Scaffold	bovine	Bovine	ST97															1												1
GCA_900098245.1	2012	United Kingdom	Europe	Contig	bovine	Bovine	ST97														1
GCA_900098665.1	2012	United Kingdom	Europe	Contig	bovine	Bovine	ST3125																											1			1
GCA_900098685.1	2012	United Kingdom	Europe	Contig	bovine	Bovine	ST3127
GCA_901543185.1	1931	USA	North America	Contig	Monkey	Others	ST5											1
GCA_903932595.1	2005	Argentina	South America	Complete	House mouse	Rodent	ST5																																		2
GCA_918417985.1	2015	Sweden	Europe	Contig	Cattle	Bovine	ST2659																											1
GCA_918418275.1	2012	Sweden	Europe	Contig	Cattle	Bovine	ST2659																											1
GCA_918419285.1	2017	Sweden	Europe	Contig	Goat	Caprine	ST130																																								1
GCA_918422865.1	2016	Sweden	Europe	Contig	Domestic sheep	Ovine	ST130																																								1
GCA_918429095.1	2017	Sweden	Europe	Contig	Goat	Caprine	ST130																																								1
GCA_918429155.1	2014	Sweden	Europe	Contig	Cattle	Bovine	ST1							1							1																1
GCA_000024585.1	ND	ND	ND	Complete	Avian	Avian	ST5											1			1																										3
GCA_003030065.1	ND	Denmark	Europe	Complete	Porcine	Porcine	ST433														1																	1		1
GCA_021120775.1	ND	Belgium	Europe	Contig	Porcine	Porcine	ST398																																				1						1
GCA_015999445.1	2019	China	Asia	Complete	Porcine	Porcine	ST1																																1			1
GCA_018985615.1	2019	India	Asia	Contig	Shrimp	Others	ST772																																	1
GCA_021493665.1	2018	Portugal	Europe	Scaffold	Fish	Others	ST398															1																									1
GCA_021383785.1	2016	Algeria	Africa	Chromosome	Bat	Others	ST149
GCA_021383805.1	2016	Algeria	Africa	Chromosome	Bat	Others	ST149
GCA_007813675.1	2014	Brazil	South America	Complete	Bovine	Bovine	ST1
GCA_000934285.1	2012	South Korea	Asia	Contig	Avian	Avian	ST692				1																													1							1
GCA_000698065.1	2009	China	Asia	Contig	Porcine	Porcine	ST9															1																				1
GCA_000698045.1	2009	China	Asia	Contig	Porcine	Porcine	ST9															1																				1
GCA_021608775.1	2016	Brazil	South America	Contig	Caprin	Caprine	ST1							1																										1
GCA_002208345.1	2013	France	Europe	Contig	Turkey	Avian	ST398		1							1						1																									1		1
GCA_002208515.1	2013	France	Europe	Contig	Bird	Avian	ST398				1										1	1																					1						1
GCA_021120635.1	2013	Belgium	Europe	Contig	Porcine	Porcine	ST398																																				1						1
Total							655	1	48	20	21	1	2	21	1	9	1	37	3	1	160	279	7	1	1	13	1	1	11	2	2	14	17	80	2	9	67	79	6	119	24	180	66	11	2	10	170	2	246
[truncated: 177 more columns]

## Sheet: Legend
Legend
	Plasmids
	Transposons
	Integrative and conjugative elements (ICE)
	Staphylococcal chromosomal cassette (SCC) without mec gene
	Staphylococcal chromosomal cassette with mec gene (SCCmec)
	Prophages
	Insertion sequences (IS)
	Composite transposons (CTn)
	Antibiotic resistance genes (ARGs)
	Mobile genetic elements (MGEs)
