# Supplementary material for: The interplay between mobilome and resistome in Staphylococcus aureus
Source: mBio. 2024 Sep 17;15(10):e02428-24. doi: 10.1128/mbio.02428-24 (PMC11481524; doi:10.1128/mbio.02428-24)
Supplement: Table S2 — List of core genes of S. aureus of human and animal origin. [file mbio.02428-24-s0002.xlsx]

## Sheet: All_core_genome_SA
Locus	Gene	Start	Length	Product	Allele Count	Alleles
SACOL0001	dnaA	544	1362	chromosomal replication initiation protein	1417	SACOL0001.fasta
SACOL0002	dnaN	2183	1134	DNA polymerase III subunit beta	1772	SACOL0002.fasta
SACOL0003		3697	246	hypothetical protein	245	SACOL0003.fasta
SACOL0004	recF	3939	1113	recombination protein F	1247	SACOL0004.fasta
SACOL0005	gyrB	5061	1935	DNA gyrase, B subunit	2006	SACOL0005.fasta
SACOL0006	gyrA	7032	2664	DNA gyrase, A subunit	2642	SACOL0006.fasta
SACOL0007		9782	702	hypothetical protein	861	SACOL0007.fasta
SACOL0009	serS	12813	1287	seryl-tRNA synthetase	1447	SACOL0009.fasta
SACOL0010		14749	696	hypothetical protein	1370	SACOL0010.fasta
SACOL0011		15441	330	hypothetical protein	613	SACOL0011.fasta
SACOL0012		16112	990	homoserine O-acetyltransferase	1768	SACOL0012.fasta
SACOL0013		17407	924	hypothetical protein	1414	SACOL0013.fasta
SACOL0014		18345	1968	hypothetical protein	2497	SACOL0014.fasta
SACOL0015	rplI	20309	447	50S ribosomal protein L9	626	SACOL0015.fasta
SACOL0016	dnaB	20787	1401	replicative DNA helicase	1709	SACOL0016.fasta
SACOL0018	purA	22465	1284	adenylosuccinate synthetase	1357	SACOL0018.fasta
SACOL0019	yycF	24952	702	DNA-binding response regulator YycF	672	SACOL0019.fasta
SACOL0020	yycG	25666	1827	sensory box histidine kinase YycG	2540	SACOL0020.fasta
SACOL0022	yycI	28820	789	hypothetical protein	1187	SACOL0022.fasta
SACOL0023	yycJ	29998	801	metallo-beta-lactamase YycJ	939	SACOL0023.fasta
SACOL0024		31026	2319	5'-nucleotidase	3358	SACOL0024.fasta
SACOL0025		33576	480	hypothetical protein	1042	SACOL0025.fasta
SACOL0077		87500	483	hypothetical protein	819	SACOL0077.fasta
SACOL0078	plc	88187	987	1-phosphatidylinositol phosphodiesterase	1660	SACOL0078.fasta
SACOL0084		92790	2199	AraC family transcriptional regulator	3275	SACOL0084.fasta
SACOL0085		95139	1179	M20/M25/M40 family peptidase	1961	SACOL0085.fasta
SACOL0086		96319	1389	drug transporter	2374	SACOL0086.fasta
SACOL0088		98200	1662	Na/Pi cotransporter family protein	2137	SACOL0088.fasta
SACOL0089		100187	1776	myosin-cross-reactive antigen	2695	SACOL0089.fasta
SACOL0092		104708	474	hypothetical protein	709	SACOL0092.fasta
SACOL0093		105443	1593	L-lactate permease	2047	SACOL0093.fasta
SACOL0096	sarS	109311	753	accessory regulator S	1001	SACOL0096.fasta
SACOL0097	sirC	110432	999	iron compound ABC transporter permease SirC	1293	SACOL0097.fasta
SACOL0098	sirB	111427	996	iron compound ABC transporter permease SirB	1497	SACOL0098.fasta
SACOL0099	sirA	112438	993	iron compound ABC transporter iron compound-binding protein SirA	1231	SACOL0099.fasta
SACOL0100		113694	948	cysteine synthase/cystathionine beta-synthase	1070	SACOL0100.fasta
SACOL0101		114650	999	ornithine cyclodeaminase	1300	SACOL0101.fasta
SACOL0102		115669	1755	IucC family siderophore biosynthesis protein	2315	SACOL0102.fasta
SACOL0105		120379	1779	IucC family siderophore biosynthesis protein	2452	SACOL0105.fasta
SACOL0107		122908	1203	pyridoxal-dependent decarboxylase	1563	SACOL0107.fasta
SACOL0108		124114	765	hypothetical protein	1005	SACOL0108.fasta
SACOL0111		126369	777	acetoin reductase	1270	SACOL0111.fasta
SACOL0113		127490	972	NAD-dependent epimerase/dehydratase	1383	SACOL0113.fasta
SACOL0117		131701	1431	polysaccharide extrusion protein	2124	SACOL0117.fasta
SACOL0118	sodA1	133399	600	superoxide dismutase	683	SACOL0118.fasta
SACOL0120		135283	756	GntR family transcriptional regulator	971	SACOL0120.fasta
SACOL0121	deoD1	136274	708	purine nucleoside phosphorylase	1060	SACOL0121.fasta
SACOL0122		136988	1353	tetracycline resistance protein	1822	SACOL0122.fasta
SACOL0124	deoB	139111	1179	phosphopentomutase	1318	SACOL0124.fasta
SACOL0125		140420	816	phosphonate ABC transporter permease	1389	SACOL0125.fasta
SACOL0126		141232	801	phosphonate ABC transporter permease	1293	SACOL0126.fasta
SACOL0127		142034	774	phosphonate ABC transporter ATP-binding protein	1260	SACOL0127.fasta
SACOL0128		143021	957	phosphonate ABC transporter phosphonate-binding protein	1509	SACOL0128.fasta
SACOL0130		145801	1536	5' nucleotidase	2568	SACOL0130.fasta
SACOL0135		150451	2610	bifunctional acetaldehyde-CoA/alcohol dehydrogenase	3469	SACOL0135.fasta
SACOL0136	cap5A	153405	669	capsular polysaccharide biosynthesis protein Cap5A	1012	SACOL0136.fasta
SACOL0137	cap5B	154089	687	capsular polysaccharide biosynthesis protein Cap5B	1081	SACOL0137.fasta
SACOL0138	cap5C	154778	765	capsular polysaccharide biosynthesis protein Cap5C	1175	SACOL0138.fasta
SACOL0139	cap5D	155562	1824	capsular polysaccharide biosynthesis protein Cap5D	3113	SACOL0139.fasta
SACOL0141	cap5F	158416	1110	capsular polysaccharide biosynthesis protein Cap5F	1676	SACOL0141.fasta
SACOL0142	cap5G	159529	1125	UDP-N-acetylglucosamine 2-epimerase Cap5G	1424	SACOL0142.fasta
SACOL0147	cap5L	164775	1206	capsular polysaccharide biosynthesis protein Cap5L	1973	SACOL0147.fasta
SACOL0148	cap5M	165991	558	capsular polysaccharide biosynthesis galactosyltransferase Cap5M	758	SACOL0148.fasta
SACOL0149	cap5N	166548	888	capsular polysaccharide biosynthesis protein Cap5N	1483	SACOL0149.fasta
SACOL0150	cap5O	167489	1263	capsular polysaccharide biosynthesis protein Cap5O	1875	SACOL0150.fasta
SACOL0152		170038	327	heme-degrading monooxygenase IsdI	489	SACOL0152.fasta
SACOL0153		170371	384	hypothetical protein	555	SACOL0153.fasta
SACOL0154	aldA1	171181	1488	aldehyde dehydrogenase	2092	SACOL0154.fasta
SACOL0155		173314	960	cation efflux family protein	1470	SACOL0155.fasta
SACOL0156		174335	204	hypothetical protein	338	SACOL0156.fasta
SACOL0157		174717	513	hypothetical protein	806	SACOL0157.fasta
SACOL0159		177296	762	ABC transporter permease	1376	SACOL0159.fasta
SACOL0160		178070	1032	hypothetical protein	1791	SACOL0160.fasta
SACOL0164		182958	7176	gramicidin S synthetase 2 related protein	9478	SACOL0164.fasta
SACOL0165		190146	645	4'-phosphopantetheinyl transferase	965	SACOL0165.fasta
SACOL0166		191118	495	hypothetical protein	762	SACOL0166.fasta
SACOL0167	argB	191867	765	acetylglutamate kinase	1078	SACOL0167.fasta
SACOL0168	argJ	192647	1242	bifunctional ornithine acetyltransferase/N-acetylglutamate synthase	2131	SACOL0168.fasta
SACOL0169	argC	193900	1032	N-acetyl-gamma-glutamyl-phosphate reductase	1628	SACOL0169.fasta
SACOL0170	rocD1	194970	1185	ornithine aminotransferase	2229	SACOL0170.fasta
SACOL0171	brnQ1	196407	1356	branched-chain amino acid transport system II carrier protein	1645	SACOL0171.fasta
SACOL0172	entB	198038	498	isochorismatase	848	SACOL0172.fasta
SACOL0173	ipdC	198662	1641	indole-3-pyruvate decarboxylase	2522	SACOL0173.fasta
SACOL0175		200576	2046	PTS system, IIABC components	2389	SACOL0175.fasta
SACOL0176		203207	1056	hypothetical protein	1726	SACOL0176.fasta
SACOL0177	murQ	204259	900	N-acetylmuramic acid-6-phosphate etherase	2383	SACOL0177.fasta
SACOL0178		205170	1455	PTS system, IIBC components	2257	SACOL0178.fasta
SACOL0179		206627	876	RpiR family phosphosugar-binding transcriptional regulator	1138	SACOL0179.fasta
SACOL0180		208190	2790	type I restriction-modification enzyme, R subunit	3955	SACOL0180.fasta
SACOL0184		214315	1593	peptide ABC transporter ATP-binding protein	2668	SACOL0184.fasta
SACOL0185		216035	1308	peptide ABC transporter permease	2331	SACOL0185.fasta
SACOL0186		217348	1164	peptide ABC transporter permease	1899	SACOL0186.fasta
SACOL0187		218528	1776	RGD-containing lipoprotein	2822	SACOL0187.fasta
SACOL0188	ggt	220341	2007	gamma-glutamyltranspeptidase	3320	SACOL0188.fasta
SACOL0190	acpD	223608	627	azoreductase	1211	SACOL0190.fasta
SACOL0191		224443	579	M23/M37 peptidase domain-containing protein	1015	SACOL0191.fasta
SACOL0192		225404	1098	maltose ABC transporter ATP-binding protein	1568	SACOL0192.fasta
SACOL0193		226514	1272	maltose ABC transporter maltose-binding protein	1882	SACOL0193.fasta
SACOL0194		227788	1269	maltose ABC transporter permease	1992	SACOL0194.fasta
SACOL0195		229058	840	maltose ABC transporter permease	1200	SACOL0195.fasta
SACOL0196		229971	1077	Gfo/Idh/MocA family oxidoreductase	1780	SACOL0196.fasta
SACOL0197		231072	1041	Gfo/Idh/MocA family oxidoreductase	1647	SACOL0197.fasta
SACOL0198		232167	969	hypothetical protein	1433	SACOL0198.fasta
SACOL0199		233496	573	hypothetical protein	736	SACOL0199.fasta
SACOL0200	uhpT	234223	1380	sugar phosphate antiporter	1747	SACOL0200.fasta
SACOL0202		236712	1557	sensor histidine kinase	2294	SACOL0202.fasta
SACOL0203		238265	969	iron compound ABC transporter iron compound-binding protein	1458	SACOL0203.fasta
SACOL0204	pflB	239821	2250	formate acetyltransferase	2109	SACOL0204.fasta
SACOL0205	pflA	242093	756	pyruvate formate-lyase-activating enzyme	910	SACOL0205.fasta
SACOL0207		243184	1764	hypothetical protein	2443	SACOL0207.fasta
SACOL0208		245111	345	hypothetical protein	571	SACOL0208.fasta
SACOL0211		248158	1185	acetyl-CoA acetyltransferase	2228	SACOL0211.fasta
SACOL0212		249372	2262	3-hydroxyacyl-CoA dehydrogenase	3753	SACOL0212.fasta
SACOL0213		251819	1212	acyl-CoA dehydrogenase	2052	SACOL0213.fasta
SACOL0214		253142	1506	long-chain-fatty-acid--CoA ligase	2447	SACOL0214.fasta
SACOL0215		254673	1572	propionate CoA-transferase	2792	SACOL0215.fasta
SACOL0216		256691	1143	hypothetical protein	1800	SACOL0216.fasta
SACOL0219		260333	174	hypothetical protein	274	SACOL0219.fasta
SACOL0220		260532	1146	flavohemoprotein	1666	SACOL0220.fasta
SACOL0222	ldh1	262250	954	L-lactate dehydrogenase	1327	SACOL0222.fasta
SACOL0223		263371	126	hypothetical protein	239	SACOL0223.fasta
SACOL0224		263523	1530	PTS system, IIBC components	2658	SACOL0224.fasta
SACOL0225		265414	936	inosine-uridine preferring nucleoside hydrolase	1569	SACOL0225.fasta
SACOL0228		266688	2097	BglG family transcriptional antiterminator	3346	SACOL0228.fasta
SACOL0230		269259	279	PTS system, sorbitol-specific IIB component	360	SACOL0230.fasta
SACOL0231		269602	135	hypothetical protein	284	SACOL0231.fasta
SACOL0232		269764	1260	PTS system, sorbitol-specific IIC component	2321	SACOL0232.fasta
SACOL0233	gutB	271041	1056	sorbitol dehydrogenase	1890	SACOL0233.fasta
SACOL0234		272098	147	hypothetical protein	266	SACOL0234.fasta
SACOL0235		272268	1044	hexitol dehydrogenase	1869	SACOL0235.fasta
SACOL0237		274548	1026	alcohol dehydrogenase, zinc-containing	1831	SACOL0237.fasta
SACOL0238		275595	1695	teichoic acid biosynthesis protein	2865	SACOL0238.fasta
SACOL0239		277717	1170	TagF domain-containing protein	1644	SACOL0239.fasta
SACOL0241		279871	1026	alcohol dehydrogenase, zinc-containing	932	SACOL0241.fasta
SACOL0242		280918	1689	teichoic acid biosynthesis protein	2207	SACOL0242.fasta
SACOL0244	scdA	284503	675	cell wall biosynthesis protein ScdA	1014	SACOL0244.fasta
SACOL0245	lytS	285424	1755	sensor histidine kinase LytS	1865	SACOL0245.fasta
SACOL0246	lytR	287181	741	two-component response regulator	812	SACOL0246.fasta
SACOL0248	lrgB	288470	702	antiholin-like protein LrgB	871	SACOL0248.fasta
SACOL0249		289279	705	GntR family transcriptional regulator	1025	SACOL0249.fasta
SACOL0251	bglA	290939	1437	6-phospho-beta-glucosidase	2334	SACOL0251.fasta
SACOL0252		292809	762	hypothetical protein	1283	SACOL0252.fasta
SACOL0253	rbsK	293821	915	ribokinase	1436	SACOL0253.fasta
SACOL0254		294763	405	D-ribose pyranase	620	SACOL0254.fasta
SACOL0255		295182	882	hypothetical protein	1454	SACOL0255.fasta
SACOL0258		297444	180	hypothetical protein	281	SACOL0258.fasta
SACOL0259		297673	393	hypothetical protein	504	SACOL0259.fasta
SACOL0261		298738	1377	drug transporter	2469	SACOL0261.fasta
SACOL0262		300348	993	choloylglycine hydrolase	1702	SACOL0262.fasta
SACOL0263	lytM	301648	969	peptidoglycan hydrolase	1623	SACOL0263.fasta
SACOL0264		302668	660	ABC transporter ATP-binding protein	1089	SACOL0264.fasta
SACOL0265		303341	921	hypothetical protein	1385	SACOL0265.fasta
SACOL0266		304258	1167	hypothetical protein	1862	SACOL0266.fasta
SACOL0267		305492	1524	hypothetical protein	2676	SACOL0267.fasta
SACOL0270		308703	894	staphyloxanthin biosynthesis protein	1555	SACOL0270.fasta
SACOL0271		309844	294	hypothetical protein	333	SACOL0271.fasta
SACOL0272		310221	3030	hypothetical protein	4462	SACOL0272.fasta
SACOL0273		313250	459	hypothetical protein	648	SACOL0273.fasta
SACOL0275		313935	1335	hypothetical protein	2112	SACOL0275.fasta
SACOL0299		333640	375	hypothetical protein	582	SACOL0299.fasta
SACOL0300		334167	399	hypothetical protein	650	SACOL0300.fasta
SACOL0301		334781	846	formate/nitrite transporter family protein	1719	SACOL0301.fasta
SACOL0302	brnQ2	335842	1308	branched-chain amino acid transport system II carrier protein	1884	SACOL0302.fasta
SACOL0303		337733	891	5'-nucleotidase	1265	SACOL0303.fasta
SACOL0305		338872	1050	ABC transporter permease	1676	SACOL0305.fasta
SACOL0306		339934	678	ABC transporter ATP-binding protein	1038	SACOL0306.fasta
SACOL0307	pfoR	340819	1032	perfringolysin O regulator protein	1403	SACOL0307.fasta
SACOL0308		342193	1119	carbohydrate kinase	1712	SACOL0308.fasta
SACOL0310		344220	1221	nucleoside permease NupC	1942	SACOL0310.fasta
SACOL0311		345545	1533	sodium:solute symporter family protein	2635	SACOL0311.fasta
SACOL0312	nanA	347117	882	N-acetylneuraminate lyase	1520	SACOL0312.fasta
SACOL0313		348156	861	ROK family protein	1520	SACOL0313.fasta
SACOL0314		349294	801	hypothetical protein	1359	SACOL0314.fasta
SACOL0315		350234	669	N-acetylmannosamine-6-phosphate 2-epimerase	943	SACOL0315.fasta
SACOL0316		351029	1314	hypothetical protein	2325	SACOL0316.fasta
SACOL0390		398286	123	lipase precursor, interruption-C	197	SACOL0390.fasta
SACOL0391		398650	828	hypothetical protein	1435	SACOL0391.fasta
SACOL0392		399550	1200	Oye family NADH-dependent flavin oxidoreductase	1956	SACOL0392.fasta
SACOL0394		401051	1002	hypothetical protein	1773	SACOL0394.fasta
SACOL0395		402086	333	glycine cleavage system H protein	514	SACOL0395.fasta
SACOL0398		404131	1023	lipoate-protein ligase A family protein	1892	SACOL0398.fasta
SACOL0400	ulaA	406586	1347	PTS system ascorbate-specific transporter subunit IIC	2303	SACOL0400.fasta
SACOL0401		407947	285	hypothetical protein	514	SACOL0401.fasta
SACOL0402		408233	444	PTS system, IIA component	627	SACOL0402.fasta
SACOL0403		408681	1956	BglG family transcriptional antiterminator	2736	SACOL0403.fasta
SACOL0404		410848	420	MarR family transcriptional regulator	708	SACOL0404.fasta
SACOL0405		411374	1356	MATE efflux family protein	2340	SACOL0405.fasta
SACOL0407	glpT	413356	1359	glycerol-3-phosphate transporter	1990	SACOL0407.fasta
SACOL0409		415962	1062	hypothetical protein	1915	SACOL0409.fasta
SACOL0410		417037	567	FMN reductase-like protein	935	SACOL0410.fasta
SACOL0411		417663	996	hypothetical protein	1615	SACOL0411.fasta
SACOL0413		419132	546	ribosomal-protein-serine acetyltransferase	942	SACOL0413.fasta
SACOL0416		422006	1713	hypothetical protein	2754	SACOL0416.fasta
SACOL0418		424528	216	mttA/Hcf106 family protein	428	SACOL0418.fasta
SACOL0419		424852	390	hypothetical protein	816	SACOL0419.fasta
SACOL0420		425482	204	Cro/CI family transcriptional regulator	298	SACOL0420.fasta
SACOL0421		425682	714	hypothetical protein	1309	SACOL0421.fasta
SACOL0422		426420	843	ABC transporter ATP-binding protein	1424	SACOL0422.fasta
SACOL0424		427262	630	hypothetical protein	1096	SACOL0424.fasta
SACOL0425		428258	1134	hypothetical protein	1967	SACOL0425.fasta
SACOL0426		429930	1182	acetyl-CoA acetyltransferase	1631	SACOL0426.fasta
SACOL0427		431194	753	hypothetical protein	1365	SACOL0427.fasta
SACOL0428	metE	431989	2229	5- methyltetrahydropteroyltriglutamate/homocysteine S-methyltransferase	3199	SACOL0428.fasta
SACOL0429		434214	1842	bifunctional homocysteine S-methyltransferase/5,10-methylenetetrahydrofolate reductase	2862	SACOL0429.fasta
SACOL0431		437181	1104	trans-sulfuration enzyme family protein	2016	SACOL0431.fasta
SACOL0432		438948	846	spoOJ protein	1164	SACOL0432.fasta
SACOL0434		440861	204	hypothetical protein	220	SACOL0434.fasta
SACOL0435		441076	1098	GTP-dependent nucleic acid-binding protein EngD	1381	SACOL0435.fasta
SACOL0437	rpsF	442694	297	30S ribosomal protein S6	373	SACOL0437.fasta
SACOL0438	ssb2	443011	504	single-stranded DNA-binding protein	505	SACOL0438.fasta
SACOL0439	rpsR	443566	243	30S ribosomal protein S18	285	SACOL0439.fasta
SACOL0443		446938	369	hypothetical protein	676	SACOL0443.fasta
SACOL0444		447487	573	hypothetical protein	829	SACOL0444.fasta
SACOL0445		448197	264	hypothetical protein	364	SACOL0445.fasta
SACOL0446		448760	252	hypothetical protein	291	SACOL0446.fasta
SACOL0447		449437	582	phosphoglycerate mutase	1017	SACOL0447.fasta
SACOL0448		450084	384	hypothetical protein	726	SACOL0448.fasta
SACOL0449		450722	627	hypothetical protein	893	SACOL0449.fasta
SACOL0451	ahpF	451793	1524	alkyl hydroperoxide reductase subunit F	2460	SACOL0451.fasta
SACOL0452	ahpC	453332	570	alkyl hydroperoxide reductase subunit C	626	SACOL0452.fasta
SACOL0453		454393	756	NAD(P)H-flavin oxidoreductase	1571	SACOL0453.fasta
SACOL0454		455229	1389	sodium:dicarboxylate symporter family protein	2682	SACOL0454.fasta
SACOL0455		457594	957	hypothetical protein	1541	SACOL0455.fasta
SACOL0456		458668	663	hypothetical protein	1241	SACOL0456.fasta
SACOL0457		459473	408	hypothetical protein	753	SACOL0457.fasta
SACOL0458	xpt	460392	579	xanthine phosphoribosyltransferase	981	SACOL0458.fasta
SACOL0459	pbuX	460970	1269	xanthine permease	2137	SACOL0459.fasta
SACOL0460	guaB	462276	1467	inosine-5'-monophosphate dehydrogenase	1932	SACOL0460.fasta
SACOL0461	guaA	463767	1542	GMP synthase	1767	SACOL0461.fasta
SACOL0465		467986	153	hypothetical protein	296	SACOL0465.fasta
SACOL0466		468662	360	hypothetical protein	702	SACOL0466.fasta
SACOL0467		469040	846	hypothetical protein	1608	SACOL0467.fasta
SACOL0480		482503	309	hypothetical protein	605	SACOL0480.fasta
SACOL0488		489723	324	hypothetical protein	502	SACOL0488.fasta
SACOL0490		490669	261	hypothetical protein	525	SACOL0490.fasta
SACOL0491		491048	1203	cobalamin synthesis protein	2293	SACOL0491.fasta
SACOL0494	nuoF	493838	1485	NADH dehydrogenase subunit 5	2597	SACOL0494.fasta
SACOL0495		495335	2706	hypothetical protein	4526	SACOL0495.fasta
SACOL0496		498202	363	hypothetical protein	511	SACOL0496.fasta
SACOL0497		498793	348	hypothetical protein	601	SACOL0497.fasta
SACOL0498		499247	675	hypothetical protein	1057	SACOL0498.fasta
SACOL0499		499958	735	hypothetical protein	1188	SACOL0499.fasta
SACOL0501		501148	1338	sodium-dependent transporter	1858	SACOL0501.fasta
SACOL0503		503600	1143	trans-sulfuration enzyme family protein	1935	SACOL0503.fasta
SACOL0504		505036	1026	ABC transporter ATP-binding protein	1787	SACOL0504.fasta
SACOL0505		506065	660	ABC transporter permease	1249	SACOL0505.fasta
SACOL0506		506761	843	ABC transporter substrate-binding protein	1495	SACOL0506.fasta
SACOL0508		509124	270	hypothetical protein	396	SACOL0508.fasta
SACOL0510		509927	486	acetyltransferase	971	SACOL0510.fasta
SACOL0511		510581	783	hypothetical protein	1005	SACOL0511.fasta
SACOL0512		511360	1113	hypothetical protein	1386	SACOL0512.fasta
SACOL0513	gltC	512593	885	transcriptional regulatory protein GltC	1414	SACOL0513.fasta
SACOL0514	gltB	513658	4500	glutamate synthase	7737	SACOL0514.fasta
SACOL0515	gltD	518175	1464	glutamate synthase	2748	SACOL0515.fasta
SACOL0516		520470	1428	PTS system, IIBC components	2903	SACOL0516.fasta
SACOL0517		521961	1641	alpha-amylase	2708	SACOL0517.fasta
SACOL0518		523626	729	GntR family transcriptional regulator	1151	SACOL0518.fasta
SACOL0519		524993	525	acetyltransferase	820	SACOL0519.fasta
SACOL0520	dnaX	525586	1698	DNA polymerase III subunits gamma and tau	2353	SACOL0520.fasta
SACOL0521		527373	318	hypothetical protein	378	SACOL0521.fasta
SACOL0522	recR	527697	597	recombination protein RecR	799	SACOL0522.fasta
SACOL0523		535057	1338	Orn/Lys/Arg decarboxylase	2026	SACOL0523.fasta
SACOL0524	tmk	536396	618	thymidylate kinase	719	SACOL0524.fasta
SACOL0525		537041	330	hypothetical protein	456	SACOL0525.fasta
SACOL0526		537584	927	DNA polymerase III subunit delta'	1310	SACOL0526.fasta
SACOL0527		538511	804	hypothetical protein	1647	SACOL0527.fasta
SACOL0528		539331	348	DNA replication intiation control protein YabA	434	SACOL0528.fasta
SACOL0529		539952	726	hypothetical protein	1287	SACOL0529.fasta
SACOL0531		540920	840	tetrapyrrole methylase	1198	SACOL0531.fasta
SACOL0532		541784	156	hypothetical protein	188	SACOL0532.fasta
SACOL0533	metS	542044	1974	methionyl-tRNA synthetase	2620	SACOL0533.fasta
SACOL0534		544048	774	TatD family deoxyribonuclease	1272	SACOL0534.fasta
SACOL0536	ksgA	545535	894	dimethyladenosine transferase	1579	SACOL0536.fasta
SACOL0537		546528	264	hypothetical protein	237	SACOL0537.fasta
SACOL0538	ipk	547101	849	4-diphosphocytidyl-2-C-methyl-D-erythritol kinase	1366	SACOL0538.fasta
SACOL0539	purR	547963	825	pur operon repressor	1038	SACOL0539.fasta
SACOL0540		548804	381	endoribonuclease L-PSP	837	SACOL0540.fasta
SACOL0541	spoVG	549256	303	regulatory protein SpoVG	528	SACOL0541.fasta
SACOL0542		549748	132	hypothetical protein	158	SACOL0542.fasta
SACOL0543	glmU	549902	1353	bifunctional N-acetylglucosamine-1-phosphate uridyltransferase/glucosamine-1-phosphate acetyltransferase	2140	SACOL0543.fasta
SACOL0544	prsA	551401	966	ribose-phosphate pyrophosphokinase	964	SACOL0544.fasta
SACOL0545	rplY	552516	654	50S ribosomal protein L25/general stress protein Ctc	789	SACOL0545.fasta
SACOL0546	pth	553480	573	peptidyl-tRNA hydrolase	809	SACOL0546.fasta
SACOL0547	mfd	554052	3507	transcription-repair coupling factor	5364	SACOL0547.fasta
SACOL0549		559074	1194	tetrapyrrole methylase	2252	SACOL0549.fasta
SACOL0550		560264	264	S4 domain-containing protein	400	SACOL0550.fasta
SACOL0551		560545	393	cell-division protein divIC	537	SACOL0551.fasta
SACOL0552		561042	402	hypothetical protein	479	SACOL0552.fasta
SACOL0553		561623	1296	hypothetical protein	1925	SACOL0553.fasta
SACOL0554	hpt	562923	540	hypoxanthine phosphoribosyltransferase	608	SACOL0554.fasta
SACOL0555		563719	2094	cell division protein FtsH	2547	SACOL0555.fasta
SACOL0556	hslO	566041	882	Hsp33-like chaperonin	1568	SACOL0556.fasta
SACOL0557	cysK	567101	933	cysteine synthase	1585	SACOL0557.fasta
SACOL0558	folP	568249	804	dihydropteroate synthase	1349	SACOL0558.fasta
SACOL0560	folK	569392	477	2-amino-4-hydroxy-6- hydroxymethyldihydropteridine pyrophosphokinase	642	SACOL0560.fasta
SACOL0561		570262	93	hypothetical protein	145	SACOL0561.fasta
SACOL0562	lysS	570407	1488	lysyl-tRNA synthetase	1946	SACOL0562.fasta
SACOL0563		583479	1383	GntR family transcriptional regulator	1980	SACOL0563.fasta
SACOL0564		584965	888	pyridoxal biosynthesis lyase PdxS	1145	SACOL0564.fasta
SACOL0565		585856	561	glutamine amidotransferase subunit PdxT	728	SACOL0565.fasta
SACOL0566	nupC	586624	1215	nucleoside permease NupC	1392	SACOL0566.fasta
SACOL0567	ctsR	587996	462	transcriptional regulator CtsR	548	SACOL0567.fasta
SACOL0569		589032	1008	ATP:guanido phosphotransferase	1467	SACOL0569.fasta
SACOL0572	radA	592995	1365	DNA repair protein RadA	1914	SACOL0572.fasta
SACOL0573		594384	1074	PIN/TRAM domain-containing protein	1777	SACOL0573.fasta
SACOL0574	gltX	596014	1455	glutamyl-tRNA synthetase	2245	SACOL0574.fasta
SACOL0576	cysS	598522	1401	cysteinyl-tRNA synthetase	2224	SACOL0576.fasta
SACOL0578		600327	747	RNA methyltransferase	1261	SACOL0578.fasta
SACOL0579		601073	525	hypothetical protein	847	SACOL0579.fasta
SACOL0580		601678	570	hypothetical protein	1218	SACOL0580.fasta
SACOL0581	secE	602561	183	preprotein translocase subunit SecE	189	SACOL0581.fasta
SACOL0582	nusG	602756	549	transcription antitermination protein	854	SACOL0582.fasta
SACOL0583	rplK	603476	432	50S ribosomal protein L11	585	SACOL0583.fasta
SACOL0584	rplA	604115	693	50S ribosomal protein L1	1054	SACOL0584.fasta
SACOL0585	rplJ	605079	501	50S ribosomal protein L10	833	SACOL0585.fasta
SACOL0586	rplL	605622	369	50S ribosomal protein L7/L12	521	SACOL0586.fasta
SACOL0587		606165	609	hypothetical protein	1209	SACOL0587.fasta
SACOL0588	rpoB	606988	3552	DNA-directed RNA polymerase subunit beta	4883	SACOL0588.fasta
SACOL0589	rpoC	610676	3624	DNA-directed RNA polymerase subunit beta'	4210	SACOL0589.fasta
SACOL0590		614436	255	ribosomal protein L7Ae-like	306	SACOL0590.fasta
SACOL0591	rpsL	614788	414	30S ribosomal protein S12	409	SACOL0591.fasta
SACOL0592	rpsG	615267	471	30S ribosomal protein S7	470	SACOL0592.fasta
SACOL0593	fusA	615860	2082	elongation factor G	2844	SACOL0593.fasta
SACOL0594	tuf	618158	1185	elongation factor Tu	1001	SACOL0594.fasta
SACOL0595		619624	1176	M20/M25/M40 family peptidase	2383	SACOL0595.fasta
SACOL0596		620970	1188	2-amino-3-ketobutyrate coenzyme A ligase	1561	SACOL0596.fasta
SACOL0597		622423	879	chaperone protein HchA	1427	SACOL0597.fasta
SACOL0598		623461	1638	ribulokinase	2568	SACOL0598.fasta
SACOL0599		625312	966	hypothetical protein	1319	SACOL0599.fasta
SACOL0600	ilvE	626612	1077	branched-chain amino acid aminotransferase	1307	SACOL0600.fasta
SACOL0602		627938	684	HAD superfamily hydrolase	1022	SACOL0602.fasta
SACOL0603		628737	663	deoxynucleoside kinase	794	SACOL0603.fasta
SACOL0606		630693	870	HAD superfamily hydrolase	1367	SACOL0606.fasta
SACOL0607		631583	567	hypothetical protein	646	SACOL0607.fasta
SACOL0611		643947	1473	glycosyl transferase, group 1 family protein	2424	SACOL0611.fasta
SACOL0612		645543	1491	glycosyl transferase, group 1 family protein	2379	SACOL0612.fasta
SACOL0613		647315	879	GTP cyclohydrolase	963	SACOL0613.fasta
SACOL0614		648206	666	hypothetical protein	1009	SACOL0614.fasta
SACOL0615		648885	363	hypothetical protein	579	SACOL0615.fasta
SACOL0616	nagB	649523	759	glucosamine-6-phosphate isomerase	1215	SACOL0616.fasta
SACOL0617		650358	633	hexulose-6-phosphate synthase	948	SACOL0617.fasta
SACOL0618		650992	549	SIS domain-containing protein	926	SACOL0618.fasta
SACOL0619		651644	657	HAD superfamily hydrolase	1217	SACOL0619.fasta
SACOL0620	proP	652802	1401	osmoprotectant proline transporter	2260	SACOL0620.fasta
SACOL0621		654746	1377	substrate--CoA ligase	2327	SACOL0621.fasta
SACOL0622	atoB	656124	1140	acetyl-CoA acetyltransferase	2315	SACOL0622.fasta
SACOL0624		657606	270	hypothetical protein	392	SACOL0624.fasta
SACOL0625		658076	168	hypothetical protein	223	SACOL0625.fasta
SACOL0626	thiD1	658750	831	phosphomethylpyrimidine kinase	1462	SACOL0626.fasta
SACOL0627	ung	659764	657	uracil-DNA glycosylase	936	SACOL0627.fasta
SACOL0628		660421	381	hypothetical protein	708	SACOL0628.fasta
SACOL0629		660934	369	hypothetical protein	574	SACOL0629.fasta
SACOL0630		661423	1485	amino acid permease	1925	SACOL0630.fasta
SACOL0631		663049	453	hypothetical protein	747	SACOL0631.fasta
SACOL0632		663514	765	hypothetical protein	1206	SACOL0632.fasta
SACOL0633		664827	753	heme peroxidase	1075	SACOL0633.fasta
SACOL0634	eutD	665747	987	phosphotransacetylase	1364	SACOL0634.fasta
SACOL0635		666736	837	lipoate-protein ligase A family protein	1184	SACOL0635.fasta
SACOL0636	mvk	668159	921	mevalonate kinase	1198	SACOL0636.fasta
SACOL0637	mvaD	669084	984	mevalonate diphosphate decarboxylase	1425	SACOL0637.fasta
SACOL0638		670080	1077	phosphomevalonate kinase	1193	SACOL0638.fasta
SACOL0639		671333	342	hypothetical protein	396	SACOL0639.fasta
SACOL0642		673534	102	hypothetical protein	197	SACOL0642.fasta
SACOL0655		684230	939	aldo/keto reductase oxidoreductase	1720	SACOL0655.fasta
SACOL0658		686600	1296	HD domain-containing protein	1613	SACOL0658.fasta
SACOL0659		687923	522	hypothetical protein	839	SACOL0659.fasta
SACOL0660	adhP	688943	1011	alcohol dehydrogenase	1583	SACOL0660.fasta
SACOL0661		690028	108	hypothetical protein	108	SACOL0661.fasta
SACOL0662		690216	429	hypothetical protein	555	SACOL0662.fasta
SACOL0663	argS	690641	1662	arginyl-tRNA synthetase	2031	SACOL0663.fasta
SACOL0664		692691	636	endonuclease III	1088	SACOL0664.fasta
SACOL0665		693705	888	iron compound ABC transporter iron compound-binding protein	1509	SACOL0665.fasta
SACOL0666		694740	951	iron compound ABC transporter permease	1524	SACOL0666.fasta
SACOL0668		696448	801	alpha/beta fold family hydrolase	1281	SACOL0668.fasta
SACOL0669		697384	507	hypothetical protein	738	SACOL0669.fasta
SACOL0670		698052	717	hypothetical protein	1104	SACOL0670.fasta
SACOL0671		698937	789	alpha/beta fold family hydrolase	1349	SACOL0671.fasta
SACOL0672	sarA	699976	375	accessory regulator A	314	SACOL0672.fasta
SACOL0673		700498	120	hypothetical protein	280	SACOL0673.fasta
SACOL0676		702422	225	hypothetical protein	338	SACOL0676.fasta
SACOL0682		706749	1497	monovalent cation/H+ antiporter subunit D	2129	SACOL0682.fasta
SACOL0684		708246	483	monovalent cation/H+ antiporter subunit E	618	SACOL0684.fasta
SACOL0686		709002	438	monovalent cation/H+ antiporter subunit G	531	SACOL0686.fasta
SACOL0687		709779	2043	Na+/H+ antiporter	2578	SACOL0687.fasta
SACOL0688		712981	930	ABC transporter substrate-binding protein	1043	SACOL0688.fasta
SACOL0689		713907	837	ABC transporter permease	712	SACOL0689.fasta
SACOL0691	sirR	715602	645	iron-dependent repressor	937	SACOL0691.fasta
SACOL0692		716326	753	hypothetical protein	1279	SACOL0692.fasta
SACOL0693	tagA	717314	765	teichoic acid biosynthesis protein	1179	SACOL0693.fasta
SACOL0694		718139	795	teichoic acids export protein ATP-binding subunit	979	SACOL0694.fasta
SACOL0695		719280	813	tagG protein, teichoic acid ABC transporter protein	856	SACOL0695.fasta
SACOL0696	tagB	720191	1104	teichoic acid biosynthesis protein B	1759	SACOL0696.fasta
SACOL0697	tagX	721291	1062	teichoic acid biosynthesis protein X	1889	SACOL0697.fasta
SACOL0698	tagD	722415	399	glycerol-3-phosphate cytidylyltransferase	334	SACOL0698.fasta
SACOL0699	pbp4	722930	1296	penicillin-binding protein 4	2064	SACOL0699.fasta
SACOL0700	abcA	724646	1728	ABC transporter ATP-binding protein/permease	2188	SACOL0700.fasta
SACOL0701		726732	1230	nucleoside permease NupC	1569	SACOL0701.fasta
SACOL0702		728216	93	hypothetical protein	157	SACOL0702.fasta
SACOL0703		728486	834	hypothetical protein	1164	SACOL0703.fasta
SACOL0704		729601	798	iron compound ABC transporter ATP-binding protein	841	SACOL0704.fasta
SACOL0705		730434	1005	iron compound ABC transporter permease	1606	SACOL0705.fasta
SACOL0706		731435	1017	iron compound ABC transporter permease	1715	SACOL0706.fasta
SACOL0707		732688	966	dihydroxyacetone kinase subunit DhaK	1699	SACOL0707.fasta
SACOL0708		733695	585	DAK2 domain-containing protein	1027	SACOL0708.fasta
SACOL0710		734750	498	hypothetical protein	457	SACOL0710.fasta
SACOL0711		735703	1068	hypothetical protein	1219	SACOL0711.fasta
SACOL0712		736921	1044	lipase/esterase	1556	SACOL0712.fasta
SACOL0713		738293	429	hypothetical protein	676	SACOL0713.fasta
SACOL0714		738930	507	acetyltransferase	843	SACOL0714.fasta
SACOL0715		739549	924	hypothetical protein	1589	SACOL0715.fasta
SACOL0721		745704	618	hypothetical protein	497	SACOL0721.fasta
SACOL0722		746337	1008	phosphate transporter family protein	1029	SACOL0722.fasta
SACOL0723		747932	798	LysM domain-containing protein	1252	SACOL0723.fasta
SACOL0724		749090	645	hypothetical protein	1138	SACOL0724.fasta
SACOL0726	sarX	752661	426	hypothetical protein	817	SACOL0726.fasta
SACOL0727		753276	717	hypothetical protein	1028	SACOL0727.fasta
SACOL0728		753992	474	hypothetical protein	848	SACOL0728.fasta
SACOL0730		754818	645	hypothetical protein	687	SACOL0730.fasta
SACOL0731		755578	867	LysR family transcriptional regulator	1058	SACOL0731.fasta
SACOL0733		756783	1221	sugar efflux transporter	1882	SACOL0733.fasta
SACOL0735		758587	690	hypothetical protein	1041	SACOL0735.fasta
SACOL0736		759403	444	acetyltransferase	823	SACOL0736.fasta
SACOL0738		760446	300	hypothetical protein	503	SACOL0738.fasta
SACOL0739		760825	543	acetyltransferase	936	SACOL0739.fasta
SACOL0740		761463	567	hypothetical protein	924	SACOL0740.fasta
SACOL0741		762031	459	hypothetical protein	757	SACOL0741.fasta
SACOL0742		762492	684	hypothetical protein	1085	SACOL0742.fasta
SACOL0743	uppP	763347	876	UDP pyrophosphate phosphatase	1224	SACOL0743.fasta
SACOL0744		764441	1632	ABC transporter ATP-binding protein	2560	SACOL0744.fasta
SACOL0745		766069	1674	ABC transporter ATP-binding protein	2717	SACOL0745.fasta
SACOL0746	norR	767869	444	MarR family transcriptional regulator	616	SACOL0746.fasta
SACOL0747		768539	927	cobalamin synthesis protein/P47K family protein	1687	SACOL0747.fasta
SACOL0748		769568	909	aldo/keto reductase oxidoreductase	1661	SACOL0748.fasta
SACOL0749		770511	288	hypothetical protein	466	SACOL0749.fasta
SACOL0750		771081	1554	anion transporter family protein	2529	SACOL0750.fasta
SACOL0753		775332	423	hypothetical protein	738	SACOL0753.fasta
SACOL0754	norA	775963	1167	multi drug resistance protein (norA)	1773	SACOL0754.fasta
SACOL0755		777422	453	hypothetical protein	725	SACOL0755.fasta
SACOL0757		778780	765	DeoR family transcriptional regulator	1053	SACOL0757.fasta
SACOL0758	fruK	779541	921	1-phosphofructokinase	1401	SACOL0758.fasta
SACOL0761	nagA	782732	1182	N-acetylglucosamine-6-phosphate deacetylase	1573	SACOL0761.fasta
SACOL0762		784134	1350	hemolysin	1410	SACOL0762.fasta
SACOL0763		785705	840	aldo/keto reductase oxidoreductase	1376	SACOL0763.fasta
SACOL0764		786676	984	glycosyl transferase, group 2 family protein	1384	SACOL0764.fasta
SACOL0765	saeS	787731	1056	sensor histidine kinase SaeS	1587	SACOL0765.fasta
SACOL0766	saeR	788786	687	DNA-binding response regulator SaeR	702	SACOL0766.fasta
SACOL0768		790262	441	hypothetical protein	661	SACOL0768.fasta
SACOL0769		790982	585	hypothetical protein	829	SACOL0769.fasta
SACOL0770		791665	714	radical activating enzyme family protein	1042	SACOL0770.fasta
SACOL0771		792382	420	6-pyruvoyl tetrahydrobiopterin synthase	653	SACOL0771.fasta
SACOL0772		792803	669	exsB protein	879	SACOL0772.fasta
SACOL0773	pabA	793822	594	para-aminobenzoate synthase, glutamine amidotransferase, component II	835	SACOL0773.fasta
SACOL0777		797212	1005	hypothetical protein	1630	SACOL0777.fasta
SACOL0778		798690	1941	sulfatase	2107	SACOL0778.fasta
SACOL0779		800907	1878	ABC transporter ATP-binding protein	2865	SACOL0779.fasta
SACOL0780	recQ1	802796	1782	ATP-dependent DNA helicase RecQ	2118	SACOL0780.fasta
SACOL0783	opuBB	805769	1515	osmoprotectant ABC transporter permease	1773	SACOL0783.fasta
SACOL0784	hisC	807523	1059	histidinol-phosphate aminotransferase	1731	SACOL0784.fasta
SACOL0785		808932	543	hypothetical protein	752	SACOL0785.fasta
SACOL0787		810154	918	hypothetical protein	1381	SACOL0787.fasta
SACOL0788		811341	1506	proton-dependent oligopeptide transporter family protein	1861	SACOL0788.fasta
SACOL0789		813187	501	7-cyano-7-deazaguanine reductase	563	SACOL0789.fasta
SACOL0790		813707	867	integral membrane domain-containing protein	1223	SACOL0790.fasta
SACOL0790_1		814958	267	ribonucleoside-diphosphate reductase 2, NrdH-redoxin	447	SACOL0790_1.fasta
SACOL0792	nrdE	815735	2106	ribonucleotide-diphosphate reductase subunit alpha	2103	SACOL0792.fasta
SACOL0793	nrdF	817958	972	ribonucleotide-diphosphate reductase subunit beta	652	SACOL0793.fasta
SACOL0798		821548	762	iron compound ABC transporter ATP-binding protein	1028	SACOL0798.fasta
SACOL0800		823773	315	hypothetical protein	556	SACOL0800.fasta
SACOL0801	murB	824105	924	UDP-N-acetylenolpyruvoylglucosamine reductase	1162	SACOL0801.fasta
SACOL0802		825155	519	hypothetical protein	797	SACOL0802.fasta
SACOL0803		825793	879	hypothetical protein	1268	SACOL0803.fasta
SACOL0804		826825	321	hypothetical protein	386	SACOL0804.fasta
SACOL0805		827570	1125	glycerate kinase	1660	SACOL0805.fasta
SACOL0806	pepT	828883	1227	peptidase T	2082	SACOL0806.fasta
SACOL0807		830123	495	hypothetical protein	509	SACOL0807.fasta
SACOL0808		830635	762	hypothetical protein	829	SACOL0808.fasta
SACOL0809		831592	1071	diguanylate cyclase	1472	SACOL0809.fasta
SACOL0810		832980	1056	glycosyl transferase, group 4 family protein	1153	SACOL0810.fasta
SACOL0811		834205	642	hypothetical protein	1059	SACOL0811.fasta
SACOL0813		836220	1083	comf operon protein 1	1928	SACOL0813.fasta
SACOL0815		838030	573	ribosomal subunit interface protein	692	SACOL0815.fasta
SACOL0816	secA	839016	2532	preprotein translocase subunit SecA	3061	SACOL0816.fasta
SACOL0817		841589	105	hypothetical protein	155	SACOL0817.fasta
SACOL0821		844394	651	HD domain-containing protein	1034	SACOL0821.fasta
SACOL0822		845041	237	hypothetical protein	317	SACOL0822.fasta
SACOL0824	uvrA	847539	2847	excinuclease ABC subunit A	4123	SACOL0824.fasta
SACOL0825	hprK	850992	933	HPr kinase/phosphorylase	1030	SACOL0825.fasta
SACOL0826	lgt	851930	840	prolipoprotein diacylglyceryl transferase	1314	SACOL0826.fasta
SACOL0827		852777	486	acetyltransferase	909	SACOL0827.fasta
SACOL0828		853270	1440	TPR domain-containing protein	2277	SACOL0828.fasta
SACOL0829	trxB	854776	936	thioredoxin-disulfide reductase	1277	SACOL0829.fasta
SACOL0830		856421	912	hypothetical protein	1328	SACOL0830.fasta
SACOL0831		857329	996	hypothetical protein	1216	SACOL0831.fasta
SACOL0832		858434	945	hypothetical protein	1038	SACOL0832.fasta
SACOL0833	clpP	859951	588	ATP-dependent Clp protease proteolytic subunit	570	SACOL0833.fasta
SACOL0834		860781	903	hypothetical protein	1419	SACOL0834.fasta
SACOL0835		862387	630	hypothetical protein	1137	SACOL0835.fasta
SACOL0837	gapR	863776	1014	glycolytic operon regulator	1292	SACOL0837.fasta
SACOL0838	gapA1	864842	1011	glyceraldehyde 3-phosphate dehydrogenase	1076	SACOL0838.fasta
SACOL0839	pgk	865991	1191	phosphoglycerate kinase	1869	SACOL0839.fasta
SACOL0840	tpiA	867303	762	triosephosphate isomerase	1134	SACOL0840.fasta
SACOL0841	pgm	868067	1518	phosphoglyceromutase	2281	SACOL0841.fasta
SACOL0842	eno	869714	1305	phosphopyruvate hydratase	1480	SACOL0842.fasta
SACOL0843		871358	459	hypothetical protein	670	SACOL0843.fasta
SACOL0844	secG	871883	234	preprotein translocase subunit SecG	227	SACOL0844.fasta
SACOL0845	est	872232	741	carboxylesterase	1174	SACOL0845.fasta
SACOL0846		873006	2373	VacB/RNase II family exoribonuclease	3496	SACOL0846.fasta
SACOL0847	smpB	875400	465	SsrA-binding protein	701	SACOL0847.fasta
SACOL0854		879190	522	hypothetical protein	949	SACOL0854.fasta
SACOL0855		879850	531	acetyltransferase	1013	SACOL0855.fasta
SACOL0860	nuc	887710	687	thermonuclease precursor	1164	SACOL0860.fasta
SACOL0861		888753	201	CSD family cold shock protein	269	SACOL0861.fasta
SACOL0862		889449	219	hypothetical protein	531	SACOL0862.fasta
SACOL0863		889729	285	hypothetical protein	495	SACOL0863.fasta
SACOL0864		890101	570	hypothetical protein	1112	SACOL0864.fasta
SACOL0865		891075	261	hypothetical protein	434	SACOL0865.fasta
SACOL0866		891640	105	hypothetical protein	184	SACOL0866.fasta
SACOL0868		891876	237	hypothetical protein	333	SACOL0868.fasta
SACOL0869		892328	591	phosphoglycerate mutase	1167	SACOL0869.fasta
SACOL0870		892991	618	LysE/YggA family protein	1210	SACOL0870.fasta
SACOL0871		893763	495	hypothetical protein	791	SACOL0871.fasta
SACOL0872		894656	423	OsmC/Ohr family protein	884	SACOL0872.fasta
SACOL0873	aroD	895226	717	3-dehydroquinate dehydratase	1113	SACOL0873.fasta
SACOL0874		896025	540	nitroreductase	788	SACOL0874.fasta
SACOL0875		896714	321	thioredoxin	565	SACOL0875.fasta
SACOL0876		897178	357	hypothetical protein	574	SACOL0876.fasta
SACOL0877	gcvH	897692	381	glycine cleavage system protein H	495	SACOL0877.fasta
SACOL0880		899871	387	TOPRIM domain-containing protein	588	SACOL0880.fasta
SACOL0882		900796	1026	ABC transporter ATP-binding protein	1890	SACOL0882.fasta
SACOL0884		902527	822	ABC transporter substrate-binding protein	1532	SACOL0884.fasta
SACOL0912		919637	195	hypothetical protein	324	SACOL0912.fasta
SACOL0913		920064	852	hypothetical protein	1560	SACOL0913.fasta
SACOL0914		921243	762	FeS assembly ATPase SufC	1366	SACOL0914.fasta
SACOL0915	sufD	922102	1308	FeS assembly protein SufD	2416	SACOL0915.fasta
SACOL0916		923524	1242	SufS subfamily cysteine desulfurase	2190	SACOL0916.fasta
SACOL0918	sufB	925370	1398	FeS assembly protein SufB	2376	SACOL0918.fasta
SACOL0919		926954	138	hypothetical protein	83	SACOL0919.fasta
SACOL0920		927097	315	hypothetical protein	601	SACOL0920.fasta
SACOL0921		927776	1041	hypothetical protein	1765	SACOL0921.fasta
SACOL0922		928830	1068	hypothetical protein	2169	SACOL0922.fasta
SACOL0924		930110	849	hypothetical protein	1419	SACOL0924.fasta
SACOL0925		930971	828	hypothetical protein	1308	SACOL0925.fasta
SACOL0926		931825	1320	5'-nucleotidase	2298	SACOL0926.fasta
SACOL0927	lipA	933228	918	lipoyl synthase	934	SACOL0927.fasta
SACOL0928		934266	393	hypothetical protein	493	SACOL0928.fasta
SACOL0929		934737	258	hypothetical protein	371	SACOL0929.fasta
SACOL0930		935101	435	hypothetical protein	627	SACOL0930.fasta
SACOL0931		935535	780	HAD superfamily hydrolase	1055	SACOL0931.fasta
SACOL0932		936347	960	D-isomer specific 2-hydroxyacid dehydrogenase	1699	SACOL0932.fasta
SACOL0933		937560	111	hypothetical protein	177	SACOL0933.fasta
SACOL0934		937718	153	hypothetical protein	151	SACOL0934.fasta
SACOL0935	dltA	937886	1458	D-alanine--poly(phosphoribitol) ligase subunit 1	2003	SACOL0935.fasta
SACOL0936	dltB	939340	1215	DltB protein	1476	SACOL0936.fasta
SACOL0937	dltC	940572	237	D-alanine--poly(phosphoribitol) ligase subunit 2	236	SACOL0937.fasta
SACOL0938	dltD	940805	1176	DltD protein	1544	SACOL0938.fasta
SACOL0939		942243	222	NifU domain-containing protein	281	SACOL0939.fasta
SACOL0940		942586	324	hypothetical protein	483	SACOL0940.fasta
SACOL0942		944349	237	hypothetical protein	271	SACOL0942.fasta
SACOL0943		944598	360	hypothetical protein	692	SACOL0943.fasta
SACOL0944		945411	1209	NADH dehydrogenase	1608	SACOL0944.fasta
SACOL0945		946750	1476	cytosol aminopeptidase	2196	SACOL0945.fasta
SACOL0946		948636	1317	Na+/H+ antiporter family protein	1734	SACOL0946.fasta
SACOL0947		949971	375	hypothetical protein	524	SACOL0947.fasta
SACOL0948		950401	1155	hypothetical protein	1794	SACOL0948.fasta
SACOL0949	mnhG	951804	357	monovalent cation/H+ antiporter subunit G	471	SACOL0949.fasta
SACOL0951	mnhE	952431	480	monovalent cation/H+ antiporter subunit E	660	SACOL0951.fasta
SACOL0952	mnhD	952912	1497	monovalent cation/H+ antiporter subunit D	2365	SACOL0952.fasta
SACOL0955	mnhA	955163	2406	monovalent cation/H+ antiporter subunit A	3210	SACOL0955.fasta
SACOL0956	kapB	957699	384	hypothetical protein	673	SACOL0956.fasta
SACOL0957		958146	594	cyclophilin type peptidyl-prolyl cis-trans isomerase	919	SACOL0957.fasta
SACOL0958		959155	378	general stress protein 13	324	SACOL0958.fasta
SACOL0959		959894	1128	Oye family NADH-dependent flavin oxidoreductase	2037	SACOL0959.fasta
SACOL0960	rocD	961329	1191	ornithine--oxo-acid transaminase	2010	SACOL0960.fasta
SACOL0961	gluD	962628	1245	glutamate dehydrogenase	1436	SACOL0961.fasta
SACOL0962		964375	930	glycerophosphoryl diester phosphodiesterase	1476	SACOL0962.fasta
SACOL0963	argH	965546	1380	argininosuccinate lyase	2147	SACOL0963.fasta
SACOL0966	pgi	968471	1332	glucose-6-phosphate isomerase	1646	SACOL0966.fasta
SACOL0967		970127	576	hypothetical protein	979	SACOL0967.fasta
SACOL0968	spsA	970707	525	signal peptidase IA, inactive	883	SACOL0968.fasta
SACOL0969	spsB	971238	585	signal peptidase IB	802	SACOL0969.fasta
SACOL0970	rexB	971982	3477	exonuclease RexB	4691	SACOL0970.fasta
SACOL0971	rexA	975459	3654	exonuclease RexA	5158	SACOL0971.fasta
SACOL0973		979278	903	fumarylacetoacetate hydrolase	1097	SACOL0973.fasta
SACOL0974		980509	390	hypothetical protein	700	SACOL0974.fasta
SACOL0975		981069	1317	coenzyme A disulfide reductase	2452	SACOL0975.fasta
SACOL0976		982437	825	HAD superfamily hydrolase	1085	SACOL0976.fasta
SACOL0977		983375	309	hypothetical protein	353	SACOL0977.fasta
SACOL0978		984230	1815	hypothetical protein	2869	SACOL0978.fasta
SACOL0979	clpB	986247	2610	ATP-dependent Clp protease, ATP-binding subunit ClpB	3684	SACOL0979.fasta
SACOL0980		988915	870	LysR family transcriptional regulator	1512	SACOL0980.fasta
SACOL0986		994276	186	hypothetical protein	255	SACOL0986.fasta
SACOL0987	fabH	994756	942	3-oxoacyl-ACP synthase	1017	SACOL0987.fasta
SACOL0988	fabF	995709	1245	3-oxoacyl-ACP synthase	1539	SACOL0988.fasta
SACOL0989		997008	372	hypothetical protein	703	SACOL0989.fasta
SACOL0990		997602	99	hypothetical protein	196	SACOL0990.fasta
SACOL0991	oppB	997700	849	oligopeptide ABC transporter permease	1470	SACOL0991.fasta
SACOL0992	oppC	998548	1071	oligopeptide ABC transporter permease	1671	SACOL0992.fasta
SACOL0993	oppD	999635	1083	oligopeptide ABC transporter ATP-binding protein	2014	SACOL0993.fasta
SACOL0995		1001666	1656	oligopeptide ABC transporter oligopeptide-binding protein	2658	SACOL0995.fasta
SACOL1001	trpS	1009158	990	tryptophanyl-tRNA synthetase	1333	SACOL1001.fasta
SACOL1002	spxA	1010442	396	transcriptional regulator Spx	366	SACOL1002.fasta
SACOL1003		1011208	720	adaptor protein	1122	SACOL1003.fasta
SACOL1004		1012048	987	competence protein	1714	SACOL1004.fasta
SACOL1005	pepF	1013082	1809	oligoendopeptidase F	2614	SACOL1005.fasta
SACOL1006		1015350	807	hypothetical protein	1217	SACOL1006.fasta
SACOL1007		1016179	366	hypothetical protein	650	SACOL1007.fasta
SACOL1008		1016648	594	hypothetical protein	895	SACOL1008.fasta
SACOL1009		1017427	348	hypothetical protein	553	SACOL1009.fasta
SACOL1010	relA1	1017791	636	GTP pyrophosphokinase	780	SACOL1010.fasta
SACOL1011	ppnK	1018443	810	inorganic polyphosphate/ATP-NAD kinase	848	SACOL1011.fasta
SACOL1012		1019249	855	ribosomal large subunit pseudouridine synthase D	1397	SACOL1012.fasta
SACOL1013	mgtE	1020124	1386	magnesium transporter	1772	SACOL1013.fasta
SACOL1018		1026033	1569	sodium:alanine symporter family protein	2694	SACOL1018.fasta
SACOL1019		1027743	759	hypothetical protein	1252	SACOL1019.fasta
SACOL1020		1028695	510	hypothetical protein	548	SACOL1020.fasta
SACOL1021		1029317	1191	hypothetical protein	1564	SACOL1021.fasta
SACOL1023	murE	1032093	1482	UDP-N-acetylmuramoylalanyl-D-glutamate--L-lysine ligase	1540	SACOL1023.fasta
SACOL1026		1035682	804	hypothetical protein	1151	SACOL1026.fasta
SACOL1028	htrA	1036719	2310	serine protease	3487	SACOL1028.fasta
SACOL1030		1039045	1359	sodium transport family protein	1554	SACOL1030.fasta
SACOL1031		1040542	1512	5' nucleotidase	2297	SACOL1031.fasta
SACOL1032		1042540	531	ComK family protein	966	SACOL1032.fasta
SACOL1033		1043319	219	hypothetical protein	320	SACOL1033.fasta
SACOL1034		1043618	987	lipoate-protein ligase A family protein	1553	SACOL1034.fasta
SACOL1035		1044803	177	hypothetical protein	157	SACOL1035.fasta
SACOL1036		1044994	603	protease	796	SACOL1036.fasta
SACOL1038		1046941	1965	membrane protein	3269	SACOL1038.fasta
SACOL1039		1048908	321	hypothetical protein	615	SACOL1039.fasta
SACOL1041		1049954	291	hypothetical protein	487	SACOL1041.fasta
SACOL1044		1052386	357	hypothetical protein	498	SACOL1044.fasta
SACOL1045		1053219	960	iron compound ABC transporter iron compound-binding protein	1636	SACOL1045.fasta
SACOL1046		1054224	132	hypothetical protein	232	SACOL1046.fasta
SACOL1047		1054419	291	hypothetical protein	540	SACOL1047.fasta
SACOL1048		1054853	498	acetyltransferase	822	SACOL1048.fasta
SACOL1049	menA	1055402	939	1,4-dihydroxy-2-naphthoate octaprenyltransferase	1265	SACOL1049.fasta
SACOL1050		1056491	105	hypothetical protein	128	SACOL1050.fasta
SACOL1052	menD	1057870	1674	2-succinyl-6-hydroxy-2, 4-cyclohexadiene-1-carboxylate synthase	2046	SACOL1052.fasta
SACOL1054	menB	1060326	822	naphthoate synthase	918	SACOL1054.fasta
SACOL1055	sspC	1061386	330	sspC protein	554	SACOL1055.fasta
SACOL1056	sspB1	1061753	1182	cysteine protease precursor SspB	2007	SACOL1056.fasta
SACOL1058		1064554	1155	aminotransferase, class I	1785	SACOL1058.fasta
SACOL1059		1065904	1011	hypothetical protein	1486	SACOL1059.fasta
SACOL1060		1067067	420	MarR family transcriptional regulator	712	SACOL1060.fasta
SACOL1063		1071691	435	acetyltransferase	805	SACOL1063.fasta
SACOL1064		1072280	471	hypothetical protein	655	SACOL1064.fasta
SACOL1065		1072798	1218	hypothetical protein	1621	SACOL1065.fasta
SACOL1067	qoxD	1076196	279	quinol oxidase subunit IV	319	SACOL1067.fasta
SACOL1069	qoxA	1077078	1989	quinol oxidase subunit I	2036	SACOL1069.fasta
SACOL1070	qoxB	1079066	1101	quinol oxidase subunit II	1296	SACOL1070.fasta
SACOL1071		1080738	318	hypothetical protein	297	SACOL1071.fasta
SACOL1072	folD	1081861	861	bifunctional 5,10-methylene-tetrahydrofolate dehydrogenase/ 5,10-methylene-tetrahydrofolate cyclohydrolase	1337	SACOL1072.fasta
SACOL1074	purK	1083391	1125	phosphoribosylaminoimidazole carboxylase ATPase subunit	1800	SACOL1074.fasta
SACOL1075	purC	1084519	705	phosphoribosylaminoimidazole-succinocarboxamide synthase	1006	SACOL1075.fasta
SACOL1076	purS	1085223	264	phosphoribosylformylglycinamidine synthase, PurS protein	402	SACOL1076.fasta
SACOL1078	purL	1086152	2190	phosphoribosylformylglycinamidine synthase II	3467	SACOL1078.fasta
SACOL1080	purM	1089797	1029	phosphoribosylaminoimidazole synthetase	1579	SACOL1080.fasta
SACOL1081	purN	1090828	567	phosphoribosylglycinamide formyltransferase	921	SACOL1081.fasta
SACOL1082	purH	1091409	1479	bifunctional phosphoribosylaminoimidazolecarboxamide formyltransferase/IMP cyclohydrolase	2281	SACOL1082.fasta
SACOL1083	purD	1092909	1248	phosphoribosylamine--glycine ligase	2109	SACOL1083.fasta
SACOL1085		1095220	1401	ABC transporter ATP-binding protein	2278	SACOL1085.fasta
SACOL1086		1096635	576	hypothetical protein	878	SACOL1086.fasta
SACOL1087		1097857	135	hypothetical protein	207	SACOL1087.fasta
SACOL1088		1098143	1296	hypothetical protein	1809	SACOL1088.fasta
SACOL1089		1099863	1173	hypothetical protein	2071	SACOL1089.fasta
SACOL1090		1101089	543	hypothetical protein	991	SACOL1090.fasta
SACOL1091	ptsH	1101785	267	phosphocarrier protein HPr	288	SACOL1091.fasta
SACOL1092	ptsI	1102054	1719	phosphoenolpyruvate-protein phosphotransferase	2446	SACOL1092.fasta
SACOL1093		1104009	234	hypothetical protein	453	SACOL1093.fasta
SACOL1094	cydA	1104440	1362	cytochrome d ubiquinol oxidase subunit I	2138	SACOL1094.fasta
SACOL1095	cydB	1105798	1020	cytochrome d ubiquinol oxidase subunit II	1556	SACOL1095.fasta
SACOL1096		1106950	663	TrkA potassium uptake family protein	753	SACOL1096.fasta
SACOL1098		1107961	1698	hypothetical protein	2003	SACOL1098.fasta
SACOL1099		1109658	219	hypothetical protein	241	SACOL1099.fasta
SACOL1100	def	1110357	552	peptide deformylase	867	SACOL1100.fasta
SACOL1101		1111273	627	hypothetical protein	1131	SACOL1101.fasta
SACOL1102	pdhA	1112070	1113	pyruvate dehydrogenase complex E1 component subunit alpha	1381	SACOL1102.fasta
SACOL1103	pdhB	1113186	978	pyruvate dehydrogenase complex E1 component subunit beta	1193	SACOL1103.fasta
SACOL1104	pdhC	1114254	1293	branched-chain alpha-keto acid dehydrogenase E2	1879	SACOL1104.fasta
SACOL1105	pdhD	1115550	1407	dihydrolipoamide dehydrogenase	1690	SACOL1105.fasta
SACOL1106		1117124	276	hypothetical protein	447	SACOL1106.fasta
SACOL1107		1117543	540	Cro/CI family transcriptional regulator	600	SACOL1107.fasta
SACOL1108		1118095	1095	spermidine/putrescine ABC transporter ATP-binding protein	1262	SACOL1108.fasta
SACOL1110		1119985	810	spermidine/putrescine ABC transporter permease	1162	SACOL1110.fasta
SACOL1111		1120794	1074	spermidine/putrescine ABC transporter substrate-binding protein	1766	SACOL1111.fasta
SACOL1113		1123243	420	hypothetical protein	727	SACOL1113.fasta
SACOL1114		1123744	1353	manganese transport protein MntH	1895	SACOL1114.fasta
SACOL1115		1125280	615	hypothetical protein	1018	SACOL1115.fasta
SACOL1116		1126051	828	inositol monophosphatase	1386	SACOL1116.fasta
SACOL1117		1127032	192	hypothetical protein	265	SACOL1117.fasta
SACOL1118	typA	1127325	1848	GTP-binding protein TypA	2300	SACOL1118.fasta
SACOL1119		1129312	168	hypothetical protein	283	SACOL1119.fasta
SACOL1120		1129481	483	hypothetical protein	768	SACOL1120.fasta
SACOL1121		1130104	276	hypothetical protein	260	SACOL1121.fasta
SACOL1122		1130693	1227	cell cycle protein FtsW	1511	SACOL1122.fasta
SACOL1123	pyc	1132473	3453	pyruvate carboxylase	4602	SACOL1123.fasta
SACOL1124	ctaA	1136065	1071	cytochrome oxidase assembly protein	1120	SACOL1124.fasta
SACOL1125	ctaB	1137416	912	protoheme IX farnesyltransferase	1250	SACOL1125.fasta
SACOL1126		1138352	462	hypothetical protein	674	SACOL1126.fasta
SACOL1127		1139025	204	hypothetical protein	284	SACOL1127.fasta
SACOL1128		1139278	900	hypothetical protein	1426	SACOL1128.fasta
SACOL1129		1140193	435	hypothetical protein	849	SACOL1129.fasta
SACOL1130		1140690	927	glycerophosphoryl diester phosphodiesterase	1632	SACOL1130.fasta
SACOL1131		1141855	255	hypothetical protein	354	SACOL1131.fasta
SACOL1132		1142112	390	hypothetical protein	697	SACOL1132.fasta
SACOL1133		1142571	543	hypothetical protein	744	SACOL1133.fasta
SACOL1134	coaD	1143115	483	phosphopantetheine adenylyltransferase	412	SACOL1134.fasta
SACOL1135		1143659	1140	hypothetical protein	1573	SACOL1135.fasta
SACOL1136		1144925	558	hypothetical protein	873	SACOL1136.fasta
SACOL1137	rpmF	1145562	174	50S ribosomal protein L32	192	SACOL1137.fasta
SACOL1140	isdA	1148029	1053	LPXTG cell wall surface anchor protein	1266	SACOL1140.fasta
SACOL1141	isdC	1149290	684	NPQTN cell wall surface anchor protein	1102	SACOL1141.fasta
SACOL1142	isdD	1149973	1077	hypothetical protein	1838	SACOL1142.fasta
SACOL1143		1151046	879	iron compound ABC transporter iron compound-binding protein	1373	SACOL1143.fasta
SACOL1144		1151937	966	iron compound ABC transporter permease	1591	SACOL1144.fasta
SACOL1145	srtB	1152964	735	sortase	1196	SACOL1145.fasta
SACOL1146		1153717	324	heme-degrading monooxygenase IsdG	528	SACOL1146.fasta
SACOL1147		1154424	741	RNA methyltransferase	1134	SACOL1147.fasta
SACOL1148	pheS	1155545	1059	phenylalanyl-tRNA synthetase subunit alpha	1499	SACOL1148.fasta
SACOL1149	pheT	1156603	2403	phenylalanyl-tRNA synthetase subunit beta	3850	SACOL1149.fasta
SACOL1150	rnhC	1159176	939	ribonuclease HIII	1473	SACOL1150.fasta
SACOL1151		1160484	267	hypothetical protein	361	SACOL1151.fasta
SACOL1152		1160751	522	hypothetical protein	819	SACOL1152.fasta
SACOL1153		1161345	1713	hypothetical protein	2624	SACOL1153.fasta
SACOL1154		1163067	2349	recombination and DNA strand exchange inhibitor protein	3299	SACOL1154.fasta
SACOL1155	trxA	1165588	315	thioredoxin	392	SACOL1155.fasta
SACOL1156		1165965	96	hypothetical protein	152	SACOL1156.fasta
SACOL1157	uvrC	1166226	1782	excinuclease ABC subunit C	2457	SACOL1157.fasta
SACOL1158	sdhC	1168331	615	succinate dehydrogenase, cytochrome b558 subunit	793	SACOL1158.fasta
SACOL1159	sdhA	1168997	1767	succinate dehydrogenase flavoprotein subunit	2134	SACOL1159.fasta
SACOL1160	sdhB	1170763	816	succinate dehydrogenase iron-sulfur subunit	1135	SACOL1160.fasta
SACOL1161	murI	1171814	801	glutamate racemase	1083	SACOL1161.fasta
SACOL1162		1172626	588	nucleoside-triphosphatase	905	SACOL1162.fasta
SACOL1164		1174198	330	fibrinogen binding-like protein	476	SACOL1164.fasta
SACOL1167		1175969	507	hypothetical protein	830	SACOL1167.fasta
SACOL1173	hlY	1180074	960	alpha-hemolysin precursor	1608	SACOL1173.fasta
SACOL1181	arcB1	1185397	1002	ornithine carbamoyltransferase	1743	SACOL1181.fasta
SACOL1182	arcC1	1186421	933	carbamate kinase	1520	SACOL1182.fasta
SACOL1183		1187525	1557	hypothetical protein	2667	SACOL1183.fasta
SACOL1184		1189921	948	exfoliative toxin	1701	SACOL1184.fasta
SACOL1185		1191117	189	hypothetical protein	356	SACOL1185.fasta
SACOL1186		1192217	135	anti protein (phenol soluble modulin)	253	SACOL1186.fasta
SACOL1188		1192666	696	HAD superfamily hydrolase	1362	SACOL1188.fasta
SACOL1189		1193470	441	hypothetical protein	671	SACOL1189.fasta
SACOL1190		1194105	1614	hypothetical protein	3454	SACOL1190.fasta
SACOL1191	mraZ	1195862	432	cell division protein MraZ	419	SACOL1191.fasta
SACOL1192	mraW	1196309	936	S-adenosyl-methyltransferase MraW	1674	SACOL1192.fasta
SACOL1194	pbp1	1197640	2235	penicillin-binding protein 1	3823	SACOL1194.fasta
SACOL1195	mraY	1200166	966	phospho-N-acetylmuramoyl-pentapeptide- transferase	1514	SACOL1195.fasta
SACOL1196	murD	1201133	1350	UDP-N-acetylmuramoyl-L-alanyl-D-glutamate synthetase	2086	SACOL1196.fasta
SACOL1197	divIB	1202498	1320	cell division protein	2387	SACOL1197.fasta
SACOL1198	ftsA	1203923	1413	cell division protein FtsA	1965	SACOL1198.fasta
SACOL1199	ftsZ	1205368	1173	cell division protein FtsZ	1105	SACOL1199.fasta
SACOL1200		1206800	792	hypothetical protein	1426	SACOL1200.fasta
SACOL1201		1207609	675	hypothetical protein	1113	SACOL1201.fasta
SACOL1202	ylmF	1208280	564	hypothetical protein	680	SACOL1202.fasta
SACOL1203	ylmG	1208855	291	hypothetical protein	473	SACOL1203.fasta
SACOL1204	ylmH	1209255	780	YlmH protein	1269	SACOL1204.fasta
SACOL1206	ileS	1210896	2754	isoleucyl-tRNA synthetase	3831	SACOL1206.fasta
SACOL1207		1213939	798	glyoxalase	1453	SACOL1207.fasta
SACOL1208	lspA	1215560	492	lipoprotein signal peptidase	618	SACOL1208.fasta
SACOL1209		1216051	918	ribosomal large subunit pseudouridine synthase D	1269	SACOL1209.fasta
SACOL1210	pyrR	1217368	528	bifunctional pyrimidine regulatory protein PyrR uracil phosphoribosyltransferase	633	SACOL1210.fasta
SACOL1211	uraA	1218113	1308	uracil permease	1951	SACOL1211.fasta
SACOL1212	pyrB	1219448	882	aspartate carbamoyltransferase catalytic subunit	1255	SACOL1212.fasta
SACOL1213	pyrC	1220347	1275	dihydroorotase	2004	SACOL1213.fasta
SACOL1215	carB	1222716	3174	carbamoyl phosphate synthase large subunit	4594	SACOL1215.fasta
SACOL1216	pyrF	1225999	693	orotidine 5'-phosphate decarboxylase	1072	SACOL1216.fasta
SACOL1217	pyrE	1226691	612	orotate phosphoribosyltransferase	891	SACOL1217.fasta
SACOL1218		1227332	213	hypothetical protein	354	SACOL1218.fasta
SACOL1219		1227981	402	hypothetical protein	689	SACOL1219.fasta
SACOL1220		1228645	1698	fibronectin/fibrinogen binding-like protein	2537	SACOL1220.fasta
SACOL1221	gmk	1230617	624	guanylate kinase	628	SACOL1221.fasta
SACOL1222	rpoZ	1231240	219	DNA-directed RNA polymerase subunit omega	295	SACOL1222.fasta
SACOL1223	coaBC	1231668	1206	phosphopantothenoylcysteine decarboxylase/phosphopantothenate--cysteine ligase	1550	SACOL1223.fasta
SACOL1224	priA	1232873	2409	primosomal protein N`	3299	SACOL1224.fasta
SACOL1226		1236903	279	hypothetical protein	483	SACOL1226.fasta
SACOL1228	fmt	1237886	936	methionyl-tRNA formyltransferase	1505	SACOL1228.fasta
SACOL1229	sun	1238818	1308	sun protein	2371	SACOL1229.fasta
SACOL1230		1240128	1095	ribosomal RNA large subunit methyltransferase N	1782	SACOL1230.fasta
SACOL1231		1241229	744	protein phosphatase 2C domain-containing protein	1274	SACOL1231.fasta
SACOL1234		1244191	876	hypothetical protein	1251	SACOL1234.fasta
SACOL1235	rpe	1245067	645	ribulose-phosphate 3-epimerase	929	SACOL1235.fasta
SACOL1236		1245718	642	hypothetical protein	965	SACOL1236.fasta
SACOL1238	rpmB	1246740	189	50S ribosomal protein L28	210	SACOL1238.fasta
SACOL1239		1247371	375	hypothetical protein	425	SACOL1239.fasta
SACOL1240		1247760	1647	DAK2 domain-containing protein	2531	SACOL1240.fasta
SACOL1241	recG	1249596	2061	ATP-dependent DNA helicase RecG	3153	SACOL1241.fasta
SACOL1242		1251859	573	fatty acid biosynthesis transcriptional regulator	790	SACOL1242.fasta
SACOL1243	plsX	1252436	987	glycerol-3-phosphate acyltransferase PlsX	1564	SACOL1243.fasta
SACOL1245	fabG1	1254334	735	3-oxoacyl-ACP reductase	1081	SACOL1245.fasta
SACOL1246		1255191	99	hypothetical protein	171	SACOL1246.fasta
SACOL1247	acpP	1255311	234	acyl carrier protein	202	SACOL1247.fasta
SACOL1248	rnc	1255660	732	ribonuclease III	900	SACOL1248.fasta
SACOL1250		1256538	3567	chromosome segregation protein SMC	5124	SACOL1250.fasta
SACOL1251		1260104	1251	cell division protein FtsY	1805	SACOL1251.fasta
SACOL1253	ffh	1261699	1368	signal recognition particle protein	1924	SACOL1253.fasta
SACOL1254	rpsP	1263501	276	30S ribosomal protein S16	265	SACOL1254.fasta
SACOL1255	rimM	1263964	504	16S rRNA-processing protein RimM	755	SACOL1255.fasta
SACOL1256	trmD	1264467	738	tRNA (guanine-N(1)-)-methyltransferase	1034	SACOL1256.fasta
SACOL1257	rplS	1265307	351	50S ribosomal protein L19	530	SACOL1257.fasta
SACOL1259		1265901	2607	hypothetical protein	4097	SACOL1259.fasta
SACOL1260	rbgA	1268908	885	ribosomal biogenesis GTPase	1398	SACOL1260.fasta
SACOL1262	sucC	1270652	1167	succinyl-CoA synthetase subunit beta	1788	SACOL1262.fasta
SACOL1263	sucD	1271840	909	succinyl-CoA synthetase subunit alpha	1526	SACOL1263.fasta
SACOL1267	topA	1276590	2070	DNA topoisomerase I	2816	SACOL1267.fasta
SACOL1268	gid	1278815	1308	tRNA (uracil-5-)-methyltransferase Gid	2209	SACOL1268.fasta
SACOL1269	xerC	1280539	897	tyrosine recombinase XerC	1654	SACOL1269.fasta
SACOL1270	hslV	1281432	546	ATP-dependent protease peptidase subunit	994	SACOL1270.fasta
SACOL1271	hslU	1282043	1404	ATP-dependent protease ATP-binding subunit HslU	2771	SACOL1271.fasta
SACOL1272	codY	1283471	774	transcriptional repressor CodY	1249	SACOL1272.fasta
SACOL1275		1285396	114	hypothetical protein	175	SACOL1275.fasta
SACOL1276	tsf	1285544	882	elongation factor Ts	1461	SACOL1276.fasta
SACOL1277	pyrH	1286562	723	uridylate kinase	820	SACOL1277.fasta
SACOL1278	frr	1287303	555	ribosome recycling factor	813	SACOL1278.fasta
SACOL1279	uppS	1288230	771	UDP pyrophosphate synthase	835	SACOL1279.fasta
SACOL1280	cdsA	1289007	783	phosphatidate cytidylyltransferase	1070	SACOL1280.fasta
SACOL1281		1290026	1287	membrane-associated zinc metalloprotease	2008	SACOL1281.fasta
SACOL1282	proS	1291332	1704	prolyl-tRNA synthetase	2801	SACOL1282.fasta
SACOL1283	polC	1293299	4311	DNA polymerase III PolC	5740	SACOL1283.fasta
SACOL1284		1297899	468	hypothetical protein	739	SACOL1284.fasta
SACOL1285	nusA	1298387	1176	transcription elongation factor NusA	1797	SACOL1285.fasta
SACOL1286		1299583	285	hypothetical protein	480	SACOL1286.fasta
SACOL1287		1299864	318	50S ribosomal protein L7	520	SACOL1287.fasta
SACOL1288	infB	1300186	2118	translation initiation factor IF-2	3253	SACOL1288.fasta
SACOL1289	rbfA	1302689	351	ribosome-binding factor A	371	SACOL1289.fasta
SACOL1290	truB	1303208	918	tRNA pseudouridine synthase B	1656	SACOL1290.fasta
SACOL1291	ribF	1304140	972	riboflavin biosynthesis protein RibF	1543	SACOL1291.fasta
SACOL1292	rpsO	1305226	270	30S ribosomal protein S15	259	SACOL1292.fasta
SACOL1293	pnp	1305865	2097	polynucleotide phosphorylase/polyadenylase	3053	SACOL1293.fasta
SACOL1294		1308299	1572	metallo-beta-lactamase	2339	SACOL1294.fasta
SACOL1295		1310117	2379	FtsK/SpoIIIE family protein	3377	SACOL1295.fasta
SACOL1296		1312500	714	GntR family transcriptional regulator	1177	SACOL1296.fasta
SACOL1297		1313244	1266	hypothetical protein	2110	SACOL1297.fasta
SACOL1298		1314509	1287	M16 family peptidase	2324	SACOL1298.fasta
SACOL1299		1315795	705	acetoacetyl-CoA reductase	922	SACOL1299.fasta
SACOL1300		1316604	828	ACT domain-containing protein	1020	SACOL1300.fasta
SACOL1301		1317450	393	transcriptional regulator	525	SACOL1301.fasta
SACOL1302	pgsA	1317876	579	CDP-diacylglycerol--glycerol-3-phosphate 3-phosphatidyltransferase	743	SACOL1302.fasta
SACOL1303		1318681	1152	competence/damage-inducible protein CinA	1801	SACOL1303.fasta
SACOL1304	recA	1319997	1044	recombinase A	988	SACOL1304.fasta
SACOL1305		1321394	1560	phosphodiesterase	1966	SACOL1305.fasta
SACOL1306		1323250	216	hypothetical protein	282	SACOL1306.fasta
SACOL1307		1323639	798	hypothetical protein	922	SACOL1307.fasta
SACOL1308		1324576	1761	pyruvate ferredoxin oxidoreductase subunit alpha	2486	SACOL1308.fasta
SACOL1309		1326337	867	2-oxoglutarate ferredoxin oxidoreductase subunit beta	1141	SACOL1309.fasta
SACOL1310		1327297	294	hypothetical protein	543	SACOL1310.fasta
SACOL1312	miaB	1327724	1545	(dimethylallyl)adenosine tRNA methylthiotransferase	2282	SACOL1312.fasta
SACOL1313		1329269	366	hypothetical protein	672	SACOL1313.fasta
SACOL1314		1329661	492	hypothetical protein	864	SACOL1314.fasta
SACOL1316	mutL	1333086	2010	DNA mismatch repair protein	3002	SACOL1316.fasta
SACOL1317	glpP	1335101	543	glycerol uptake operon antiterminator regulatory protein	738	SACOL1317.fasta
SACOL1319	glpF	1336108	819	glycerol uptake facilitator protein	1176	SACOL1319.fasta
SACOL1320	glpK	1337055	1497	glycerol kinase	2035	SACOL1320.fasta
SACOL1321	glpD	1338709	1674	aerobic glycerol-3-phosphate dehydrogenase	2277	SACOL1321.fasta
SACOL1322		1340532	915	alpha/beta fold family hydrolase	1597	SACOL1322.fasta
SACOL1323	miaA	1341464	936	tRNA delta(2)-isopentenylpyrophosphate transferase	1907	SACOL1323.fasta
SACOL1324		1342414	234	hfq protein	385	SACOL1324.fasta
SACOL1325	gpxA1	1342869	477	glutathione peroxidase	816	SACOL1325.fasta
SACOL1326		1343457	1239	GTP-binding protein	2118	SACOL1326.fasta
SACOL1327		1344714	1239	hypothetical protein	1912	SACOL1327.fasta
SACOL1328	glnR	1346195	369	glutamine synthetase	392	SACOL1328.fasta
SACOL1329	femC	1346582	1341	glutamine synthetase	1581	SACOL1329.fasta
SACOL1331		1348415	198	hypothetical protein	396	SACOL1331.fasta
SACOL1332		1349301	225	hypothetical protein	626	SACOL1332.fasta
SACOL1333		1349819	207	hypothetical protein	311	SACOL1333.fasta
SACOL1334		1350726	111	hypothetical protein	241	SACOL1334.fasta
SACOL1335		1351264	186	hypothetical protein	269	SACOL1335.fasta
SACOL1349		1356182	1026	hypothetical protein	2160	SACOL1349.fasta
SACOL1351	cls1	1357732	1482	cardiolipin synthetase	2650	SACOL1351.fasta
SACOL1356		1362963	108	hypothetical protein	157	SACOL1356.fasta
SACOL1357		1363130	534	thermonuclease	809	SACOL1357.fasta
SACOL1358		1363806	855	hypothetical protein	1242	SACOL1358.fasta
SACOL1359		1364976	591	hypothetical protein	880	SACOL1359.fasta
SACOL1361		1367008	108	hypothetical protein	202	SACOL1361.fasta
SACOL1362	hom	1367193	1281	homoserine dehydrogenase	2041	SACOL1362.fasta
SACOL1363	thrC	1368479	1062	threonine synthase	1699	SACOL1363.fasta
SACOL1364	thrB	1369542	915	homoserine kinase	1527	SACOL1364.fasta
SACOL1365		1370514	804	HAD superfamily hydrolase	1332	SACOL1365.fasta
SACOL1366		1371610	315	hypothetical protein	555	SACOL1366.fasta
SACOL1367		1372142	1455	amino acid permease	1824	SACOL1367.fasta
SACOL1368	kataA	1373896	1422	catalase	2271	SACOL1368.fasta
SACOL1369	rpmG	1375408	150	50S ribosomal protein L33	175	SACOL1369.fasta
SACOL1370	rpsN	1376011	270	30S ribosomal protein S14	304	SACOL1370.fasta
SACOL1371	guaC	1376437	978	guanosine 5'-monophosphate oxidoreductase	1702	SACOL1371.fasta
SACOL1372		1377411	105	hypothetical protein	168	SACOL1372.fasta
SACOL1373		1377589	864	hypothetical protein	1475	SACOL1373.fasta
SACOL1374	lexA	1378832	624	LexA repressor	848	SACOL1374.fasta
SACOL1375		1379598	234	hypothetical protein	679	SACOL1375.fasta
SACOL1376		1379967	240	hypothetical protein	346	SACOL1376.fasta
SACOL1377	tkt	1380327	1989	transketolase	3020	SACOL1377.fasta
SACOL1378		1382593	243	hypothetical protein	236	SACOL1378.fasta
SACOL1380		1383014	468	hypothetical protein	644	SACOL1380.fasta
SACOL1381	sbcD	1383605	1122	exonuclease SbcD	1930	SACOL1381.fasta
SACOL1382	sbcC	1384730	3030	exonuclease SbcC	4597	SACOL1382.fasta
SACOL1383	mscL	1387830	363	large-conductance mechanosensitive channel	505	SACOL1383.fasta
SACOL1384	opuD1	1388396	1647	BCCT family osmoprotectant transporter	2006	SACOL1384.fasta
SACOL1385	acnA	1390934	2706	aconitate hydratase	3748	SACOL1385.fasta
SACOL1386		1393819	468	hypothetical protein	745	SACOL1386.fasta
SACOL1387		1394493	297	hypothetical protein	517	SACOL1387.fasta
SACOL1388		1395165	609	hypothetical protein	758	SACOL1388.fasta
SACOL1389	parE	1395973	1998	DNA topoisomerase IV subunit B	2867	SACOL1389.fasta
SACOL1390	parC	1397970	2403	DNA topoisomerase IV subunit A	3689	SACOL1390.fasta
SACOL1393		1402582	852	transcription antiterminator	975	SACOL1393.fasta
SACOL1395		1403568	1209	hypothetical protein	1257	SACOL1395.fasta
SACOL1396	fmtC	1405257	2523	fmtC protein	3471	SACOL1396.fasta
SACOL1397	msrA	1407982	510	methionine sulfoxide reductase A	843	SACOL1397.fasta
SACOL1398		1408628	984	transcriptional regulator	1390	SACOL1398.fasta
SACOL1399	dmpI	1409699	186	4-oxalocrotonate tautomerase	244	SACOL1399.fasta
SACOL1400		1410032	1263	ImpB/MucB/SamB family protein	1878	SACOL1400.fasta
SACOL1401	tyrA	1411431	1092	prephenate dehydrogenase	2420	SACOL1401.fasta
SACOL1402		1412687	1032	glutamyl aminopeptidase	1745	SACOL1402.fasta
SACOL1403	trpE	1414210	1407	anthranilate synthase component I	2569	SACOL1403.fasta
SACOL1408	trpB	1418592	1215	tryptophan synthase subunit beta	2530	SACOL1408.fasta
SACOL1410	femA	1420810	1302	femA protein	2023	SACOL1410.fasta
SACOL1411		1422130	1260	femB protein	1933	SACOL1411.fasta
SACOL1418		1429051	345	hypothetical protein	636	SACOL1418.fasta
SACOL1419		1429600	1815	oligoendopeptidase F	3093	SACOL1419.fasta
SACOL1420		1431554	642	phosphate transport system protein PhoU	1041	SACOL1420.fasta
SACOL1421		1432202	852	phosphate transporter ATP-binding protein	1421	SACOL1421.fasta
SACOL1422		1433100	918	phosphate ABC transporter permease	1753	SACOL1422.fasta
SACOL1423		1434019	927	phosphate ABC transporter permease	1802	SACOL1423.fasta
SACOL1424		1435136	984	phosphate ABC transporter substrate-binding protein	1788	SACOL1424.fasta
SACOL1426		1437091	903	hypothetical protein	1652	SACOL1426.fasta
SACOL1427		1438140	1602	ABC transporter ATP-binding protein	2316	SACOL1427.fasta
SACOL1428	lysC	1440601	1206	aspartate kinase	2580	SACOL1428.fasta
SACOL1429	asd	1441870	990	aspartate semialdehyde dehydrogenase	1732	SACOL1429.fasta
SACOL1430	dapA	1442861	888	dihydrodipicolinate synthase	1833	SACOL1430.fasta
SACOL1431	dapB	1443745	723	dihydrodipicolinate reductase	1355	SACOL1431.fasta
SACOL1432	dapD	1444494	720	2,3,4,5-tetrahydropyridine-2,6-dicarboxylate N-succinyltransferase	1269	SACOL1432.fasta
SACOL1433		1445356	1152	M20/M25/M40 family peptidase	2113	SACOL1433.fasta
SACOL1437		1449690	201	CSD family cold shock protein	277	SACOL1437.fasta
SACOL1438		1450061	309	hypothetical protein	452	SACOL1438.fasta
SACOL1439		1450532	270	acylphosphatase	454	SACOL1439.fasta
SACOL1440		1450820	630	hypothetical protein	1064	SACOL1440.fasta
SACOL1441		1451481	1137	tellurite resistance protein	1911	SACOL1441.fasta
SACOL1443	brnQ3	1453630	1344	branched-chain amino acid transport system II carrier protein	2302	SACOL1443.fasta
SACOL1444		1455198	1887	hypothetical protein	3370	SACOL1444.fasta
SACOL1445		1457098	792	CbbQ/NirQ/NorQ/GpvN family protein	1234	SACOL1445.fasta
SACOL1446		1458070	204	hypothetical protein	330	SACOL1446.fasta
SACOL1447		1458302	810	hypothetical protein	1727	SACOL1447.fasta
SACOL1448	sucB	1459691	1269	dihydrolipoamide succinyltransferase	2057	SACOL1448.fasta
SACOL1450	arlS	1464055	1356	sensor histidine kinase ArlS	2575	SACOL1450.fasta
SACOL1452		1466854	615	hypothetical protein	1268	SACOL1452.fasta
SACOL1453	murG	1467485	1071	UDPdiphospho-muramoylpentapeptide beta-N- acetylglucosaminyltransferase	1521	SACOL1453.fasta
SACOL1455		1469477	1491	carboxyl-terminal protease	2775	SACOL1455.fasta
SACOL1456		1471159	222	hypothetical protein	378	SACOL1456.fasta
SACOL1457		1471380	501	PTS system, IIA component	872	SACOL1457.fasta
SACOL1460		1472932	840	hypothetical protein	1366	SACOL1460.fasta
SACOL1461	folA	1473786	480	dihydrofolate reductase	950	SACOL1461.fasta
SACOL1462	thyA	1474465	957	thymidylate synthase	1457	SACOL1462.fasta
SACOL1464		1475845	438	hypothetical protein	758	SACOL1464.fasta
SACOL1465		1476298	1125	hypothetical protein	2574	SACOL1465.fasta
SACOL1466		1477460	252	hypothetical protein	545	SACOL1466.fasta
SACOL1467		1477723	195	hypothetical protein	320	SACOL1467.fasta
SACOL1468		1478162	705	hypothetical protein	1369	SACOL1468.fasta
SACOL1475		1511761	1392	drug transporter	2034	SACOL1475.fasta
SACOL1479		1517390	879	5'-3' exonuclease	1573	SACOL1479.fasta
SACOL1480		1518288	3441	hypothetical protein	5479	SACOL1480.fasta
SACOL1481		1522032	1341	hypothetical protein	2631	SACOL1481.fasta
SACOL1482		1523578	333	hypothetical protein	666	SACOL1482.fasta
SACOL1483		1523994	1146	hypothetical protein	2042	SACOL1483.fasta
SACOL1484		1525790	345	hypothetical protein	376	SACOL1484.fasta
SACOL1485		1526148	564	hypothetical protein	1032	SACOL1485.fasta
SACOL1489	recU	1527594	627	Holliday junction-specific endonuclease	835	SACOL1489.fasta
SACOL1490	pbp2	1528217	2184	penicillin-binding protein 2	3281	SACOL1490.fasta
SACOL1491		1530966	342	hypothetical protein	582	SACOL1491.fasta
SACOL1493		1531961	687	DNA replication protein DnaD	975	SACOL1493.fasta
SACOL1494	asnC	1532975	1293	asparaginyl-tRNA synthetase	1827	SACOL1494.fasta
SACOL1495		1534589	2694	DNA polymerase III subunit epsilon/ATP-dependent helicase DinG	3719	SACOL1495.fasta
SACOL1497	papS	1538264	1203	tRNA CCA-pyrophosphorylase	1907	SACOL1497.fasta
SACOL1498		1539471	1155	glycosyl transferase, group 1 family protein	1793	SACOL1498.fasta
SACOL1499		1540854	318	hypothetical protein	430	SACOL1499.fasta
SACOL1500		1541508	708	hypothetical protein	927	SACOL1500.fasta
SACOL1501		1542260	588	hypothetical protein	1177	SACOL1501.fasta
SACOL1503		1543426	1245	hypothetical protein	2332	SACOL1503.fasta
SACOL1504	aroA	1544677	1299	3-phosphoshikimate 1-carboxyvinyltransferase	2366	SACOL1504.fasta
SACOL1509	ndk	1549036	450	nucleoside diphosphate kinase	845	SACOL1509.fasta
SACOL1510		1549577	960	polyprenyl synthetase	1515	SACOL1510.fasta
SACOL1511	ubiE	1550538	726	ubiquinone/menaquinone biosynthesis methyltransferase	1214	SACOL1511.fasta
SACOL1512		1551266	573	hypothetical protein	910	SACOL1512.fasta
SACOL1513	hup	1552269	273	DNA-binding protein HU	257	SACOL1513.fasta
SACOL1514	gpsA	1552712	999	NAD(P)H-dependent glycerol-3-phosphate dehydrogenase	1798	SACOL1514.fasta
SACOL1515	engA	1553727	1311	GTP-binding protein EngA	2127	SACOL1515.fasta
SACOL1516	rpsA	1555259	1176	30S ribosomal protein S1	2254	SACOL1516.fasta
SACOL1518	cmk	1557146	660	cytidylate kinase	853	SACOL1518.fasta
SACOL1519	ansA	1557882	969	L-asparaginase	1952	SACOL1519.fasta
SACOL1520		1558965	987	pyridine nucleotide-disulfide oxidoreductase	1653	SACOL1520.fasta
SACOL1522		1560353	1461	elastin binding protein	2772	SACOL1522.fasta
SACOL1523	recQ2	1561966	1380	ATP-dependent DNA helicase RecQ	2441	SACOL1523.fasta
SACOL1525	fer	1564396	249	ferredoxin	295	SACOL1525.fasta
SACOL1526		1564750	546	hypothetical protein	972	SACOL1526.fasta
SACOL1534	srrB	1572353	1752	sensor histidine kinase SrrB	2449	SACOL1534.fasta
SACOL1536	rluB	1574943	738	ribosomal large subunit pseudouridine synthase B	1120	SACOL1536.fasta
SACOL1538	scpA	1576208	732	hypothetical protein	1111	SACOL1538.fasta
SACOL1539		1577031	507	hypothetical protein	900	SACOL1539.fasta
SACOL1540	xerD	1577615	888	tyrosine recombinase XerD	1348	SACOL1540.fasta
SACOL1541		1578551	450	FUR family transcriptional regulator	614	SACOL1541.fasta
SACOL1542		1579105	543	MutT/nudix family protein	1134	SACOL1542.fasta
SACOL1543		1579729	909	aldo/keto reductase oxidoreductase	1738	SACOL1543.fasta
SACOL1544		1580853	249	hypothetical protein	542	SACOL1544.fasta
SACOL1545		1581117	756	short chain dehydrogenase/reductase oxidoreductase	1515	SACOL1545.fasta
SACOL1546	proC	1582014	816	pyrroline-5-carboxylate reductase	1429	SACOL1546.fasta
SACOL1548		1582934	921	AtsA/ElaC family protein	1172	SACOL1548.fasta
SACOL1549	zwf	1584167	1485	glucose-6-phosphate 1-dehydrogenase	1811	SACOL1549.fasta
SACOL1550		1585854	894	AraC family transcriptional regulator	1340	SACOL1550.fasta
SACOL1551	malA	1586830	1650	alpha-D-1,4-glucosidase	2761	SACOL1551.fasta
SACOL1552	malR	1588495	1020	maltose operon transcriptional repressor	1907	SACOL1552.fasta
SACOL1553		1589708	372	glyoxalase	801	SACOL1553.fasta
SACOL1554	gnd	1590298	1407	6-phosphogluconate dehydrogenase	1709	SACOL1554.fasta
SACOL1555		1591772	1134	M20/M25/M40 family peptidase	2251	SACOL1555.fasta
SACOL1556		1593168	180	hypothetical protein	242	SACOL1556.fasta
SACOL1557		1593474	981	hypothetical protein	1271	SACOL1557.fasta
SACOL1558		1594468	438	hypothetical protein	621	SACOL1558.fasta
SACOL1559		1594978	99	hypothetical protein	200	SACOL1559.fasta
SACOL1560		1595256	1275	2-oxoisovalerate dehydrogenase, E2 component, dihydrolipoamide acetyltransferase	1854	SACOL1560.fasta
SACOL1561		1596543	984	2-oxoisovalerate dehydrogenase, E1 component subunit beta	1331	SACOL1561.fasta
SACOL1562		1597526	993	2-oxoisovalerate dehydrogenase, E1 component subunit alpha	1407	SACOL1562.fasta
SACOL1563	lpdA	1598534	1422	dihydrolipoamide dehydrogenase	2215	SACOL1563.fasta
SACOL1564	recN	1600106	1680	DNA repair protein RecN	2451	SACOL1564.fasta
SACOL1565	argR	1601801	453	arginine repressor	562	SACOL1565.fasta
SACOL1566	ispA	1602685	882	geranyltranstransferase	1398	SACOL1566.fasta
SACOL1568	xseA	1603767	1338	exodeoxyribonuclease VII large subunit	2019	SACOL1568.fasta
SACOL1569	nusB	1605121	390	transcription antitermination protein NusB	652	SACOL1569.fasta
SACOL1570		1605570	363	hypothetical protein	380	SACOL1570.fasta
SACOL1571	accC	1605947	1356	acetyl-CoA carboxylase biotin carboxylase subunit	2261	SACOL1571.fasta
SACOL1572	accB	1607302	465	acetyl-CoA carboxylase, biotin carboxyl carrier protein	748	SACOL1572.fasta
SACOL1587	efp	1621582	558	elongation factor P	656	SACOL1587.fasta
SACOL1588		1622165	1062	proline dipeptidase	1696	SACOL1588.fasta
SACOL1589		1623331	582	hypothetical protein	863	SACOL1589.fasta
SACOL1590		1623926	219	hypothetical protein	383	SACOL1590.fasta
SACOL1591		1624208	831	lipoate-protein ligase A family protein	1269	SACOL1591.fasta
SACOL1592		1625196	387	rhodanese-like domain-containing protein	509	SACOL1592.fasta
SACOL1593		1625947	1473	glycine dehydrogenase subunit 2	2313	SACOL1593.fasta
SACOL1595	gcvT	1628778	1092	glycine cleavage system aminomethyltransferase T	1655	SACOL1595.fasta
SACOL1596	aroK	1630028	525	shikimate kinase	954	SACOL1596.fasta
SACOL1597		1630785	498	hypothetical protein	1060	SACOL1597.fasta
SACOL1598		1631486	447	hypothetical protein	844	SACOL1598.fasta
SACOL1600		1632235	1071	competence protein ComGB	1985	SACOL1600.fasta
SACOL1602		1634303	624	metallo-beta-lactamase	1134	SACOL1602.fasta
SACOL1603		1634923	330	hypothetical protein	454	SACOL1603.fasta
SACOL1604	glk	1635252	987	glucokinase	1204	SACOL1604.fasta
SACOL1606		1636419	1464	rhomboid family protein	2337	SACOL1606.fasta
SACOL1607		1637894	540	5-formyltetrahydrofolate cyclo-ligase	814	SACOL1607.fasta
SACOL1608	rpmG	1638642	150	50S ribosomal protein L33	170	SACOL1608.fasta
SACOL1609	pbp3	1638904	2076	penicillin-binding protein 3	3237	SACOL1609.fasta
SACOL1610	sodA2	1641100	600	superoxide dismutase	1053	SACOL1610.fasta
SACOL1612		1642372	864	ABC transporter permease	1258	SACOL1612.fasta
SACOL1613		1643277	786	ABC transporter ATP-binding protein	1179	SACOL1613.fasta
SACOL1614	nfo	1644188	891	endonuclease IV	1279	SACOL1614.fasta
SACOL1615		1645088	1347	DEAD/DEAH box helicase	2209	SACOL1615.fasta
SACOL1616		1646548	1101	hypothetical protein	1751	SACOL1616.fasta
SACOL1617		1647651	678	hypothetical protein	1169	SACOL1617.fasta
SACOL1618	rpoD	1648459	1107	RNA polymerase sigma factor RpoD	1169	SACOL1618.fasta
SACOL1620		1651649	819	hypothetical protein	1181	SACOL1620.fasta
SACOL1621		1652478	540	hypothetical protein	685	SACOL1621.fasta
SACOL1622	glyS	1653436	1392	glycyl-tRNA synthetase	1721	SACOL1622.fasta
SACOL1623		1654977	753	RecO family DNA repair protein	1285	SACOL1623.fasta
SACOL1624	era	1655751	900	GTP-binding protein Era	1386	SACOL1624.fasta
SACOL1625	cdd	1656651	405	cytidine deaminase	667	SACOL1625.fasta
SACOL1626	dgkA	1657066	345	diacylglycerol kinase	522	SACOL1626.fasta
SACOL1627		1657413	468	hypothetical protein	699	SACOL1627.fasta
SACOL1628		1657881	921	PhoH family protein	1251	SACOL1628.fasta
SACOL1629		1659132	699	hypothetical protein	1119	SACOL1629.fasta
SACOL1630		1659847	990	hypothetical protein	1090	SACOL1630.fasta
SACOL1631		1660854	708	hypothetical protein	1338	SACOL1631.fasta
SACOL1632	rpsU	1661781	177	30S ribosomal protein S21	142	SACOL1632.fasta
SACOL1633		1662250	1347	hypothetical protein	1975	SACOL1633.fasta
SACOL1634		1663603	753	16S ribosomal RNA methyltransferase RsmE	1181	SACOL1634.fasta
SACOL1635	prmA	1664357	939	50S ribosomal protein L11 methyltransferase	1728	SACOL1635.fasta
SACOL1636	dnaJ	1665299	1140	chaperone protein DnaJ	2018	SACOL1636.fasta
SACOL1637	dnaK	1666574	1833	molecular chaperone DnaK	2587	SACOL1637.fasta
SACOL1638	grpE	1668475	627	heat shock protein GrpE	970	SACOL1638.fasta
SACOL1639	hrcA	1669133	978	heat-inducible transcription repressor HrcA	1506	SACOL1639.fasta
SACOL1640		1670210	1158	coproporphyrinogen III oxidase	1983	SACOL1640.fasta
SACOL1641	lepA	1671897	1824	GTP-binding protein LepA	2608	SACOL1641.fasta
SACOL1642	rpsT	1674066	252	30S ribosomal protein S20	263	SACOL1642.fasta
SACOL1643	holA	1674362	975	DNA polymerase III subunit delta	1526	SACOL1643.fasta
SACOL1644		1675393	2148	competence protein ComEC/Rec2	3695	SACOL1644.fasta
SACOL1645		1677599	432	comE operon protein 2	452	SACOL1645.fasta
SACOL1646	comEA	1678152	687	comE operon protein 1-like protein	1344	SACOL1646.fasta
SACOL1647		1678878	717	hypothetical protein	1091	SACOL1647.fasta
SACOL1648		1679597	354	hypothetical protein	523	SACOL1648.fasta
SACOL1649		1679951	585	hypothetical protein	829	SACOL1649.fasta
SACOL1651		1681097	291	hypothetical protein	483	SACOL1651.fasta
SACOL1652	aroE	1681391	807	shikimate 5-dehydrogenase	1280	SACOL1652.fasta
SACOL1653		1682211	1101	GTP-binding protein YqeH	1789	SACOL1653.fasta
SACOL1654		1683312	528	HAD superfamily hydrolase	719	SACOL1654.fasta
SACOL1655	mtn	1683859	687	5'-methylthioadenosine/S-adenosylhomocysteine nucleosidase	1087	SACOL1655.fasta
SACOL1656		1684859	270	hypothetical protein	518	SACOL1656.fasta
SACOL1657		1685330	705	enterotoxin type A	1002	SACOL1657.fasta
SACOL1659		1688005	1230	hypothetical protein	2134	SACOL1659.fasta
SACOL1660		1689247	753	LamB/YcsF family protein	1327	SACOL1660.fasta
SACOL1661		1689999	1362	acetyl-CoA carboxylase, biotin carboxylase	2592	SACOL1661.fasta
SACOL1662		1691374	450	acetyl-CoA carboxylase, biotin carboxyl carrier protein	849	SACOL1662.fasta
SACOL1663		1691825	1011	hypothetical protein	1940	SACOL1663.fasta
SACOL1665	greA	1693885	477	transcription elongation factor GreA	419	SACOL1665.fasta
SACOL1666	udk	1694389	624	uridine kinase	635	SACOL1666.fasta
SACOL1667		1695012	1269	U32 family peptidase	1821	SACOL1667.fasta
SACOL1668		1696292	924	U32 family peptidase	1433	SACOL1668.fasta
SACOL1669		1697218	639	O-methyltransferase	850	SACOL1669.fasta
SACOL1670		1698141	309	hypothetical protein	365	SACOL1670.fasta
SACOL1671		1698464	429	Holliday junction resolvase-like protein	399	SACOL1671.fasta
SACOL1672		1698896	261	hypothetical protein	321	SACOL1672.fasta
SACOL1673	alaS	1699219	2631	alanyl-tRNA synthetase	3554	SACOL1673.fasta
SACOL1674		1702192	2478	recombinase D	3593	SACOL1674.fasta
SACOL1675		1704671	669	TPR domain-containing protein	1164	SACOL1675.fasta
SACOL1676	mnmA	1705801	1119	tRNA-specific 2-thiouridylase MnmA	1621	SACOL1676.fasta
SACOL1677		1706920	1143	class V aminotransferase	1469	SACOL1677.fasta
SACOL1678		1708374	1014	luciferase	1951	SACOL1678.fasta
SACOL1679		1709624	147	hypothetical protein	253	SACOL1679.fasta
SACOL1681		1710092	423	Rrf2 family protein	501	SACOL1681.fasta
SACOL1682		1710599	1275	recombination factor protein RarA	2024	SACOL1682.fasta
SACOL1683		1712034	774	hypothetical protein	1129	SACOL1683.fasta
SACOL1685	aspS	1713268	1767	aspartyl-tRNA synthetase	2429	SACOL1685.fasta
SACOL1686	hisS	1715050	1263	histidyl-tRNA synthetase	1556	SACOL1686.fasta
SACOL1687		1716773	876	N-acetylmuramoyl-L-alanine amidase	1563	SACOL1687.fasta
SACOL1688		1717645	453	D-tyrosyl-tRNA(Tyr) deacylase	638	SACOL1688.fasta
SACOL1689	relA2	1718109	2190	GTP pyrophosphokinase	2920	SACOL1689.fasta
SACOL1690	apt	1720726	519	adenine phosphoribosyltransferase	697	SACOL1690.fasta
SACOL1691	recJ	1721266	2274	single-stranded-DNA-specific exonuclease RecJ	3447	SACOL1691.fasta
SACOL1692		1723742	2280	bifunctional preprotein translocase subunit SecD/SecF	3229	SACOL1692.fasta
SACOL1693	yajC	1726296	261	preprotein translocase, YajC subunit	329	SACOL1693.fasta
SACOL1694	tgt	1726575	1140	queuine tRNA-ribosyltransferase	1739	SACOL1694.fasta
SACOL1695	queA	1727737	1026	S-adenosylmethionine:tRNA ribosyltransferase-isomerase	1610	SACOL1695.fasta
SACOL1696	ruvB	1728764	1005	Holliday junction DNA helicase RuvB	1313	SACOL1696.fasta
SACOL1697	ruvA	1729800	603	Holliday junction DNA helicase RuvA	762	SACOL1697.fasta
SACOL1698		1730416	459	hypothetical protein	794	SACOL1698.fasta
SACOL1699	obgE	1730884	1293	GTPase ObgE	2101	SACOL1699.fasta
SACOL1700	rpmA	1732531	285	50S ribosomal protein L27	262	SACOL1700.fasta
SACOL1701		1732827	321	hypothetical protein	365	SACOL1701.fasta
SACOL1702	rplU	1733153	309	50S ribosomal protein L21	461	SACOL1702.fasta
SACOL1703		1733628	531	rod shape-determining protein MreD	1050	SACOL1703.fasta
SACOL1704	mreC	1734158	843	rod shape-determining protein MreC	1375	SACOL1704.fasta
SACOL1705		1735393	474	hypothetical protein	710	SACOL1705.fasta
SACOL1706		1736340	285	hypothetical protein	544	SACOL1706.fasta
SACOL1708		1737375	708	type III leader peptidase	1428	SACOL1708.fasta
SACOL1709	folC	1738352	1272	folylpolyglutamate synthase/dihydrofolate synthase	1754	SACOL1709.fasta
SACOL1710	valS	1739636	2631	valyl-tRNA synthetase	3568	SACOL1710.fasta
SACOL1711		1742669	561	DNA-3-methyladenine glycosylase	1108	SACOL1711.fasta
SACOL1712		1743452	1074	abrB protein	1812	SACOL1712.fasta
SACOL1714	hemL1	1744721	1287	glutamate-1-semialdehyde aminotransferase	1872	SACOL1714.fasta
SACOL1715	hemB	1746055	975	delta-aminolevulinic acid dehydratase	1467	SACOL1715.fasta
SACOL1716	hemD	1747032	669	uroporphyrinogen III synthase	1052	SACOL1716.fasta
SACOL1717	hemC	1747722	927	porphobilinogen deaminase	1296	SACOL1717.fasta
SACOL1718		1748690	816	hemX protein	1244	SACOL1718.fasta
SACOL1719	hemA	1749527	1347	glutamyl-tRNA reductase	1829	SACOL1719.fasta
SACOL1720	engB	1751090	591	ribosome biogenesis GTP-binding protein YsxC	883	SACOL1720.fasta
SACOL1721	clpX	1751834	1263	ATP-dependent protease ATP-binding subunit ClpX	1747	SACOL1721.fasta
SACOL1722	tig	1753247	1302	trigger factor	2137	SACOL1722.fasta
SACOL1723		1754711	930	hypothetical protein	1612	SACOL1723.fasta
SACOL1724		1755659	609	MutT/nudix family protein	927	SACOL1724.fasta
SACOL1725	rplT	1756409	357	50S ribosomal protein L20	503	SACOL1725.fasta
SACOL1726	rpmI	1756812	201	50S ribosomal protein L35	261	SACOL1726.fasta
SACOL1727	infC	1757041	528	translation initiation factor IF-3	676	SACOL1727.fasta
SACOL1728		1757797	1494	amino acid permease	2257	SACOL1728.fasta
SACOL1729	thrS	1759716	1938	threonyl-tRNA synthetase	2813	SACOL1729.fasta
SACOL1731	dnaI	1762066	921	primosomal protein DnaI	1312	SACOL1731.fasta
SACOL1732		1762986	1401	replication initiation and membrane attachment protein	2128	SACOL1732.fasta
SACOL1733	nrdR	1764387	471	transcriptional regulator NrdR	531	SACOL1733.fasta
SACOL1734	gapA2	1765067	1026	glyceraldehyde 3-phosphate dehydrogenase 2	1617	SACOL1734.fasta
SACOL1735	coaE	1766262	624	dephospho-CoA kinase	1005	SACOL1735.fasta
SACOL1736	fpg	1766901	873	formamidopyrimidine-DNA glycosylase	1742	SACOL1736.fasta
SACOL1737	polA	1767789	2631	DNA polymerase I	3810	SACOL1737.fasta
SACOL1738		1770713	1488	hypothetical protein	2501	SACOL1738.fasta
SACOL1739		1772699	1665	sensory box histidine kinase PhoR	2444	SACOL1739.fasta
SACOL1740	phoP	1774360	705	alkaline phosphatase synthesis transcriptional regulatory protein	944	SACOL1740.fasta
SACOL1742	gltA	1776771	1122	citrate synthase	1796	SACOL1742.fasta
SACOL1745	pyk	1781926	1758	pyruvate kinase	2080	SACOL1745.fasta
SACOL1746	pfkA	1783705	969	6-phosphofructokinase	984	SACOL1746.fasta
SACOL1747	accA	1784942	945	acetyl-CoA carboxylase carboxyltransferase subunit alpha	1288	SACOL1747.fasta
SACOL1748	accD	1785886	858	acetyl-CoA carboxylase subunit beta	986	SACOL1748.fasta
SACOL1750	dnaE	1788617	3198	DNA polymerase III subunit alpha	4364	SACOL1750.fasta
SACOL1751		1791835	942	hypothetical protein	1225	SACOL1751.fasta
SACOL1752		1793037	1299	hypothetical protein	1695	SACOL1752.fasta
SACOL1753		1794540	414	universal stress protein	456	SACOL1753.fasta
SACOL1756	pepQ	1796121	1056	proline dipeptidase	1625	SACOL1756.fasta
SACOL1758	ald2	1797492	1119	alanine dehydrogenase	1957	SACOL1758.fasta
SACOL1759		1798751	501	universal stress protein	521	SACOL1759.fasta
SACOL1760	ackA	1799497	1203	acetate kinase	1774	SACOL1760.fasta
SACOL1761		1800787	948	hypothetical protein	1627	SACOL1761.fasta
SACOL1762	tpx	1801857	495	thiol peroxidase	815	SACOL1762.fasta
SACOL1763		1802449	771	hypothetical protein	1552	SACOL1763.fasta
SACOL1764	thiI	1803263	1224	thiamine biosynthesis protein ThiI	1905	SACOL1764.fasta
SACOL1767		1805997	1695	septation ring formation regulator EzrA	2298	SACOL1767.fasta
SACOL1768		1807828	465	GAF domain-containing protein	892	SACOL1768.fasta
SACOL1769	rpsD	1808536	603	30S ribosomal protein S4	707	SACOL1769.fasta
SACOL1770		1809354	744	glycerophosphoryl diester phosphodiesterase	1366	SACOL1770.fasta
SACOL1771		1810177	447	OsmC/Ohr family protein	846	SACOL1771.fasta
SACOL1773	serA	1811884	1605	D-3-phosphoglycerate dehydrogenase	2922	SACOL1773.fasta
SACOL1774		1813638	1131	HAD superfamily hydrolase	1902	SACOL1774.fasta
SACOL1775		1814875	1467	PTS system, IIBC components	2389	SACOL1775.fasta
SACOL1776		1816469	618	1-acyl-sn-glycerol-3-phosphate acyltransferase	760	SACOL1776.fasta
SACOL1777		1817258	1275	serine protease HtrA	1672	SACOL1777.fasta
SACOL1778	tyrS	1818626	1263	tyrosyl-tRNA synthetase	1596	SACOL1778.fasta
SACOL1779		1820270	906	transglycosylase domain-containing protein	1208	SACOL1779.fasta
SACOL1781		1821378	2688	cell wall surface anchor family protein	2982	SACOL1781.fasta
SACOL1782	fhs	1824399	1668	formate--tetrahydrofolate ligase	2539	SACOL1782.fasta
SACOL1783	acs	1826506	1707	acetyl-CoA synthetase	2994	SACOL1783.fasta
SACOL1784	acuA	1828381	633	acetoin utilization protein AcuA	1378	SACOL1784.fasta
SACOL1785	acuC	1829038	1170	acetoin utilization protein AcuC	2066	SACOL1785.fasta
SACOL1786	ccpA	1830305	990	catabolite control protein A	1117	SACOL1786.fasta
SACOL1787		1831834	1092	bifunctional 3-deoxy-7-phosphoheptulonate synthase/chorismate mutase	1336	SACOL1787.fasta
SACOL1789		1835216	492	hypothetical protein	639	SACOL1789.fasta
SACOL1790	murC	1835781	1314	UDP-N-acetylmuramate--L-alanine ligase	1601	SACOL1790.fasta
SACOL1791		1837118	3825	FtsK/SpoIIIE family protein	5827	SACOL1791.fasta
SACOL1793		1841588	858	hypothetical protein	1284	SACOL1793.fasta
SACOL1794		1842545	312	thioredoxin	446	SACOL1794.fasta
SACOL1795	pepA1	1842921	1077	glutamyl aminopeptidase	1704	SACOL1795.fasta
SACOL1796		1844084	312	hypothetical protein	429	SACOL1796.fasta
SACOL1797		1844520	777	metallo-beta-lactamase	1504	SACOL1797.fasta
SACOL1798	trmB	1845832	645	tRNA (guanine-N(7)-)-methyltransferase	1090	SACOL1798.fasta
SACOL1799		1846491	792	hypothetical protein	931	SACOL1799.fasta
SACOL1800	dat	1847832	849	D-alanine aminotransferase	1448	SACOL1800.fasta
SACOL1801		1848684	1410	dipeptidase PepV	2071	SACOL1801.fasta
SACOL1802		1851013	423	hypothetical protein	695	SACOL1802.fasta
SACOL1803		1851452	696	pseudouridine synthase 1 protein	1256	SACOL1803.fasta
SACOL1804		1852144	1662	polysaccharide biosynthesis protein	2129	SACOL1804.fasta
SACOL1807		1862483	312	rhodanese-like domain-containing protein	626	SACOL1807.fasta
SACOL1808	leuS	1862816	2418	leucyl-tRNA synthetase	3353	SACOL1808.fasta
SACOL1809		1865521	1182	drug transporter	1863	SACOL1809.fasta
SACOL1810		1866812	954	hypothetical protein	1549	SACOL1810.fasta
SACOL1811		1867762	564	hypothetical protein	870	SACOL1811.fasta
SACOL1812	rot	1868445	501	repressor of toxins	794	SACOL1812.fasta
SACOL1814		1870425	828	lysophospholipase	1218	SACOL1814.fasta
SACOL1815		1871255	120	hypothetical protein	174	SACOL1815.fasta
SACOL1816	putA	1871486	1002	proline dehydrogenase	1754	SACOL1816.fasta
SACOL1817	ribH	1872609	465	6,7-dimethyl-8-ribityllumazine synthase	661	SACOL1817.fasta
SACOL1818	ribBA	1873086	1182	riboflavin biosynthesis protein	1688	SACOL1818.fasta
SACOL1819	ribE	1874278	633	riboflavin synthase subunit alpha	1021	SACOL1819.fasta
SACOL1820	ribD	1874917	1044	riboflavin biosynthesis protein RibD	1683	SACOL1820.fasta
SACOL1821		1876441	1503	hypothetical protein	2461	SACOL1821.fasta
SACOL1822	arsR	1878466	315	arsenical resistance operon repressor	603	SACOL1822.fasta
SACOL1823	arsB	1878780	1293	arsenical pump membrane protein	2308	SACOL1823.fasta
SACOL1825		1880780	855	N-acetylmuramoyl-L-alanine amidase	983	SACOL1825.fasta
SACOL1826		1881910	225	hypothetical protein	340	SACOL1826.fasta
SACOL1831	tal	1885160	714	translaldolase	1120	SACOL1831.fasta
SACOL1832	crcB	1886613	444	camphor resistance protein CrcB	675	SACOL1832.fasta
SACOL1833		1887053	354	crcB family protein	609	SACOL1833.fasta
SACOL1835		1889489	834	aldo/keto reductase oxidoreductase	1488	SACOL1835.fasta
SACOL1836		1890534	909	hypothetical protein	1299	SACOL1836.fasta
SACOL1837	metK	1891567	1194	S-adenosylmethionine synthetase	1543	SACOL1837.fasta
SACOL1838	pckA	1893131	1593	phosphoenolpyruvate carboxykinase	2151	SACOL1838.fasta
SACOL1840		1895719	771	hypothetical protein	1482	SACOL1840.fasta
SACOL1842		1897009	258	hypothetical protein	381	SACOL1842.fasta
SACOL1844		1898269	1479	O-succinylbenzoic acid--CoA ligase	2547	SACOL1844.fasta
SACOL1845		1899906	483	hypothetical protein	935	SACOL1845.fasta
SACOL1847		1901395	996	hypothetical protein	1852	SACOL1847.fasta
SACOL1885		1941188	555	hypothetical protein	785	SACOL1885.fasta
SACOL1887	hemG	1942065	1401	protoporphyrinogen oxidase	2422	SACOL1887.fasta
SACOL1888	hemH	1943489	924	ferrochelatase	1455	SACOL1888.fasta
SACOL1889	hemE	1944470	1038	uroporphyrinogen decarboxylase	1599	SACOL1889.fasta
SACOL1892		1946397	1224	hypothetical protein	1955	SACOL1892.fasta
SACOL1894		1948487	423	HIT family protein	637	SACOL1894.fasta
SACOL1895		1949051	366	hypothetical protein	736	SACOL1895.fasta
SACOL1896		1950149	558	hypothetical protein	930	SACOL1896.fasta
SACOL1897		1950911	963	protein export protein PrsA	1570	SACOL1897.fasta
SACOL1898	cbf1	1951994	942	3'-5' exoribonuclease YhaM	1126	SACOL1898.fasta
SACOL1899		1952932	2937	hypothetical protein	3852	SACOL1899.fasta
SACOL1902		1957826	345	hypothetical protein	337	SACOL1902.fasta
SACOL1903		1958239	1125	hypothetical protein	1847	SACOL1903.fasta
SACOL1904		1959542	465	transcriptional regulator	452	SACOL1904.fasta
SACOL1905		1960362	624	LuxR family DNA-binding response regulator	952	SACOL1905.fasta
SACOL1906		1961007	1113	sensor histidine kinase	1538	SACOL1906.fasta
SACOL1907		1962282	822	ribosomal large subunit pseudouridine synthase D	1288	SACOL1907.fasta
SACOL1908	fumC	1963566	1386	fumarate hydratase	1831	SACOL1908.fasta
SACOL1909		1965147	396	hypothetical protein	611	SACOL1909.fasta
SACOL1911		1966319	153	hypothetical protein	287	SACOL1911.fasta
SACOL1912		1966496	600	hypothetical protein	850	SACOL1912.fasta
SACOL1913		1967254	471	RNA methyltransferase	695	SACOL1913.fasta
SACOL1914		1967729	1128	iron-sulfur cluster-binding protein	2058	SACOL1914.fasta
SACOL1916		1969722	1458	amino acid ABC transporter permease/substrate-binding protein	2470	SACOL1916.fasta
SACOL1917		1971437	1062	PTS system, IIC component	1781	SACOL1917.fasta
SACOL1919		1982818	447	FUR family transcriptional regulator	462	SACOL1919.fasta
SACOL1920		1983361	951	D-isomer specific 2-hydroxyacid dehydrogenase	1957	SACOL1920.fasta
SACOL1921	bcp	1984317	456	bacterioferritin comigratory protein	844	SACOL1921.fasta
SACOL1922	hemL2	1984853	1290	glutamate-1-semialdehyde aminotransferase	1898	SACOL1922.fasta
SACOL1923		1986435	1095	hypothetical protein	1273	SACOL1923.fasta
SACOL1924		1987720	1737	toxin exporting ABC transporter permease/ATP-binding protein	2918	SACOL1924.fasta
SACOL1925		1989747	543	hypothetical protein	554	SACOL1925.fasta
SACOL1926	mutY	1990591	1038	A/G-specific adenine glycosylase	1523	SACOL1926.fasta
SACOL1927		1991780	978	hypothetical protein	1424	SACOL1927.fasta
SACOL1928		1993018	837	hypothetical protein	1416	SACOL1928.fasta
SACOL1929		1993863	1518	ABC transporter ATP-binding protein	2302	SACOL1929.fasta
SACOL1931	recX	1995687	819	recombination regulator RecX	1428	SACOL1931.fasta
SACOL1932		1996766	810	glycosyltransferase	1105	SACOL1932.fasta
SACOL1933		1997916	516	ThiJ/PfpI family protein	929	SACOL1933.fasta
SACOL1934		1998562	162	hypothetical protein	217	SACOL1934.fasta
SACOL1936		2000358	531	hypothetical protein	760	SACOL1936.fasta
SACOL1937	pepS	2000978	1257	aminopeptidase PepS	1957	SACOL1937.fasta
SACOL1938		2002237	207	hypothetical protein	276	SACOL1938.fasta
SACOL1939		2002584	465	phosphotyrosine protein phosphatase	776	SACOL1939.fasta
SACOL1940		2003055	276	hypothetical protein	395	SACOL1940.fasta
SACOL1941		2003608	1218	ribonuclease BN	1703	SACOL1941.fasta
SACOL1943	vraS	2005560	1044	sensor histidine kinase VraS	1304	SACOL1943.fasta
SACOL1944		2006600	702	hypothetical protein	1064	SACOL1944.fasta
SACOL1945		2007316	387	hypothetical protein	510	SACOL1945.fasta
SACOL1946		2007919	759	methionine aminopeptidase	752	SACOL1946.fasta
SACOL1947		2009205	987	hypothetical protein	1463	SACOL1947.fasta
SACOL1948		2010622	414	hypothetical protein	815	SACOL1948.fasta
SACOL1949		2011064	111	hypothetical protein	159	SACOL1949.fasta
SACOL1950		2011260	732	cobyric acid synthase	944	SACOL1950.fasta
SACOL1951		2011993	1314	Mur ligase	1542	SACOL1951.fasta
SACOL1952		2013598	501	ferritins family protein	600	SACOL1952.fasta
SACOL1953		2014180	93	hypothetical protein	105	SACOL1953.fasta
SACOL1954		2014487	555	exonuclease	722	SACOL1954.fasta
SACOL1956		2016426	531	hypothetical protein	833	SACOL1956.fasta
SACOL1957		2017126	1362	RNA methyltransferase	1987	SACOL1957.fasta
SACOL1958		2018568	948	lipid kinase	988	SACOL1958.fasta
SACOL1960	gatB	2020284	1428	aspartyl/glutamyl-tRNA amidotransferase subunit B	1556	SACOL1960.fasta
SACOL1961	gatA	2021724	1458	aspartyl/glutamyl-tRNA amidotransferase subunit A	1751	SACOL1961.fasta
SACOL1962	gatC	2023183	303	aspartyl/glutamyl-tRNA amidotransferase subunit C	279	SACOL1962.fasta
SACOL1963		2023853	1539	high affinity proline permease	2402	SACOL1963.fasta
SACOL1964	camS	2025480	1200	hypothetical protein	1736	SACOL1964.fasta
SACOL1965	ligA	2026692	2004	DNA ligase, NAD-dependent	2492	SACOL1965.fasta
SACOL1966	pcrA	2028699	2193	ATP-dependent DNA helicase PcrA	2751	SACOL1966.fasta
SACOL1967		2030888	693	geranylgeranylglyceryl phosphate synthase	1084	SACOL1967.fasta
SACOL1968		2031752	303	hypothetical protein	249	SACOL1968.fasta
SACOL1969	purB	2032163	1296	adenylosuccinate lyase	1616	SACOL1969.fasta
SACOL1970	sspB2	2034319	1167	cysteine protease precursor SspB	2100	SACOL1970.fasta
SACOL1971		2035516	327	hypothetical protein	469	SACOL1971.fasta
SACOL1973		2036288	603	hypothetical protein	649	SACOL1973.fasta
SACOL1975		2037975	1470	nicotinate phosphoribosyltransferase	1793	SACOL1975.fasta
SACOL1976		2039628	1077	nitric-oxide synthase, oxygenase subunit	1552	SACOL1976.fasta
SACOL1977	pheA	2040724	795	prephenate dehydratase	1247	SACOL1977.fasta
SACOL1979		2041708	1563	sodium-dependent transporter	2432	SACOL1979.fasta
SACOL1980		2043475	1098	hypothetical protein	1654	SACOL1980.fasta
SACOL1981		2044944	561	isochorismatase	566	SACOL1981.fasta
SACOL1982	ppaC	2045557	930	manganese-dependent inorganic pyrophosphatase	941	SACOL1982.fasta
SACOL1984	aldA2	2046906	1380	aldehyde dehydrogenase	1992	SACOL1984.fasta
SACOL1985		2048405	1029	hypothetical protein	1340	SACOL1985.fasta
SACOL1987		2050677	174	hypothetical protein	240	SACOL1987.fasta
SACOL1988		2051301	1041	hypothetical protein	1468	SACOL1988.fasta
SACOL1990		2053237	558	hypothetical protein	787	SACOL1990.fasta
SACOL1991		2053854	525	hypothetical protein	763	SACOL1991.fasta
SACOL1992		2054499	564	hypothetical protein	709	SACOL1992.fasta
SACOL1993		2055128	741	hypothetical protein	860	SACOL1993.fasta
SACOL1994		2055868	873	ABC transporter ATP-binding protein	1023	SACOL1994.fasta
SACOL1995		2056737	681	hypothetical protein	954	SACOL1995.fasta
SACOL1996		2057418	897	ABC transporter ATP-binding protein	1152	SACOL1996.fasta
SACOL1997		2058311	381	GntR family transcriptional regulator	522	SACOL1997.fasta
SACOL1998		2058955	177	hypothetical protein	260	SACOL1998.fasta
SACOL1999		2059374	99	hypothetical protein	123	SACOL1999.fasta
SACOL2000		2059672	1287	hypothetical protein	1653	SACOL2000.fasta
SACOL2016	groEL	2076024	1617	chaperonin GroEL	2077	SACOL2016.fasta
SACOL2017	groES	2077716	285	co-chaperonin GroES	432	SACOL2017.fasta
SACOL2018		2078175	744	hypothetical protein	1135	SACOL2018.fasta
SACOL2020		2080399	627	hypothetical protein	1067	SACOL2020.fasta
SACOL2021		2081386	786	carbon-nitrogen family hydrolase	1385	SACOL2021.fasta
SACOL2022	hld	2082768	135	delta-hemolysin	167	SACOL2022.fasta
SACOL2026	agrA	2085180	717	accessory gene regulator protein A	2297	SACOL2026.fasta
SACOL2028		2086263	960	fructokinase	1617	SACOL2028.fasta
SACOL2029	cscA	2087219	1485	sucrose-6-phosphate hydrolase	2239	SACOL2029.fasta
SACOL2030	scrR	2088852	951	sucrose operon repressor	1377	SACOL2030.fasta
SACOL2031		2089985	1251	ammonium transporter family protein	2289	SACOL2031.fasta
SACOL2033		2091442	225	hypothetical protein	373	SACOL2033.fasta
SACOL2035		2093109	636	redox-sensing transcriptional repressor Rex	685	SACOL2035.fasta
SACOL2036		2093997	1929	ABC transporter ATP-binding protein	2777	SACOL2036.fasta
SACOL2037		2096287	1611	hypothetical protein	2528	SACOL2037.fasta
SACOL2038		2097999	1026	DNA-binding/iron metalloprotein/AP endonuclease	1270	SACOL2038.fasta
SACOL2040		2099454	663	hypothetical protein	945	SACOL2040.fasta
SACOL2042	ilvD	2101069	1689	dihydroxy-acid dehydratase	2744	SACOL2042.fasta
SACOL2043	ilvB	2102785	1770	acetolactate synthase large subunit	2713	SACOL2043.fasta
SACOL2044		2104554	255	acetolactate synthase 1 regulatory subunit	349	SACOL2044.fasta
SACOL2045	ilvC	2104945	1005	ketol-acid reductoisomerase	1584	SACOL2045.fasta
SACOL2046	leuA	2105979	1530	2-isopropylmalate synthase	2598	SACOL2046.fasta
SACOL2047	leuB	2107511	1047	3-isopropylmalate dehydrogenase	1766	SACOL2047.fasta
SACOL2048	leuC	2108571	1371	isopropylmalate isomerase large subunit	2536	SACOL2048.fasta
SACOL2049	leuD	2109942	573	isopropylmalate isomerase small subunit	974	SACOL2049.fasta
SACOL2050	ilvA2	2110529	1269	threonine dehydratase	1895	SACOL2050.fasta
SACOL2053		2118608	2151	S1 RNA-binding domain-containing protein	3266	SACOL2053.fasta
SACOL2054	rpoF	2121192	771	RNA polymerase sigma factor SigB	1312	SACOL2054.fasta
SACOL2056	rsbV	2122418	327	anti-anti-sigma factor RsbV	438	SACOL2056.fasta
SACOL2057	rsbU	2122864	1002	sigma factor B regulator protein	2022	SACOL2057.fasta
SACOL2058		2124215	363	PemK family protein	546	SACOL2058.fasta
SACOL2059		2124574	171	hypothetical protein	130	SACOL2059.fasta
SACOL2060	alr	2124829	1149	alanine racemase	1688	SACOL2060.fasta
SACOL2061	acpS	2126043	360	4'-phosphopantetheinyl transferase	485	SACOL2061.fasta
SACOL2063		2126884	1584	hypothetical protein	2428	SACOL2063.fasta
SACOL2065		2129035	117	hypothetical protein	170	SACOL2065.fasta
SACOL2066	kdpC	2129148	561	potassium-transporting ATPase subunit C	1016	SACOL2066.fasta
SACOL2067	kdpB	2129728	2028	potassium-transporting ATPase subunit B	3399	SACOL2067.fasta
SACOL2068	kdpA	2131774	1677	potassium-transporting ATPase subunit A	2735	SACOL2068.fasta
SACOL2069	kdpF	2133474	111	K+-transporting ATPase, F subunit	178	SACOL2069.fasta
SACOL2070	kdpD	2133722	2658	sensor histidine kinase KdpD	3923	SACOL2070.fasta
SACOL2071	kdpE	2136379	696	DNA-binding response regulator KdpE	1047	SACOL2071.fasta
SACOL2072		2137443	1521	DEAD/DEAH box helicase	1979	SACOL2072.fasta
SACOL2073	murF	2139480	1359	UDP-N-acetylmuramoyl-tripeptide--D-alanyl-D- alanine ligase	2001	SACOL2073.fasta
SACOL2074	ddl	2140853	1071	D-alanyl-alanine synthetase A	1140	SACOL2074.fasta
SACOL2075	ftsW	2142241	1203	cell cycle protein FtsW	1597	SACOL2075.fasta
SACOL2076		2143707	138	hypothetical protein	139	SACOL2076.fasta
SACOL2077		2143972	210	hypothetical protein	279	SACOL2077.fasta
SACOL2078		2144193	294	hypothetical protein	353	SACOL2078.fasta
SACOL2079	cls2	2144652	1485	cardiolipin synthetase	2091	SACOL2079.fasta
SACOL2080		2146164	648	HD domain-containing protein	1110	SACOL2080.fasta
SACOL2082		2147624	873	hypothetical protein	938	SACOL2082.fasta
SACOL2083	thiE	2148582	642	thiamine-phosphate pyrophosphorylase	1070	SACOL2083.fasta
SACOL2085	thiD2	2150000	831	phosphomethylpyrimidine kinase	1294	SACOL2085.fasta
SACOL2088		2151898	696	sceD protein	1238	SACOL2088.fasta
SACOL2089		2152982	396	ssDNA-binding protein	549	SACOL2089.fasta
SACOL2090	ywpF	2153571	441	hypothetical protein	515	SACOL2090.fasta
SACOL2091	fabZ	2154070	441	(3R)-hydroxymyristoyl-ACP dehydratase	512	SACOL2091.fasta
SACOL2092	murAA	2154544	1266	UDP-N-acetylglucosamine 1-carboxyvinyltransferase	1540	SACOL2092.fasta
SACOL2093		2155920	234	hypothetical protein	332	SACOL2093.fasta
SACOL2094	atpC	2156715	405	F0F1 ATP synthase subunit epsilon	358	SACOL2094.fasta
SACOL2095	atpD	2157139	1413	F0F1 ATP synthase subunit beta	1444	SACOL2095.fasta
SACOL2096	atpG	2158573	867	F0F1 ATP synthase subunit gamma	988	SACOL2096.fasta
SACOL2097	atpA	2159470	1509	F0F1 ATP synthase subunit alpha	1752	SACOL2097.fasta
SACOL2098	atpH	2161000	540	F0F1 ATP synthase subunit delta	804	SACOL2098.fasta
SACOL2099	atpF	2161539	522	F0F1 ATP synthase subunit B	491	SACOL2099.fasta
SACOL2100	atpE	2162258	213	F0F1 ATP synthase subunit C	104	SACOL2100.fasta
SACOL2101	atpB	2162513	729	F0F1 ATP synthase subunit A	881	SACOL2101.fasta
SACOL2102		2163262	354	hypothetical protein	635	SACOL2102.fasta
SACOL2103		2163782	1128	UDP-GlcNAc 2-epimerase	1603	SACOL2103.fasta
SACOL2104	upp	2164933	630	uracil phosphoribosyltransferase	750	SACOL2104.fasta
SACOL2105	glyA	2165590	1239	serine hydroxymethyltransferase	2060	SACOL2105.fasta
SACOL2106		2166855	525	hypothetical protein	1004	SACOL2106.fasta
SACOL2107		2167486	420	phosphotyrosine protein phosphatase	612	SACOL2107.fasta
SACOL2108		2167902	1056	Sua5/YciO/YrdC/YwlC family protein	1448	SACOL2108.fasta
SACOL2110	prfA	2169855	1077	peptide chain release factor 1	1167	SACOL2110.fasta
SACOL2111	tdk	2170932	600	thymidine kinase	709	SACOL2111.fasta
SACOL2112	rpmE2	2171878	255	50S ribosomal protein L31	170	SACOL2112.fasta
SACOL2113	rho	2172250	1317	transcription termination factor Rho	1983	SACOL2113.fasta
SACOL2114		2173813	1428	aldehyde dehydrogenase	2817	SACOL2114.fasta
SACOL2115		2175478	336	hypothetical protein	448	SACOL2115.fasta
SACOL2116	murAB	2175902	1260	UDP-N-acetylglucosamine 1-carboxyvinyltransferase	2121	SACOL2116.fasta
SACOL2117	fbaA	2177627	861	fructose-bisphosphate aldolase	1287	SACOL2117.fasta
SACOL2118		2178705	522	hypothetical protein	829	SACOL2118.fasta
SACOL2119	pyrG	2179335	1611	CTP synthetase	2104	SACOL2119.fasta
SACOL2120	rpoE	2181281	531	DNA-directed RNA polymerase subunit delta	730	SACOL2120.fasta
SACOL2121		2181923	861	acetyltransferase	1433	SACOL2121.fasta
SACOL2122		2183207	804	pantothenate kinase	1442	SACOL2122.fasta
SACOL2123		2184140	672	hypothetical protein	928	SACOL2123.fasta
SACOL2124		2185210	1194	hypothetical protein	2012	SACOL2124.fasta
SACOL2125		2186403	1185	M20/M25/M40 family peptidase	2184	SACOL2125.fasta
SACOL2126	luxS	2187898	471	S-ribosylhomocysteinase	745	SACOL2126.fasta
SACOL2127		2188520	351	hypothetical protein	478	SACOL2127.fasta
SACOL2128	pdp	2188884	1302	pyrimidine-nucleoside phosphorylase	2184	SACOL2128.fasta
SACOL2130	deoD	2191441	711	purine nucleoside phosphorylase	1008	SACOL2130.fasta
SACOL2131		2192272	444	Dps family protein	567	SACOL2131.fasta
SACOL2132		2192915	414	hypothetical protein	700	SACOL2132.fasta
SACOL2133		2193786	1374	hypothetical protein	1910	SACOL2133.fasta
SACOL2134		2195831	231	hypothetical protein	356	SACOL2134.fasta
SACOL2135	manA1	2196092	939	mannose-6-phosphate isomerase, class I	1437	SACOL2135.fasta
SACOL2136		2197465	666	hypothetical protein	1292	SACOL2136.fasta
SACOL2137	czrA	2198282	321	transcriptional regulator CzrA	462	SACOL2137.fasta
SACOL2138		2198604	981	cation efflux family protein	1395	SACOL2138.fasta
SACOL2139		2199794	108	hypothetical protein	157	SACOL2139.fasta
SACOL2145	glmS	2206327	1806	glucosamine--fructose-6-phosphate aminotransferase	1939	SACOL2145.fasta
SACOL2146		2208813	1539	PTS system, mannitol-specific IIBC components	2352	SACOL2146.fasta
SACOL2147		2210386	2133	BglG family transcriptional antiterminator	3445	SACOL2147.fasta
SACOL2148		2212530	435	PTS system, mannitol-specific IIA component	720	SACOL2148.fasta
SACOL2149	mtlD	2212964	1107	mannitol-1-phosphate 5-dehydrogenase	1690	SACOL2149.fasta
SACOL2151	glmM	2222102	1356	phosphoglucosamine mutase	1622	SACOL2151.fasta
SACOL2152		2223484	933	hypothetical protein	1147	SACOL2152.fasta
SACOL2153		2224418	810	hypothetical protein	1002	SACOL2153.fasta
SACOL2156		2234163	1065	ATP-binding Mrp/Nbp35 family protein	1589	SACOL2156.fasta
SACOL2157		2235375	1443	EmrB/QacA family drug resistance transporter	2383	SACOL2157.fasta
SACOL2161		2239933	1188	UTP-glucose-1-phosphate uridylyltransferase	1638	SACOL2161.fasta
SACOL2162		2241164	516	hypothetical protein	881	SACOL2162.fasta
SACOL2163		2241857	261	hypothetical protein	331	SACOL2163.fasta
SACOL2164		2242249	1371	hypothetical protein	1879	SACOL2164.fasta
SACOL2166		2244820	1032	iron compound ABC transporter permease	1522	SACOL2166.fasta
SACOL2167		2245863	984	iron compound ABC transporter iron compound-binding protein	1239	SACOL2167.fasta
SACOL2168		2247238	1071	hypothetical protein	1534	SACOL2168.fasta
SACOL2169		2248315	1758	aerobactin biosynthesis protein	2715	SACOL2169.fasta
SACOL2171		2251354	1977	aerobactin biosynthesis protein	3237	SACOL2171.fasta
SACOL2173		2255446	510	alkaline shock protein 23	595	SACOL2173.fasta
SACOL2174		2256018	240	hypothetical protein	325	SACOL2174.fasta
SACOL2175		2256270	549	hypothetical protein	769	SACOL2175.fasta
SACOL2176	opuD2	2256981	1563	BCCT family osmoprotectant transporter	2691	SACOL2176.fasta
SACOL2177		2258850	1002	alcohol dehydrogenase, zinc-containing	1864	SACOL2177.fasta
SACOL2178		2260085	1002	alcohol dehydrogenase, zinc-containing	1782	SACOL2178.fasta
SACOL2179		2261369	870	hypothetical protein	1548	SACOL2179.fasta
SACOL2180	lacG	2262504	1413	6-phospho-beta-galactosidase	2495	SACOL2180.fasta
SACOL2181	lacE	2263934	1719	PTS system, lactose-specific IIBC components	3126	SACOL2181.fasta
SACOL2182	lacF	2265652	312	PTS system, lactose-specific IIA component	562	SACOL2182.fasta
SACOL2183	lacD	2265985	981	tagatose 1,6-diphosphate aldolase	1739	SACOL2183.fasta
SACOL2184	lacC	2266969	933	tagatose-6-phosphate kinase	1890	SACOL2184.fasta
SACOL2185	lacB	2267914	516	galactose-6-phosphate isomerase subunit LacB	915	SACOL2185.fasta
SACOL2186		2268445	429	galactose-6-phosphate isomerase subunit LacA	581	SACOL2186.fasta
SACOL2187		2268888	117	hypothetical protein	367	SACOL2187.fasta
SACOL2188	lacR	2269241	756	lactose phosphotransferase system repressor	1079	SACOL2188.fasta
SACOL2189		2270247	732	NAD-dependent deacetylase	1401	SACOL2189.fasta
SACOL2192		2272484	849	aldo/keto reductase oxidoreductase	1336	SACOL2192.fasta
SACOL2193		2273402	417	MerR family transcriptional regulator	794	SACOL2193.fasta
SACOL2197		2278883	426	surface protein	806	SACOL2197.fasta
SACOL2198	budA1	2279672	705	alpha-acetolactate decarboxylase	930	SACOL2198.fasta
SACOL2199	budB	2280413	1665	acetolactate synthase	2983	SACOL2199.fasta
SACOL2206	rpsI	2288674	399	30S ribosomal protein S9	454	SACOL2206.fasta
SACOL2207	rplM	2289086	438	50S ribosomal protein L13	586	SACOL2207.fasta
SACOL2208	truA	2289763	804	tRNA pseudouridine synthase A	1081	SACOL2208.fasta
SACOL2210	cbiO	2291367	861	cobalt transporter ATP-binding subunit	1175	SACOL2210.fasta
SACOL2211	cbiO	2292224	810	cobalt transporter ATP-binding subunit	1304	SACOL2211.fasta
SACOL2212	rplQ	2293571	369	50S ribosomal protein L17	359	SACOL2212.fasta
SACOL2213	rpoA	2293956	945	DNA-directed RNA polymerase subunit alpha	901	SACOL2213.fasta
SACOL2214	rpsK	2294975	390	30S ribosomal protein S11	310	SACOL2214.fasta
SACOL2215	rpsM	2295388	366	30S ribosomal protein S13	295	SACOL2215.fasta
SACOL2216	rpmJ	2295776	114	50S ribosomal protein L36	98	SACOL2216.fasta
SACOL2217	infA	2295921	219	translation initiation factor IF-1	183	SACOL2217.fasta
SACOL2218	adk	2296332	648	adenylate kinase	723	SACOL2218.fasta
SACOL2219	secY	2296996	1293	preprotein translocase subunit SecY	1819	SACOL2219.fasta
SACOL2220	rplO	2298288	441	50S ribosomal protein L15	646	SACOL2220.fasta
SACOL2221	rpmD	2298745	180	50S ribosomal protein L30	215	SACOL2221.fasta
SACOL2222	rpsE	2298941	501	30S ribosomal protein S5	482	SACOL2222.fasta
SACOL2223	rplR	2299462	360	50S ribosomal protein L18	413	SACOL2223.fasta
SACOL2224	rplF	2299852	537	50S ribosomal protein L6	684	SACOL2224.fasta
SACOL2225	rpsH	2300413	399	30S ribosomal protein S8	416	SACOL2225.fasta
SACOL2226	rpsN	2300843	186	30S ribosomal protein S14	175	SACOL2226.fasta
SACOL2227	rplE	2301051	540	50S ribosomal protein L5	592	SACOL2227.fasta
SACOL2228	rplX	2301617	318	50S ribosomal protein L24	474	SACOL2228.fasta
SACOL2229	rplN	2301970	369	50S ribosomal protein L14	514	SACOL2229.fasta
SACOL2230	rpsQ	2302370	264	30S ribosomal protein S17	287	SACOL2230.fasta
SACOL2232	rplP	2302856	435	50S ribosomal protein L16	502	SACOL2232.fasta
SACOL2233	rpsC	2303293	654	30S ribosomal protein S3	918	SACOL2233.fasta
SACOL2234	rplV	2303970	354	50S ribosomal protein L22	453	SACOL2234.fasta
SACOL2235	rpsS	2304352	279	30S ribosomal protein S19	268	SACOL2235.fasta
SACOL2236	rplB	2304697	834	50S ribosomal protein L2	1199	SACOL2236.fasta
SACOL2237	rplW	2305563	276	50S ribosomal protein L23	476	SACOL2237.fasta
SACOL2238	rplD	2305838	624	50S ribosomal protein L4	1084	SACOL2238.fasta
SACOL2239	rplC	2306488	663	50S ribosomal protein L3	1264	SACOL2239.fasta
SACOL2240	rpsJ	2307178	309	30S ribosomal protein S10	554	SACOL2240.fasta
SACOL2241		2307843	390	hypothetical protein	810	SACOL2241.fasta
SACOL2242		2308424	1335	xanthine/uracil permease	2136	SACOL2242.fasta
SACOL2243	topB	2309871	2136	DNA topoisomerase III	3690	SACOL2243.fasta
SACOL2245		2312193	888	acetyltransferase	1427	SACOL2245.fasta
SACOL2246		2313261	864	sugar transporter	1160	SACOL2246.fasta
SACOL2247		2314241	132	hypothetical protein	234	SACOL2247.fasta
SACOL2248		2314543	909	hypothetical protein	1686	SACOL2248.fasta
SACOL2250		2315584	165	hypothetical protein	298	SACOL2250.fasta
SACOL2251		2315993	318	hypothetical protein	501	SACOL2251.fasta
SACOL2252		2316497	3168	AcrB/AcrD/AcrF family protein	5294	SACOL2252.fasta
SACOL2253	femX	2319781	1266	femX protein	1676	SACOL2253.fasta
SACOL2255		2321678	765	hypothetical protein	1320	SACOL2255.fasta
SACOL2257		2323037	1212	drug transporter	1907	SACOL2257.fasta
SACOL2258	sarV	2324350	351	hypothetical protein	480	SACOL2258.fasta
SACOL2259		2324826	171	hypothetical protein	770	SACOL2259.fasta
SACOL2261	moaA	2325391	1023	molybdenum cofactor biosynthesis protein A	1248	SACOL2261.fasta
SACOL2262	mobA	2326433	600	molybdopterin-guanine dinucleotide biosynthesis protein MobA	879	SACOL2262.fasta
SACOL2263	moaD	2327039	234	molybdopterin converting factor subunit 1	295	SACOL2263.fasta
SACOL2264	moaE	2327278	447	molybdenum cofactor biosynthesis protein E	560	SACOL2264.fasta
SACOL2265	mobB	2327738	486	molybdopterin-guanine dinucleotide biosynthesis protein B	711	SACOL2265.fasta
SACOL2266		2328220	1260	molybdopterin biosynthesis MoeA protein	2080	SACOL2266.fasta
SACOL2267	moaC	2329542	495	molybdenum cofactor biosynthesis protein MoaC	686	SACOL2267.fasta
SACOL2268	moaB	2330038	507	molybdenum cofactor biosynthesis protein B	711	SACOL2268.fasta
SACOL2269		2330575	1005	molybdopterin biosynthesis MoeB protein	1382	SACOL2269.fasta
SACOL2270	modC	2331749	606	molybdenum ABC transporter ATP-binding protein ModC	749	SACOL2270.fasta
SACOL2271	modB	2332355	672	molybdenum ABC transporter permease ModB	993	SACOL2271.fasta
SACOL2272	modA	2333040	783	molybdenum ABC transporter molybdenum-binding protein ModA	1136	SACOL2272.fasta
SACOL2273	fdhD	2334112	798	formate dehydrogenase accessory protein	1325	SACOL2273.fasta
SACOL2274		2335081	771	acetyltransferase	1221	SACOL2274.fasta
SACOL2275		2335923	555	BioY family protein	820	SACOL2275.fasta
SACOL2276		2336598	942	inosine-uridine preferring nucleoside hydrolase	1540	SACOL2276.fasta
SACOL2277		2337938	909	iron compound ABC transporter iron compound-binding protein	1536	SACOL2277.fasta
SACOL2278		2339060	1155	acyl-CoA dehydrogenase-like protein	1995	SACOL2278.fasta
SACOL2279		2340431	906	transporter	1593	SACOL2279.fasta
SACOL2280	ureA	2341596	303	urease subunit gamma	444	SACOL2280.fasta
SACOL2281	ureB	2341912	411	urease subunit beta	734	SACOL2281.fasta
SACOL2285	ureG	2345194	615	urease accessory protein UreG	894	SACOL2285.fasta
SACOL2286	ureD	2345808	837	urease accessory protein UreD	1212	SACOL2286.fasta
SACOL2287	sarR	2346833	348	accessory regulator R	319	SACOL2287.fasta
SACOL2288		2347608	327	hypothetical protein	489	SACOL2288.fasta
SACOL2290		2348767	1956	AraC family transcriptional regulator	3021	SACOL2290.fasta
SACOL2292	nhaC	2352568	1401	Na+/H+ antiporter NhaC	2439	SACOL2292.fasta
SACOL2293		2354063	1083	NAD/NADP octopine/nopaline dehydrogenase	1266	SACOL2293.fasta
SACOL2294		2355393	423	hypothetical protein	789	SACOL2294.fasta
SACOL2295		2356052	501	staphyloxanthin biosynthesis protein	865	SACOL2295.fasta
SACOL2296		2356914	954	glycerate dehydrogenase	1442	SACOL2296.fasta
SACOL2297		2357959	1125	hypothetical protein	1760	SACOL2297.fasta
SACOL2298		2359394	777	N-acetylmuramoyl-L-alanine amidase	1128	SACOL2298.fasta
SACOL2299		2360192	252	hypothetical protein	281	SACOL2299.fasta
SACOL2300		2360653	474	hypothetical protein	667	SACOL2300.fasta
SACOL2301		2361126	2955	formate dehydrogenase subunit alpha	4403	SACOL2301.fasta
SACOL2302		2364682	954	transcriptional regulator	1418	SACOL2302.fasta
SACOL2303		2365762	798	inositol monophosphatase	1242	SACOL2303.fasta
SACOL2304		2366944	693	hypothetical protein	968	SACOL2304.fasta
SACOL2306		2368283	738	hypothetical protein	932	SACOL2306.fasta
SACOL2307		2369069	330	hypothetical protein	598	SACOL2307.fasta
SACOL2308		2369843	873	RpiR family phosphosugar-binding transcriptional regulator	839	SACOL2308.fasta
SACOL2309		2371102	1380	amino acid permease	1514	SACOL2309.fasta
SACOL2310		2372761	357	hypothetical protein	603	SACOL2310.fasta
SACOL2311		2373114	186	hypothetical protein	241	SACOL2311.fasta
SACOL2312		2373395	192	hypothetical protein	231	SACOL2312.fasta
SACOL2313		2373597	636	HAD superfamily hydrolase	977	SACOL2313.fasta
SACOL2314		2374307	918	sodium/bile acid symporter family protein	1551	SACOL2314.fasta
SACOL2315		2375492	531	hypothetical protein	591	SACOL2315.fasta
SACOL2316		2376088	1605	PTS system, IIBC components	2386	SACOL2316.fasta
SACOL2317		2378022	765	phosphosugar-binding transcriptional regulator	1053	SACOL2317.fasta
SACOL2318		2378844	507	hypothetical protein	700	SACOL2318.fasta
SACOL2319		2379517	1314	Na+/H+ antiporter family protein	1401	SACOL2319.fasta
SACOL2321		2382111	882	short chain dehydrogenase/reductase oxidoreductase	1581	SACOL2321.fasta
SACOL2322		2383103	1122	M20/M25/M40 family peptidase	2066	SACOL2322.fasta
SACOL2323	hutI	2384501	1239	imidazolonepropionase	1898	SACOL2323.fasta
SACOL2324	hutU	2385739	1662	urocanate hydratase	2626	SACOL2324.fasta
SACOL2325		2387560	885	LysR family transcriptional regulator	1488	SACOL2325.fasta
SACOL2327	hutG	2389541	936	formimidoylglutamase	1380	SACOL2327.fasta
SACOL2328		2390766	1260	hypothetical protein	1792	SACOL2328.fasta
SACOL2329	rpiA	2392091	687	ribose-5-phosphate isomerase A	809	SACOL2329.fasta
SACOL2330		2392951	654	hypothetical protein	1140	SACOL2330.fasta
SACOL2332	galM	2393840	1020	aldose 1-epimerase	1632	SACOL2332.fasta
SACOL2333		2394889	327	hypothetical protein	473	SACOL2333.fasta
SACOL2334		2395433	1233	hypothetical protein	2011	SACOL2334.fasta
SACOL2339		2398834	609	DNA-3-methyladenine glycosylase	1215	SACOL2339.fasta
SACOL2340	gltS	2399779	1209	sodium:glutamate symporter	1818	SACOL2340.fasta
SACOL2341	fni	2401035	1050	isopentenyl pyrophosphate isomerase	1314	SACOL2341.fasta
SACOL2342		2402115	948	magnesium and cobalt transport protein CorA	1300	SACOL2342.fasta
SACOL2343		2403159	492	hypothetical protein	735	SACOL2343.fasta
SACOL2344		2403647	420	hypothetical protein	619	SACOL2344.fasta
SACOL2345		2404174	903	esterase	1242	SACOL2345.fasta
SACOL2346		2405302	639	hypothetical protein	1035	SACOL2346.fasta
SACOL2347		2406186	1932	EmrB/QacA family drug resistance transporter	2919	SACOL2347.fasta
SACOL2348		2408130	648	hypothetical protein	1024	SACOL2348.fasta
SACOL2349		2408898	552	TetR family transcriptional regulator	642	SACOL2349.fasta
SACOL2350	tcaB	2409679	1209	tcaB protein	2046	SACOL2350.fasta
SACOL2351		2410997	129	hypothetical protein	141	SACOL2351.fasta
SACOL2352	tcaA	2411156	1383	tcaA protein	2123	SACOL2352.fasta
SACOL2353	tcaR	2412778	456	transcriptional regulator TcaR	663	SACOL2353.fasta
SACOL2354		2413428	969	hypothetical protein	1708	SACOL2354.fasta
SACOL2356		2415467	666	ABC transporter ATP-binding protein	1071	SACOL2356.fasta
SACOL2357		2416132	1056	ABC transporter permease	1664	SACOL2357.fasta
SACOL2359		2417990	1374	sensor histidine kinase	2076	SACOL2359.fasta
SACOL2360		2419526	444	hypothetical protein	658	SACOL2360.fasta
SACOL2361		2419966	456	hypothetical protein	722	SACOL2361.fasta
SACOL2362	mqo1	2420487	1479	malate:quinone oxidoreductase	2022	SACOL2362.fasta
SACOL2363		2422346	1599	L-lactate permease	1942	SACOL2363.fasta
SACOL2364		2424261	1674	hypothetical protein	2878	SACOL2364.fasta
SACOL2366		2427030	516	acetyltransferase	1004	SACOL2366.fasta
SACOL2367		2427736	1005	alcohol dehydrogenase, zinc-containing	1743	SACOL2367.fasta
SACOL2368		2428786	402	acetyltransferase	857	SACOL2368.fasta
SACOL2369		2429223	1035	pyridine nucleotide-disulfide oxidoreductase	1406	SACOL2369.fasta
SACOL2371		2430489	432	hypothetical protein	489	SACOL2371.fasta
SACOL2372		2430972	93	hypothetical protein	144	SACOL2372.fasta
SACOL2374		2432565	624	TetR family transcriptional regulator	847	SACOL2374.fasta
SACOL2375		2433234	945	CorA family protein	930	SACOL2375.fasta
SACOL2376		2434264	1443	PTS system, sucrose-specific IIBC components	2173	SACOL2376.fasta
SACOL2379		2439936	423	hypothetical protein	713	SACOL2379.fasta
SACOL2383		2442842	366	hypothetical protein	537	SACOL2383.fasta
SACOL2384	sarZ	2443605	447	accessory protein Z	1386	SACOL2384.fasta
SACOL2385		2444267	429	HSP20 family protein	693	SACOL2385.fasta
SACOL2386		2444802	1170	nitrite extrusion protein	1733	SACOL2386.fasta
SACOL2389		2448232	654	transcriptional regulatory protein DegU	713	SACOL2389.fasta
SACOL2390		2448908	1035	sensory box histidine kinase	1237	SACOL2390.fasta
SACOL2391		2449966	453	hypothetical protein	538	SACOL2391.fasta
SACOL2392	narI	2450438	678	respiratory nitrate reductase subunit gamma	908	SACOL2392.fasta
SACOL2398	nirB	2458510	2406	nitrite reductase [NAD(P)H], large subunit	3295	SACOL2398.fasta
SACOL2400		2461942	537	acetyltransferase	952	SACOL2400.fasta
SACOL2402		2464018	468	hypothetical protein	880	SACOL2402.fasta
SACOL2403		2464671	1551	ABC transporter substrate-binding protein	2572	SACOL2403.fasta
SACOL2407		2467306	600	lipoprotein	944	SACOL2407.fasta
SACOL2408		2467924	372	lipoprotein	484	SACOL2408.fasta
SACOL2409	fmhA	2468541	1251	fmhA protein	2274	SACOL2409.fasta
SACOL2410		2469888	732	amino acid ABC transporter ATP-binding protein	994	SACOL2410.fasta
SACOL2412		2471316	780	amino acid ABC transporter amino acid-binding protein	1117	SACOL2412.fasta
SACOL2413		2472216	1398	EmrB/QacA family drug resistance transporter	2383	SACOL2413.fasta
SACOL2414		2473830	105	hypothetical protein	147	SACOL2414.fasta
SACOL2415	gpmA	2474088	687	phosphoglyceromutase	734	SACOL2415.fasta
SACOL2416		2475100	867	cation efflux family protein	1275	SACOL2416.fasta
SACOL2419	hlgA	2478564	930	gamma-hemolysin, component A	1604	SACOL2419.fasta
SACOL2421	hlgC	2480061	948	gamma hemolysin, component C	1839	SACOL2421.fasta
SACOL2422	hlgB	2481010	978	gamma hemolysin, component B	1364	SACOL2422.fasta
SACOL2424	bioW	2482517	693	6-carboxyhexanoate--CoA ligase	1170	SACOL2424.fasta
SACOL2425		2483220	1116	8-amino-7-oxononanoate synthase	1660	SACOL2425.fasta
SACOL2427	bioA	2485322	1359	adenosylmethionine-8-amino-7-oxononanoate aminotransferase	2065	SACOL2427.fasta
SACOL2433		2491945	108	hypothetical protein	160	SACOL2433.fasta
SACOL2434		2492187	387	hypothetical protein	578	SACOL2434.fasta
SACOL2435		2492841	1143	glycerate kinase	1908	SACOL2435.fasta
SACOL2436		2494043	660	hypothetical protein	998	SACOL2436.fasta
SACOL2437	bcr	2494884	1212	bicyclomycin resistance protein	1760	SACOL2437.fasta
SACOL2438		2496218	474	hypothetical protein	852	SACOL2438.fasta
SACOL2439		2496804	657	hypothetical protein	1018	SACOL2439.fasta
SACOL2440		2497523	807	hypothetical protein	1435	SACOL2440.fasta
SACOL2442		2500162	2079	Na+/H+ antiporter	2944	SACOL2442.fasta
SACOL2443		2502380	1830	hypothetical protein	2384	SACOL2443.fasta
SACOL2445		2504441	1497	fmtA-like protein	2089	SACOL2445.fasta
SACOL2448		2507202	936	2-dehydropantoate 2-reductase	1488	SACOL2448.fasta
SACOL2449		2508363	1401	drug transporter	1740	SACOL2449.fasta
SACOL2450		2510057	696	amino acid ABC transporter permease	921	SACOL2450.fasta
SACOL2451		2510752	942	amino acid ABC transporter amino acid-binding protein	1387	SACOL2451.fasta
SACOL2452		2511710	636	amino acid ABC transporter permease	934	SACOL2452.fasta
SACOL2453		2512342	1227	amino acid ABC transporter ATP-binding protein	1884	SACOL2453.fasta
SACOL2454		2513895	120	hypothetical protein	472	SACOL2454.fasta
SACOL2456		2514238	600	hypothetical protein	920	SACOL2456.fasta
SACOL2458		2515017	1638	amino acid permease	2658	SACOL2458.fasta
SACOL2459	pnbA	2517262	1353	para-nitrobenzyl esterase	2186	SACOL2459.fasta
SACOL2460		2518676	1188	drug transporter	1941	SACOL2460.fasta
SACOL2461		2520259	777	hypothetical protein	1340	SACOL2461.fasta
SACOL2463	pepA2	2521938	1077	glutamyl-aminopeptidase	1708	SACOL2463.fasta
SACOL2467		2524251	456	lipoprotein	679	SACOL2467.fasta
SACOL2469		2524874	1578	glutamate synthase	2495	SACOL2469.fasta
SACOL2470		2526646	750	hypothetical protein	1322	SACOL2470.fasta
SACOL2471		2527619	1194	transporter	1418	SACOL2471.fasta
SACOL2473		2529566	816	peptide ABC transporter ATP-binding protein	1285	SACOL2473.fasta
SACOL2474		2530378	870	peptide ABC transporter permease	1144	SACOL2474.fasta
SACOL2475		2531244	936	peptide ABC transporter permease	1220	SACOL2475.fasta
SACOL2476		2532192	1599	peptide ABC transporter peptide-binding protein	2347	SACOL2476.fasta
SACOL2477		2533933	1215	hypothetical protein	1892	SACOL2477.fasta
SACOL2478		2535227	819	hypothetical protein	1302	SACOL2478.fasta
SACOL2479		2536056	822	hypothetical protein	1264	SACOL2479.fasta
SACOL2483		2539299	1539	transporter	2647	SACOL2483.fasta
SACOL2484		2540949	423	alkylhydroperoxidase	647	SACOL2484.fasta
SACOL2488		2543619	696	short chain dehydrogenase/reductase oxidoreductase	1224	SACOL2488.fasta
SACOL2491		2545144	192	hypothetical protein	183	SACOL2491.fasta
SACOL2502		2556603	267	hypothetical protein	394	SACOL2502.fasta
SACOL2503		2557013	309	hypothetical protein	530	SACOL2503.fasta
SACOL2508	galU	2564890	867	UTP-glucose-1-phosphate uridylyltransferase	1096	SACOL2508.fasta
SACOL2514	gntP	2572964	1359	gluconate transporter, permease	2263	SACOL2514.fasta
SACOL2515	gntK	2574439	1554	gluconokinase	2474	SACOL2515.fasta
SACOL2516	gntR	2576016	681	gluconate operon transcriptional repressor	1019	SACOL2516.fasta
SACOL2517		2576850	765	MerR family transcriptional regulator	1286	SACOL2517.fasta
SACOL2518		2577779	693	hypothetical protein	966	SACOL2518.fasta
SACOL2519		2578702	489	hypothetical protein	1227	SACOL2519.fasta
SACOL2520		2579257	1893	hypothetical protein	2801	SACOL2520.fasta
SACOL2521		2581558	1278	transporter	1589	SACOL2521.fasta
SACOL2522		2583382	612	DedA family protein	1046	SACOL2522.fasta
SACOL2525		2586138	696	ABC transporter ATP-binding protein	1138	SACOL2525.fasta
SACOL2528		2590286	1080	hypothetical protein	1651	SACOL2528.fasta
SACOL2529		2591470	594	phospholipase/carboxylesterase	1093	SACOL2529.fasta
SACOL2530		2592085	969	hypothetical protein	1557	SACOL2530.fasta
SACOL2531		2593131	435	MarR family transcriptional regulator	657	SACOL2531.fasta
SACOL2532		2593792	285	acetyltransferase	484	SACOL2532.fasta
SACOL2533		2594247	807	glyoxalase	1500	SACOL2533.fasta
SACOL2534	frp	2595173	672	NAD(P)H-flavin oxidoreductase	1471	SACOL2534.fasta
SACOL2536		2597355	801	HAD superfamily hydrolase	1037	SACOL2536.fasta
SACOL2539	srtA	2600008	621	sortase	830	SACOL2539.fasta
SACOL2541		2600822	492	acetyltransferase	847	SACOL2541.fasta
SACOL2542		2601751	171	hypothetical protein	183	SACOL2542.fasta
SACOL2544	sdaAA	2602100	900	L-serine dehydratase, iron-sulfur-dependent subunit alpha	1217	SACOL2544.fasta
SACOL2545	sdaAB	2603013	681	L-serine dehydratase, iron-sulfur-dependent subunit beta	907	SACOL2545.fasta
SACOL2546		2603696	1044	perfringolysin O regulator protein	1412	SACOL2546.fasta
SACOL2548		2605650	963	hypothetical protein	1477	SACOL2548.fasta
SACOL2549		2606694	969	hypothetical protein	1631	SACOL2549.fasta
SACOL2550		2607795	345	hypothetical protein	495	SACOL2550.fasta
SACOL2552		2608971	2067	PTS system, IIABC components	2700	SACOL2552.fasta
SACOL2553		2611338	1740	pyruvate oxidase	2168	SACOL2553.fasta
SACOL2554		2613124	690	hypothetical protein	816	SACOL2554.fasta
SACOL2555		2614414	885	LysR family transcriptional regulator	1036	SACOL2555.fasta
SACOL2556		2615459	219	hypothetical protein	234	SACOL2556.fasta
SACOL2557		2616066	432	hypothetical protein	638	SACOL2557.fasta
SACOL2560		2618093	1278	hydroxymethylglutaryl-CoA reductase, degradative	1645	SACOL2560.fasta
SACOL2561		2619624	1167	hydroxymethylglutaryl-CoA synthase	1362	SACOL2561.fasta
SACOL2562	ogt	2620960	522	methylated-DNA--protein-cysteine methyltransferase	944	SACOL2562.fasta
SACOL2565		2626253	228	FeoA domain-containing protein	271	SACOL2565.fasta
SACOL2566		2626696	2490	MmpL efflux pump	3601	SACOL2566.fasta
SACOL2568		2629955	168	hypothetical protein	256	SACOL2568.fasta
SACOL2569		2630234	1545	1-pyrroline-5-carboxylate dehydrogenase	2114	SACOL2569.fasta
SACOL2571		2632806	192	hypothetical protein	352	SACOL2571.fasta
SACOL2572		2633237	2409	copper-translocating P-type ATPase	3218	SACOL2572.fasta
SACOL2573		2635936	207	copper ion binding protein	237	SACOL2573.fasta
SACOL2574		2636232	999	D-lactate dehydrogenase	1777	SACOL2574.fasta
SACOL2575		2637253	1155	aminotransferase, class I	1953	SACOL2575.fasta
SACOL2576	crtN	2638834	1509	squalene synthase	2470	SACOL2576.fasta
SACOL2578		2641254	1137	glycosyl transferase, group 2 family protein	1803	SACOL2578.fasta
SACOL2579		2642387	1494	phytoene dehydrogenase	2366	SACOL2579.fasta
SACOL2581		2644536	768	staphyloxanthin biosynthesis protein	1142	SACOL2581.fasta
SACOL2582		2645664	1812	hypothetical protein	1894	SACOL2582.fasta
SACOL2584	isaA	2648751	702	immunodominant antigen A	1173	SACOL2584.fasta
SACOL2585		2650060	1056	hypothetical protein	1636	SACOL2585.fasta
SACOL2587		2651492	603	hypothetical protein	937	SACOL2587.fasta
SACOL2588		2652292	501	hypothetical protein	956	SACOL2588.fasta
SACOL2589		2653012	231	hypothetical protein	323	SACOL2589.fasta
SACOL2590		2653392	378	glyoxalase	608	SACOL2590.fasta
SACOL2591		2653786	822	hypothetical protein	1174	SACOL2591.fasta
SACOL2592		2654627	300	hypothetical protein	545	SACOL2592.fasta
SACOL2594		2655607	705	short chain dehydrogenase/reductase oxidoreductase	1140	SACOL2594.fasta
SACOL2598		2658416	891	cobalamin synthesis protein	1334	SACOL2598.fasta
SACOL2600		2660738	1107	hypothetical protein	1766	SACOL2600.fasta
SACOL2602		2662462	369	hypothetical protein	665	SACOL2602.fasta
SACOL2603		2662845	279	hypothetical protein	431	SACOL2603.fasta
SACOL2605		2663465	810	hypothetical protein	1349	SACOL2605.fasta
SACOL2606	pyrD	2664549	1065	dihydroorotate dehydrogenase 2	1515	SACOL2606.fasta
SACOL2607		2665768	276	hypothetical protein	412	SACOL2607.fasta
SACOL2608		2666229	723	hypothetical protein	881	SACOL2608.fasta
SACOL2609		2667305	450	hypothetical protein	780	SACOL2609.fasta
SACOL2610		2667835	588	TetR family transcriptional regulator	776	SACOL2610.fasta
SACOL2612		2668555	1683	CocE/NonD family hydrolase	2692	SACOL2612.fasta
SACOL2613	panD	2670366	384	aspartate alpha-decarboxylase	526	SACOL2613.fasta
SACOL2614	panC	2670751	852	pantoate--beta-alanine ligase	1118	SACOL2614.fasta
SACOL2616		2672486	861	2-dehydropantoate 2-reductase	1369	SACOL2616.fasta
SACOL2617	budA2	2673432	705	alpha-acetolactate decarboxylase	1170	SACOL2617.fasta
SACOL2618	ldh2	2674414	960	L-lactate dehydrogenase	1180	SACOL2618.fasta
SACOL2619		2676060	1449	amino acid permease	2249	SACOL2619.fasta
SACOL2621		2679184	417	hypothetical protein	744	SACOL2621.fasta
SACOL2622	fdaB	2679723	891	fructose-1,6-bisphosphate aldolase	1083	SACOL2622.fasta
SACOL2623	mqo2	2680806	1497	malate:quinone oxidoreductase	1735	SACOL2623.fasta
SACOL2624		2682987	1599	acetyl-CoA synthetase	2384	SACOL2624.fasta
SACOL2625		2684779	444	hypothetical protein	715	SACOL2625.fasta
SACOL2626		2685503	213	hypothetical protein	241	SACOL2626.fasta
SACOL2627	betA	2685993	1710	choline dehydrogenase	1967	SACOL2627.fasta
SACOL2628	betB	2687963	1491	betaine aldehyde dehydrogenase	1867	SACOL2628.fasta
SACOL2629		2689522	96	hypothetical protein	160	SACOL2629.fasta
SACOL2630		2689706	564	hypothetical protein	797	SACOL2630.fasta
SACOL2632	cudT	2691407	1623	BCCT family osmoprotectant transporter	1809	SACOL2632.fasta
SACOL2634	nrdG	2693548	537	anaerobic ribonucleoside-triphosphate reductase activating protein	540	SACOL2634.fasta
SACOL2635	nrdD	2694081	1851	anaerobic ribonucleoside triphosphate reductase	1859	SACOL2635.fasta
SACOL2636		2696178	1371	citrate transporter, permease	2021	SACOL2636.fasta
SACOL2638		2698041	606	precorrin-2 dehydrogenase	794	SACOL2638.fasta
SACOL2639	cysJ	2698709	1881	sulfite reductase (NADPH) flavoprotein alpha-component	2714	SACOL2639.fasta
SACOL2640		2700784	93	hypothetical protein	105	SACOL2640.fasta
SACOL2641	gpxA2	2700984	498	glutathione peroxidase	718	SACOL2641.fasta
SACOL2642		2702176	114	hypothetical protein	365	SACOL2642.fasta
SACOL2644		2704902	765	ABC transporter ATP-binding protein	1242	SACOL2644.fasta
SACOL2645	nsaS	2705765	888	nisin susceptibility-associated sensor histidine kinase	1344	SACOL2645.fasta
SACOL2646		2706663	666	DNA-binding response regulator	986	SACOL2646.fasta
SACOL2647		2707354	201	hypothetical protein	271	SACOL2647.fasta
SACOL2648		2707752	1425	alkaline phosphatase	2301	SACOL2648.fasta
SACOL2649		2709236	102	hypothetical protein	98	SACOL2649.fasta
SACOL2650		2709459	456	transcriptional regulator	544	SACOL2650.fasta
SACOL2651		2710159	762	tributyrin esterase EstA	1206	SACOL2651.fasta
SACOL2653		2714127	687	Crp/FNR family transcriptional regulator	921	SACOL2653.fasta
SACOL2654	arcC2	2714930	942	carbamate kinase	1240	SACOL2654.fasta
SACOL2655	arcD	2715888	1431	arginine/ornithine antiporter	1871	SACOL2655.fasta
SACOL2656	arcB2	2717409	1011	ornithine carbamoyltransferase	1294	SACOL2656.fasta
SACOL2657	arcA	2718452	1236	arginine deiminase	1358	SACOL2657.fasta
SACOL2658		2720034	450	ArgR family transcriptional regulator	640	SACOL2658.fasta
SACOL2662		2724286	1875	BglG family transcriptional antiterminator	2503	SACOL2662.fasta
SACOL2663		2726237	1953	PTS system, fructose-specific IIABC components	2915	SACOL2663.fasta
SACOL2664	manA2	2728203	939	mannose-6-phosphate isomerase	1326	SACOL2664.fasta
SACOL2666		2732445	1860	N-acetylmuramoyl-L-alanine amidase	2302	SACOL2666.fasta
SACOL2667		2734571	561	isochorismatase	813	SACOL2667.fasta
SACOL2670		2738799	1509	glycosyl transferase, group 1 family protein	2095	SACOL2670.fasta
SACOL2671		2740325	2391	preprotein translocase subunit SecA	3534	SACOL2671.fasta
SACOL2673		2743642	1569	hypothetical protein	2609	SACOL2673.fasta
SACOL2675	secY	2746764	1212	preprotein translocase subunit SecY	1833	SACOL2675.fasta
SACOL2678		2755435	693	hypothetical protein	1204	SACOL2678.fasta
SACOL2681		2757264	360	hypothetical protein	580	SACOL2681.fasta
SACOL2682		2757708	612	hypothetical protein	1008	SACOL2682.fasta
SACOL2683		2758398	477	methionine sulfoxide reductase A	841	SACOL2683.fasta
SACOL2684		2758877	501	acetyltransferase	777	SACOL2684.fasta
SACOL2685	cap1C	2759612	768	capsular polysaccharide biosynthesis protein Cap1C	1141	SACOL2685.fasta
SACOL2686	cap1B	2760376	693	capsular polysaccharide biosynthesis protein Cap1B	1209	SACOL2686.fasta
SACOL2687	cap1A	2761085	663	capsular polysaccharide biosynthesis protein Cap1A	1086	SACOL2687.fasta
SACOL2688	icaR	2762596	561	intercellular adhesion regulator	875	SACOL2688.fasta
SACOL2689	icaA	2763320	1239	N-glycosyltransferase	2006	SACOL2689.fasta
SACOL2693		2767032	66	hypothetical protein	82	SACOL2693.fasta
SACOL2694	geh	2767125	2043	lipase	3030	SACOL2694.fasta
SACOL2696	hisI	2770260	633	bifunctional phosphoribosyl-AMP cyclohydrolase/phosphoribosyl-ATP	1055	SACOL2696.fasta
SACOL2697	hisF	2770889	759	imidazole glycerol phosphate synthase subunit HisF	1391	SACOL2697.fasta
SACOL2698	hisA	2771644	705	1-(5-phosphoribosyl)-5-[(5- phosphoribosylamino)methylideneamino] imidazole-4-carboxamide isomerase	1211	SACOL2698.fasta
SACOL2701		2773463	1014	histidinol-phosphate aminotransferase	1541	SACOL2701.fasta
SACOL2702	hisD	2774492	1257	histidinol dehydrogenase	1924	SACOL2702.fasta
SACOL2704	hisZ	2776367	819	ATP phosphoribosyltransferase regulatory subunit	1248	SACOL2704.fasta
SACOL2705		2777490	1125	hypothetical protein	1686	SACOL2705.fasta
SACOL2711		2783682	516	hypothetical protein	810	SACOL2711.fasta
SACOL2712	drp35	2784346	972	drP35 protein	1534	SACOL2712.fasta
SACOL2713		2785561	957	hypothetical protein	1459	SACOL2713.fasta
SACOL2714	pcp	2786669	639	pyrrolidone-carboxylate peptidase	1051	SACOL2714.fasta
SACOL2717		2788688	465	hypothetical protein	770	SACOL2717.fasta
SACOL2718		2789390	1419	anion transporter family protein	1890	SACOL2718.fasta
SACOL2719	rarD	2791221	909	rarD protein	1390	SACOL2719.fasta
SACOL2721	nixA	2793058	1053	high-affinity nickel-transport protein	1575	SACOL2721.fasta
SACOL2723		2795281	513	hypothetical protein	775	SACOL2723.fasta
SACOL2725		2796824	1881	ABC transporter permease	2709	SACOL2725.fasta
SACOL2731		2801135	201	CSD family cold shock protein	159	SACOL2731.fasta
SACOL2732		2801462	570	transcriptional regulator	859	SACOL2732.fasta
SACOL2733		2802291	381	hypothetical protein	532	SACOL2733.fasta
SACOL2734		2802754	354	hypothetical protein	629	SACOL2734.fasta
SACOL2735		2803561	840	ParB family chromosome partioning protein	984	SACOL2735.fasta
SACOL2736	gidB	2804443	720	16S rRNA methyltransferase GidB	946	SACOL2736.fasta
SACOL2737	gidA	2805162	1878	tRNA uridine 5-carboxymethylaminomethyl modification enzyme GidA	1945	SACOL2737.fasta
SACOL2738	trmE	2807106	1380	tRNA modification GTPase TrmE	1506	SACOL2738.fasta
SACOL2739	rnpA	2808624	348	ribonuclease P	468	SACOL2739.fasta
SACOL2740	rpmH	2809098	138	50S ribosomal protein L34	173	SACOL2740.fasta

## Sheet: An&Hm-SA_shared_core_genome
Locus	Gene	Start	Length	Product	Allele Count	Alleles
SACOL0001	dnaA	544	1362	chromosomal replication initiation protein	1417	SACOL0001.fasta
SACOL0002	dnaN	2183	1134	DNA polymerase III subunit beta	1772	SACOL0002.fasta
SACOL0003		3697	246	hypothetical protein	245	SACOL0003.fasta
SACOL0004	recF	3939	1113	recombination protein F	1247	SACOL0004.fasta
SACOL0005	gyrB	5061	1935	DNA gyrase, B subunit	2006	SACOL0005.fasta
SACOL0006	gyrA	7032	2664	DNA gyrase, A subunit	2642	SACOL0006.fasta
SACOL0007		9782	702	hypothetical protein	861	SACOL0007.fasta
SACOL0009	serS	12813	1287	seryl-tRNA synthetase	1447	SACOL0009.fasta
SACOL0010		14749	696	hypothetical protein	1370	SACOL0010.fasta
SACOL0011		15441	330	hypothetical protein	613	SACOL0011.fasta
SACOL0012		16112	990	homoserine O-acetyltransferase	1768	SACOL0012.fasta
SACOL0013		17407	924	hypothetical protein	1414	SACOL0013.fasta
SACOL0014		18345	1968	hypothetical protein	2497	SACOL0014.fasta
SACOL0015	rplI	20309	447	50S ribosomal protein L9	626	SACOL0015.fasta
SACOL0016	dnaB	20787	1401	replicative DNA helicase	1709	SACOL0016.fasta
SACOL0018	purA	22465	1284	adenylosuccinate synthetase	1357	SACOL0018.fasta
SACOL0019	yycF	24952	702	DNA-binding response regulator YycF	672	SACOL0019.fasta
SACOL0020	yycG	25666	1827	sensory box histidine kinase YycG	2540	SACOL0020.fasta
SACOL0022	yycI	28820	789	hypothetical protein	1187	SACOL0022.fasta
SACOL0023	yycJ	29998	801	metallo-beta-lactamase YycJ	939	SACOL0023.fasta
SACOL0024		31026	2319	5'-nucleotidase	3358	SACOL0024.fasta
SACOL0025		33576	480	hypothetical protein	1042	SACOL0025.fasta
SACOL0077		87500	483	hypothetical protein	819	SACOL0077.fasta
SACOL0078	plc	88187	987	1-phosphatidylinositol phosphodiesterase	1660	SACOL0078.fasta
SACOL0084		92790	2199	AraC family transcriptional regulator	3275	SACOL0084.fasta
SACOL0085		95139	1179	M20/M25/M40 family peptidase	1961	SACOL0085.fasta
SACOL0086		96319	1389	drug transporter	2374	SACOL0086.fasta
SACOL0088		98200	1662	Na/Pi cotransporter family protein	2137	SACOL0088.fasta
SACOL0089		100187	1776	myosin-cross-reactive antigen	2695	SACOL0089.fasta
SACOL0092		104708	474	hypothetical protein	709	SACOL0092.fasta
SACOL0093		105443	1593	L-lactate permease	2047	SACOL0093.fasta
SACOL0096	sarS	109311	753	accessory regulator S	1001	SACOL0096.fasta
SACOL0097	sirC	110432	999	iron compound ABC transporter permease SirC	1293	SACOL0097.fasta
SACOL0098	sirB	111427	996	iron compound ABC transporter permease SirB	1497	SACOL0098.fasta
SACOL0099	sirA	112438	993	iron compound ABC transporter iron compound-binding protein SirA	1231	SACOL0099.fasta
SACOL0100		113694	948	cysteine synthase/cystathionine beta-synthase	1070	SACOL0100.fasta
SACOL0101		114650	999	ornithine cyclodeaminase	1300	SACOL0101.fasta
SACOL0102		115669	1755	IucC family siderophore biosynthesis protein	2315	SACOL0102.fasta
SACOL0105		120379	1779	IucC family siderophore biosynthesis protein	2452	SACOL0105.fasta
SACOL0107		122908	1203	pyridoxal-dependent decarboxylase	1563	SACOL0107.fasta
SACOL0108		124114	765	hypothetical protein	1005	SACOL0108.fasta
SACOL0111		126369	777	acetoin reductase	1270	SACOL0111.fasta
SACOL0113		127490	972	NAD-dependent epimerase/dehydratase	1383	SACOL0113.fasta
SACOL0117		131701	1431	polysaccharide extrusion protein	2124	SACOL0117.fasta
SACOL0118	sodA1	133399	600	superoxide dismutase	683	SACOL0118.fasta
SACOL0120		135283	756	GntR family transcriptional regulator	971	SACOL0120.fasta
SACOL0121	deoD1	136274	708	purine nucleoside phosphorylase	1060	SACOL0121.fasta
SACOL0122		136988	1353	tetracycline resistance protein	1822	SACOL0122.fasta
SACOL0124	deoB	139111	1179	phosphopentomutase	1318	SACOL0124.fasta
SACOL0126		141232	801	phosphonate ABC transporter permease	1293	SACOL0126.fasta
SACOL0127		142034	774	phosphonate ABC transporter ATP-binding protein	1260	SACOL0127.fasta
SACOL0128		143021	957	phosphonate ABC transporter phosphonate-binding protein	1509	SACOL0128.fasta
SACOL0130		145801	1536	5' nucleotidase	2568	SACOL0130.fasta
SACOL0135		150451	2610	bifunctional acetaldehyde-CoA/alcohol dehydrogenase	3469	SACOL0135.fasta
SACOL0136	cap5A	153405	669	capsular polysaccharide biosynthesis protein Cap5A	1012	SACOL0136.fasta
SACOL0137	cap5B	154089	687	capsular polysaccharide biosynthesis protein Cap5B	1081	SACOL0137.fasta
SACOL0138	cap5C	154778	765	capsular polysaccharide biosynthesis protein Cap5C	1175	SACOL0138.fasta
SACOL0139	cap5D	155562	1824	capsular polysaccharide biosynthesis protein Cap5D	3113	SACOL0139.fasta
SACOL0141	cap5F	158416	1110	capsular polysaccharide biosynthesis protein Cap5F	1676	SACOL0141.fasta
SACOL0142	cap5G	159529	1125	UDP-N-acetylglucosamine 2-epimerase Cap5G	1424	SACOL0142.fasta
SACOL0147	cap5L	164775	1206	capsular polysaccharide biosynthesis protein Cap5L	1973	SACOL0147.fasta
SACOL0148	cap5M	165991	558	capsular polysaccharide biosynthesis galactosyltransferase Cap5M	758	SACOL0148.fasta
SACOL0149	cap5N	166548	888	capsular polysaccharide biosynthesis protein Cap5N	1483	SACOL0149.fasta
SACOL0150	cap5O	167489	1263	capsular polysaccharide biosynthesis protein Cap5O	1875	SACOL0150.fasta
SACOL0152		170038	327	heme-degrading monooxygenase IsdI	489	SACOL0152.fasta
SACOL0153		170371	384	hypothetical protein	555	SACOL0153.fasta
SACOL0154	aldA1	171181	1488	aldehyde dehydrogenase	2092	SACOL0154.fasta
SACOL0155		173314	960	cation efflux family protein	1470	SACOL0155.fasta
SACOL0157		174717	513	hypothetical protein	806	SACOL0157.fasta
SACOL0159		177296	762	ABC transporter permease	1376	SACOL0159.fasta
SACOL0160		178070	1032	hypothetical protein	1791	SACOL0160.fasta
SACOL0164		182958	7176	gramicidin S synthetase 2 related protein	9478	SACOL0164.fasta
SACOL0165		190146	645	4'-phosphopantetheinyl transferase	965	SACOL0165.fasta
SACOL0166		191118	495	hypothetical protein	762	SACOL0166.fasta
SACOL0167	argB	191867	765	acetylglutamate kinase	1078	SACOL0167.fasta
SACOL0168	argJ	192647	1242	bifunctional ornithine acetyltransferase/N-acetylglutamate synthase	2131	SACOL0168.fasta
SACOL0169	argC	193900	1032	N-acetyl-gamma-glutamyl-phosphate reductase	1628	SACOL0169.fasta
SACOL0170	rocD1	194970	1185	ornithine aminotransferase	2229	SACOL0170.fasta
SACOL0171	brnQ1	196407	1356	branched-chain amino acid transport system II carrier protein	1645	SACOL0171.fasta
SACOL0172	entB	198038	498	isochorismatase	848	SACOL0172.fasta
SACOL0173	ipdC	198662	1641	indole-3-pyruvate decarboxylase	2522	SACOL0173.fasta
SACOL0175		200576	2046	PTS system, IIABC components	2389	SACOL0175.fasta
SACOL0176		203207	1056	hypothetical protein	1726	SACOL0176.fasta
SACOL0177	murQ	204259	900	N-acetylmuramic acid-6-phosphate etherase	2383	SACOL0177.fasta
SACOL0178		205170	1455	PTS system, IIBC components	2257	SACOL0178.fasta
SACOL0179		206627	876	RpiR family phosphosugar-binding transcriptional regulator	1138	SACOL0179.fasta
SACOL0180		208190	2790	type I restriction-modification enzyme, R subunit	3955	SACOL0180.fasta
SACOL0184		214315	1593	peptide ABC transporter ATP-binding protein	2668	SACOL0184.fasta
SACOL0185		216035	1308	peptide ABC transporter permease	2331	SACOL0185.fasta
SACOL0186		217348	1164	peptide ABC transporter permease	1899	SACOL0186.fasta
SACOL0187		218528	1776	RGD-containing lipoprotein	2822	SACOL0187.fasta
SACOL0188	ggt	220341	2007	gamma-glutamyltranspeptidase	3320	SACOL0188.fasta
SACOL0190	acpD	223608	627	azoreductase	1211	SACOL0190.fasta
SACOL0191		224443	579	M23/M37 peptidase domain-containing protein	1015	SACOL0191.fasta
SACOL0192		225404	1098	maltose ABC transporter ATP-binding protein	1568	SACOL0192.fasta
SACOL0193		226514	1272	maltose ABC transporter maltose-binding protein	1882	SACOL0193.fasta
SACOL0194		227788	1269	maltose ABC transporter permease	1992	SACOL0194.fasta
SACOL0195		229058	840	maltose ABC transporter permease	1200	SACOL0195.fasta
SACOL0196		229971	1077	Gfo/Idh/MocA family oxidoreductase	1780	SACOL0196.fasta
SACOL0197		231072	1041	Gfo/Idh/MocA family oxidoreductase	1647	SACOL0197.fasta
SACOL0198		232167	969	hypothetical protein	1433	SACOL0198.fasta
SACOL0199		233496	573	hypothetical protein	736	SACOL0199.fasta
SACOL0200	uhpT	234223	1380	sugar phosphate antiporter	1747	SACOL0200.fasta
SACOL0202		236712	1557	sensor histidine kinase	2294	SACOL0202.fasta
SACOL0203		238265	969	iron compound ABC transporter iron compound-binding protein	1458	SACOL0203.fasta
SACOL0204	pflB	239821	2250	formate acetyltransferase	2109	SACOL0204.fasta
SACOL0205	pflA	242093	756	pyruvate formate-lyase-activating enzyme	910	SACOL0205.fasta
SACOL0207		243184	1764	hypothetical protein	2443	SACOL0207.fasta
SACOL0208		245111	345	hypothetical protein	571	SACOL0208.fasta
SACOL0211		248158	1185	acetyl-CoA acetyltransferase	2228	SACOL0211.fasta
SACOL0212		249372	2262	3-hydroxyacyl-CoA dehydrogenase	3753	SACOL0212.fasta
SACOL0213		251819	1212	acyl-CoA dehydrogenase	2052	SACOL0213.fasta
SACOL0214		253142	1506	long-chain-fatty-acid--CoA ligase	2447	SACOL0214.fasta
SACOL0215		254673	1572	propionate CoA-transferase	2792	SACOL0215.fasta
SACOL0216		256691	1143	hypothetical protein	1800	SACOL0216.fasta
SACOL0219		260333	174	hypothetical protein	274	SACOL0219.fasta
SACOL0220		260532	1146	flavohemoprotein	1666	SACOL0220.fasta
SACOL0222	ldh1	262250	954	L-lactate dehydrogenase	1327	SACOL0222.fasta
SACOL0223		263371	126	hypothetical protein	239	SACOL0223.fasta
SACOL0224		263523	1530	PTS system, IIBC components	2658	SACOL0224.fasta
SACOL0228		266688	2097	BglG family transcriptional antiterminator	3346	SACOL0228.fasta
SACOL0230		269259	279	PTS system, sorbitol-specific IIB component	360	SACOL0230.fasta
SACOL0231		269602	135	hypothetical protein	284	SACOL0231.fasta
SACOL0233	gutB	271041	1056	sorbitol dehydrogenase	1890	SACOL0233.fasta
SACOL0234		272098	147	hypothetical protein	266	SACOL0234.fasta
SACOL0235		272268	1044	hexitol dehydrogenase	1869	SACOL0235.fasta
SACOL0237		274548	1026	alcohol dehydrogenase, zinc-containing	1831	SACOL0237.fasta
SACOL0238		275595	1695	teichoic acid biosynthesis protein	2865	SACOL0238.fasta
SACOL0239		277717	1170	TagF domain-containing protein	1644	SACOL0239.fasta
SACOL0241		279871	1026	alcohol dehydrogenase, zinc-containing	932	SACOL0241.fasta
SACOL0242		280918	1689	teichoic acid biosynthesis protein	2207	SACOL0242.fasta
SACOL0244	scdA	284503	675	cell wall biosynthesis protein ScdA	1014	SACOL0244.fasta
SACOL0245	lytS	285424	1755	sensor histidine kinase LytS	1865	SACOL0245.fasta
SACOL0246	lytR	287181	741	two-component response regulator	812	SACOL0246.fasta
SACOL0248	lrgB	288470	702	antiholin-like protein LrgB	871	SACOL0248.fasta
SACOL0249		289279	705	GntR family transcriptional regulator	1025	SACOL0249.fasta
SACOL0251	bglA	290939	1437	6-phospho-beta-glucosidase	2334	SACOL0251.fasta
SACOL0252		292809	762	hypothetical protein	1283	SACOL0252.fasta
SACOL0253	rbsK	293821	915	ribokinase	1436	SACOL0253.fasta
SACOL0254		294763	405	D-ribose pyranase	620	SACOL0254.fasta
SACOL0255		295182	882	hypothetical protein	1454	SACOL0255.fasta
SACOL0258		297444	180	hypothetical protein	281	SACOL0258.fasta
SACOL0259		297673	393	hypothetical protein	504	SACOL0259.fasta
SACOL0261		298738	1377	drug transporter	2469	SACOL0261.fasta
SACOL0262		300348	993	choloylglycine hydrolase	1702	SACOL0262.fasta
SACOL0263	lytM	301648	969	peptidoglycan hydrolase	1623	SACOL0263.fasta
SACOL0264		302668	660	ABC transporter ATP-binding protein	1089	SACOL0264.fasta
SACOL0265		303341	921	hypothetical protein	1385	SACOL0265.fasta
SACOL0266		304258	1167	hypothetical protein	1862	SACOL0266.fasta
SACOL0267		305492	1524	hypothetical protein	2676	SACOL0267.fasta
SACOL0270		308703	894	staphyloxanthin biosynthesis protein	1555	SACOL0270.fasta
SACOL0272		310221	3030	hypothetical protein	4462	SACOL0272.fasta
SACOL0273		313250	459	hypothetical protein	648	SACOL0273.fasta
SACOL0275		313935	1335	hypothetical protein	2112	SACOL0275.fasta
SACOL0299		333640	375	hypothetical protein	582	SACOL0299.fasta
SACOL0300		334167	399	hypothetical protein	650	SACOL0300.fasta
SACOL0301		334781	846	formate/nitrite transporter family protein	1719	SACOL0301.fasta
SACOL0302	brnQ2	335842	1308	branched-chain amino acid transport system II carrier protein	1884	SACOL0302.fasta
SACOL0303		337733	891	5'-nucleotidase	1265	SACOL0303.fasta
SACOL0305		338872	1050	ABC transporter permease	1676	SACOL0305.fasta
SACOL0307	pfoR	340819	1032	perfringolysin O regulator protein	1403	SACOL0307.fasta
SACOL0308		342193	1119	carbohydrate kinase	1712	SACOL0308.fasta
SACOL0310		344220	1221	nucleoside permease NupC	1942	SACOL0310.fasta
SACOL0311		345545	1533	sodium:solute symporter family protein	2635	SACOL0311.fasta
SACOL0312	nanA	347117	882	N-acetylneuraminate lyase	1520	SACOL0312.fasta
SACOL0313		348156	861	ROK family protein	1520	SACOL0313.fasta
SACOL0314		349294	801	hypothetical protein	1359	SACOL0314.fasta
SACOL0315		350234	669	N-acetylmannosamine-6-phosphate 2-epimerase	943	SACOL0315.fasta
SACOL0316		351029	1314	hypothetical protein	2325	SACOL0316.fasta
SACOL0390		398286	123	lipase precursor, interruption-C	197	SACOL0390.fasta
SACOL0391		398650	828	hypothetical protein	1435	SACOL0391.fasta
SACOL0392		399550	1200	Oye family NADH-dependent flavin oxidoreductase	1956	SACOL0392.fasta
SACOL0394		401051	1002	hypothetical protein	1773	SACOL0394.fasta
SACOL0395		402086	333	glycine cleavage system H protein	514	SACOL0395.fasta
SACOL0398		404131	1023	lipoate-protein ligase A family protein	1892	SACOL0398.fasta
SACOL0400	ulaA	406586	1347	PTS system ascorbate-specific transporter subunit IIC	2303	SACOL0400.fasta
SACOL0401		407947	285	hypothetical protein	514	SACOL0401.fasta
SACOL0402		408233	444	PTS system, IIA component	627	SACOL0402.fasta
SACOL0403		408681	1956	BglG family transcriptional antiterminator	2736	SACOL0403.fasta
SACOL0404		410848	420	MarR family transcriptional regulator	708	SACOL0404.fasta
SACOL0405		411374	1356	MATE efflux family protein	2340	SACOL0405.fasta
SACOL0407	glpT	413356	1359	glycerol-3-phosphate transporter	1990	SACOL0407.fasta
SACOL0409		415962	1062	hypothetical protein	1915	SACOL0409.fasta
SACOL0410		417037	567	FMN reductase-like protein	935	SACOL0410.fasta
SACOL0411		417663	996	hypothetical protein	1615	SACOL0411.fasta
SACOL0413		419132	546	ribosomal-protein-serine acetyltransferase	942	SACOL0413.fasta
SACOL0416		422006	1713	hypothetical protein	2754	SACOL0416.fasta
SACOL0418		424528	216	mttA/Hcf106 family protein	428	SACOL0418.fasta
SACOL0419		424852	390	hypothetical protein	816	SACOL0419.fasta
SACOL0420		425482	204	Cro/CI family transcriptional regulator	298	SACOL0420.fasta
SACOL0421		425682	714	hypothetical protein	1309	SACOL0421.fasta
SACOL0422		426420	843	ABC transporter ATP-binding protein	1424	SACOL0422.fasta
SACOL0424		427262	630	hypothetical protein	1096	SACOL0424.fasta
SACOL0425		428258	1134	hypothetical protein	1967	SACOL0425.fasta
SACOL0426		429930	1182	acetyl-CoA acetyltransferase	1631	SACOL0426.fasta
SACOL0427		431194	753	hypothetical protein	1365	SACOL0427.fasta
SACOL0428	metE	431989	2229	5- methyltetrahydropteroyltriglutamate/homocysteine S-methyltransferase	3199	SACOL0428.fasta
SACOL0429		434214	1842	bifunctional homocysteine S-methyltransferase/5,10-methylenetetrahydrofolate reductase	2862	SACOL0429.fasta
SACOL0431		437181	1104	trans-sulfuration enzyme family protein	2016	SACOL0431.fasta
SACOL0432		438948	846	spoOJ protein	1164	SACOL0432.fasta
SACOL0435		441076	1098	GTP-dependent nucleic acid-binding protein EngD	1381	SACOL0435.fasta
SACOL0437	rpsF	442694	297	30S ribosomal protein S6	373	SACOL0437.fasta
SACOL0438	ssb2	443011	504	single-stranded DNA-binding protein	505	SACOL0438.fasta
SACOL0439	rpsR	443566	243	30S ribosomal protein S18	285	SACOL0439.fasta
SACOL0443		446938	369	hypothetical protein	676	SACOL0443.fasta
SACOL0444		447487	573	hypothetical protein	829	SACOL0444.fasta
SACOL0445		448197	264	hypothetical protein	364	SACOL0445.fasta
SACOL0446		448760	252	hypothetical protein	291	SACOL0446.fasta
SACOL0447		449437	582	phosphoglycerate mutase	1017	SACOL0447.fasta
SACOL0449		450722	627	hypothetical protein	893	SACOL0449.fasta
SACOL0451	ahpF	451793	1524	alkyl hydroperoxide reductase subunit F	2460	SACOL0451.fasta
SACOL0452	ahpC	453332	570	alkyl hydroperoxide reductase subunit C	626	SACOL0452.fasta
SACOL0453		454393	756	NAD(P)H-flavin oxidoreductase	1571	SACOL0453.fasta
SACOL0454		455229	1389	sodium:dicarboxylate symporter family protein	2682	SACOL0454.fasta
SACOL0455		457594	957	hypothetical protein	1541	SACOL0455.fasta
SACOL0456		458668	663	hypothetical protein	1241	SACOL0456.fasta
SACOL0457		459473	408	hypothetical protein	753	SACOL0457.fasta
SACOL0458	xpt	460392	579	xanthine phosphoribosyltransferase	981	SACOL0458.fasta
SACOL0459	pbuX	460970	1269	xanthine permease	2137	SACOL0459.fasta
SACOL0460	guaB	462276	1467	inosine-5'-monophosphate dehydrogenase	1932	SACOL0460.fasta
SACOL0461	guaA	463767	1542	GMP synthase	1767	SACOL0461.fasta
SACOL0466		468662	360	hypothetical protein	702	SACOL0466.fasta
SACOL0467		469040	846	hypothetical protein	1608	SACOL0467.fasta
SACOL0480		482503	309	hypothetical protein	605	SACOL0480.fasta
SACOL0488		489723	324	hypothetical protein	502	SACOL0488.fasta
SACOL0491		491048	1203	cobalamin synthesis protein	2293	SACOL0491.fasta
SACOL0494	nuoF	493838	1485	NADH dehydrogenase subunit 5	2597	SACOL0494.fasta
SACOL0495		495335	2706	hypothetical protein	4526	SACOL0495.fasta
SACOL0496		498202	363	hypothetical protein	511	SACOL0496.fasta
SACOL0497		498793	348	hypothetical protein	601	SACOL0497.fasta
SACOL0498		499247	675	hypothetical protein	1057	SACOL0498.fasta
SACOL0499		499958	735	hypothetical protein	1188	SACOL0499.fasta
SACOL0501		501148	1338	sodium-dependent transporter	1858	SACOL0501.fasta
SACOL0503		503600	1143	trans-sulfuration enzyme family protein	1935	SACOL0503.fasta
SACOL0504		505036	1026	ABC transporter ATP-binding protein	1787	SACOL0504.fasta
SACOL0505		506065	660	ABC transporter permease	1249	SACOL0505.fasta
SACOL0506		506761	843	ABC transporter substrate-binding protein	1495	SACOL0506.fasta
SACOL0508		509124	270	hypothetical protein	396	SACOL0508.fasta
SACOL0510		509927	486	acetyltransferase	971	SACOL0510.fasta
SACOL0511		510581	783	hypothetical protein	1005	SACOL0511.fasta
SACOL0512		511360	1113	hypothetical protein	1386	SACOL0512.fasta
SACOL0513	gltC	512593	885	transcriptional regulatory protein GltC	1414	SACOL0513.fasta
SACOL0514	gltB	513658	4500	glutamate synthase	7737	SACOL0514.fasta
SACOL0515	gltD	518175	1464	glutamate synthase	2748	SACOL0515.fasta
SACOL0516		520470	1428	PTS system, IIBC components	2903	SACOL0516.fasta
SACOL0517		521961	1641	alpha-amylase	2708	SACOL0517.fasta
SACOL0518		523626	729	GntR family transcriptional regulator	1151	SACOL0518.fasta
SACOL0519		524993	525	acetyltransferase	820	SACOL0519.fasta
SACOL0520	dnaX	525586	1698	DNA polymerase III subunits gamma and tau	2353	SACOL0520.fasta
SACOL0521		527373	318	hypothetical protein	378	SACOL0521.fasta
SACOL0522	recR	527697	597	recombination protein RecR	799	SACOL0522.fasta
SACOL0523		535057	1338	Orn/Lys/Arg decarboxylase	2026	SACOL0523.fasta
SACOL0524	tmk	536396	618	thymidylate kinase	719	SACOL0524.fasta
SACOL0525		537041	330	hypothetical protein	456	SACOL0525.fasta
SACOL0526		537584	927	DNA polymerase III subunit delta'	1310	SACOL0526.fasta
SACOL0528		539331	348	DNA replication intiation control protein YabA	434	SACOL0528.fasta
SACOL0529		539952	726	hypothetical protein	1287	SACOL0529.fasta
SACOL0531		540920	840	tetrapyrrole methylase	1198	SACOL0531.fasta
SACOL0532		541784	156	hypothetical protein	188	SACOL0532.fasta
SACOL0533	metS	542044	1974	methionyl-tRNA synthetase	2620	SACOL0533.fasta
SACOL0534		544048	774	TatD family deoxyribonuclease	1272	SACOL0534.fasta
SACOL0536	ksgA	545535	894	dimethyladenosine transferase	1579	SACOL0536.fasta
SACOL0537		546528	264	hypothetical protein	237	SACOL0537.fasta
SACOL0538	ipk	547101	849	4-diphosphocytidyl-2-C-methyl-D-erythritol kinase	1366	SACOL0538.fasta
SACOL0539	purR	547963	825	pur operon repressor	1038	SACOL0539.fasta
SACOL0540		548804	381	endoribonuclease L-PSP	837	SACOL0540.fasta
SACOL0541	spoVG	549256	303	regulatory protein SpoVG	528	SACOL0541.fasta
SACOL0542		549748	132	hypothetical protein	158	SACOL0542.fasta
SACOL0543	glmU	549902	1353	bifunctional N-acetylglucosamine-1-phosphate uridyltransferase/glucosamine-1-phosphate acetyltransferase	2140	SACOL0543.fasta
SACOL0544	prsA	551401	966	ribose-phosphate pyrophosphokinase	964	SACOL0544.fasta
SACOL0545	rplY	552516	654	50S ribosomal protein L25/general stress protein Ctc	789	SACOL0545.fasta
SACOL0546	pth	553480	573	peptidyl-tRNA hydrolase	809	SACOL0546.fasta
SACOL0547	mfd	554052	3507	transcription-repair coupling factor	5364	SACOL0547.fasta
SACOL0549		559074	1194	tetrapyrrole methylase	2252	SACOL0549.fasta
SACOL0550		560264	264	S4 domain-containing protein	400	SACOL0550.fasta
SACOL0551		560545	393	cell-division protein divIC	537	SACOL0551.fasta
SACOL0552		561042	402	hypothetical protein	479	SACOL0552.fasta
SACOL0553		561623	1296	hypothetical protein	1925	SACOL0553.fasta
SACOL0554	hpt	562923	540	hypoxanthine phosphoribosyltransferase	608	SACOL0554.fasta
SACOL0555		563719	2094	cell division protein FtsH	2547	SACOL0555.fasta
SACOL0556	hslO	566041	882	Hsp33-like chaperonin	1568	SACOL0556.fasta
SACOL0557	cysK	567101	933	cysteine synthase	1585	SACOL0557.fasta
SACOL0558	folP	568249	804	dihydropteroate synthase	1349	SACOL0558.fasta
SACOL0560	folK	569392	477	2-amino-4-hydroxy-6- hydroxymethyldihydropteridine pyrophosphokinase	642	SACOL0560.fasta
SACOL0561		570262	93	hypothetical protein	145	SACOL0561.fasta
SACOL0562	lysS	570407	1488	lysyl-tRNA synthetase	1946	SACOL0562.fasta
SACOL0563		583479	1383	GntR family transcriptional regulator	1980	SACOL0563.fasta
SACOL0564		584965	888	pyridoxal biosynthesis lyase PdxS	1145	SACOL0564.fasta
SACOL0565		585856	561	glutamine amidotransferase subunit PdxT	728	SACOL0565.fasta
SACOL0566	nupC	586624	1215	nucleoside permease NupC	1392	SACOL0566.fasta
SACOL0567	ctsR	587996	462	transcriptional regulator CtsR	548	SACOL0567.fasta
SACOL0569		589032	1008	ATP:guanido phosphotransferase	1467	SACOL0569.fasta
SACOL0572	radA	592995	1365	DNA repair protein RadA	1914	SACOL0572.fasta
SACOL0573		594384	1074	PIN/TRAM domain-containing protein	1777	SACOL0573.fasta
SACOL0574	gltX	596014	1455	glutamyl-tRNA synthetase	2245	SACOL0574.fasta
SACOL0576	cysS	598522	1401	cysteinyl-tRNA synthetase	2224	SACOL0576.fasta
SACOL0578		600327	747	RNA methyltransferase	1261	SACOL0578.fasta
SACOL0579		601073	525	hypothetical protein	847	SACOL0579.fasta
SACOL0580		601678	570	hypothetical protein	1218	SACOL0580.fasta
SACOL0581	secE	602561	183	preprotein translocase subunit SecE	189	SACOL0581.fasta
SACOL0582	nusG	602756	549	transcription antitermination protein	854	SACOL0582.fasta
SACOL0583	rplK	603476	432	50S ribosomal protein L11	585	SACOL0583.fasta
SACOL0584	rplA	604115	693	50S ribosomal protein L1	1054	SACOL0584.fasta
SACOL0585	rplJ	605079	501	50S ribosomal protein L10	833	SACOL0585.fasta
SACOL0586	rplL	605622	369	50S ribosomal protein L7/L12	521	SACOL0586.fasta
SACOL0587		606165	609	hypothetical protein	1209	SACOL0587.fasta
SACOL0588	rpoB	606988	3552	DNA-directed RNA polymerase subunit beta	4883	SACOL0588.fasta
SACOL0589	rpoC	610676	3624	DNA-directed RNA polymerase subunit beta'	4210	SACOL0589.fasta
SACOL0590		614436	255	ribosomal protein L7Ae-like	306	SACOL0590.fasta
SACOL0591	rpsL	614788	414	30S ribosomal protein S12	409	SACOL0591.fasta
SACOL0592	rpsG	615267	471	30S ribosomal protein S7	470	SACOL0592.fasta
SACOL0593	fusA	615860	2082	elongation factor G	2844	SACOL0593.fasta
SACOL0594	tuf	618158	1185	elongation factor Tu	1001	SACOL0594.fasta
SACOL0595		619624	1176	M20/M25/M40 family peptidase	2383	SACOL0595.fasta
SACOL0596		620970	1188	2-amino-3-ketobutyrate coenzyme A ligase	1561	SACOL0596.fasta
SACOL0597		622423	879	chaperone protein HchA	1427	SACOL0597.fasta
SACOL0598		623461	1638	ribulokinase	2568	SACOL0598.fasta
SACOL0599		625312	966	hypothetical protein	1319	SACOL0599.fasta
SACOL0600	ilvE	626612	1077	branched-chain amino acid aminotransferase	1307	SACOL0600.fasta
SACOL0602		627938	684	HAD superfamily hydrolase	1022	SACOL0602.fasta
SACOL0603		628737	663	deoxynucleoside kinase	794	SACOL0603.fasta
SACOL0606		630693	870	HAD superfamily hydrolase	1367	SACOL0606.fasta
SACOL0607		631583	567	hypothetical protein	646	SACOL0607.fasta
SACOL0611		643947	1473	glycosyl transferase, group 1 family protein	2424	SACOL0611.fasta
SACOL0612		645543	1491	glycosyl transferase, group 1 family protein	2379	SACOL0612.fasta
SACOL0613		647315	879	GTP cyclohydrolase	963	SACOL0613.fasta
SACOL0614		648206	666	hypothetical protein	1009	SACOL0614.fasta
SACOL0615		648885	363	hypothetical protein	579	SACOL0615.fasta
SACOL0616	nagB	649523	759	glucosamine-6-phosphate isomerase	1215	SACOL0616.fasta
SACOL0617		650358	633	hexulose-6-phosphate synthase	948	SACOL0617.fasta
SACOL0618		650992	549	SIS domain-containing protein	926	SACOL0618.fasta
SACOL0619		651644	657	HAD superfamily hydrolase	1217	SACOL0619.fasta
SACOL0620	proP	652802	1401	osmoprotectant proline transporter	2260	SACOL0620.fasta
SACOL0621		654746	1377	substrate--CoA ligase	2327	SACOL0621.fasta
SACOL0622	atoB	656124	1140	acetyl-CoA acetyltransferase	2315	SACOL0622.fasta
SACOL0624		657606	270	hypothetical protein	392	SACOL0624.fasta
SACOL0625		658076	168	hypothetical protein	223	SACOL0625.fasta
SACOL0626	thiD1	658750	831	phosphomethylpyrimidine kinase	1462	SACOL0626.fasta
SACOL0627	ung	659764	657	uracil-DNA glycosylase	936	SACOL0627.fasta
SACOL0628		660421	381	hypothetical protein	708	SACOL0628.fasta
SACOL0629		660934	369	hypothetical protein	574	SACOL0629.fasta
SACOL0630		661423	1485	amino acid permease	1925	SACOL0630.fasta
SACOL0631		663049	453	hypothetical protein	747	SACOL0631.fasta
SACOL0632		663514	765	hypothetical protein	1206	SACOL0632.fasta
SACOL0633		664827	753	heme peroxidase	1075	SACOL0633.fasta
SACOL0634	eutD	665747	987	phosphotransacetylase	1364	SACOL0634.fasta
SACOL0635		666736	837	lipoate-protein ligase A family protein	1184	SACOL0635.fasta
SACOL0636	mvk	668159	921	mevalonate kinase	1198	SACOL0636.fasta
SACOL0637	mvaD	669084	984	mevalonate diphosphate decarboxylase	1425	SACOL0637.fasta
SACOL0638		670080	1077	phosphomevalonate kinase	1193	SACOL0638.fasta
SACOL0639		671333	342	hypothetical protein	396	SACOL0639.fasta
SACOL0655		684230	939	aldo/keto reductase oxidoreductase	1720	SACOL0655.fasta
SACOL0658		686600	1296	HD domain-containing protein	1613	SACOL0658.fasta
SACOL0659		687923	522	hypothetical protein	839	SACOL0659.fasta
SACOL0660	adhP	688943	1011	alcohol dehydrogenase	1583	SACOL0660.fasta
SACOL0661		690028	108	hypothetical protein	108	SACOL0661.fasta
SACOL0662		690216	429	hypothetical protein	555	SACOL0662.fasta
SACOL0663	argS	690641	1662	arginyl-tRNA synthetase	2031	SACOL0663.fasta
SACOL0664		692691	636	endonuclease III	1088	SACOL0664.fasta
SACOL0665		693705	888	iron compound ABC transporter iron compound-binding protein	1509	SACOL0665.fasta
SACOL0666		694740	951	iron compound ABC transporter permease	1524	SACOL0666.fasta
SACOL0668		696448	801	alpha/beta fold family hydrolase	1281	SACOL0668.fasta
SACOL0669		697384	507	hypothetical protein	738	SACOL0669.fasta
SACOL0670		698052	717	hypothetical protein	1104	SACOL0670.fasta
SACOL0671		698937	789	alpha/beta fold family hydrolase	1349	SACOL0671.fasta
SACOL0672	sarA	699976	375	accessory regulator A	314	SACOL0672.fasta
SACOL0673		700498	120	hypothetical protein	280	SACOL0673.fasta
SACOL0676		702422	225	hypothetical protein	338	SACOL0676.fasta
SACOL0682		706749	1497	monovalent cation/H+ antiporter subunit D	2129	SACOL0682.fasta
SACOL0684		708246	483	monovalent cation/H+ antiporter subunit E	618	SACOL0684.fasta
SACOL0686		709002	438	monovalent cation/H+ antiporter subunit G	531	SACOL0686.fasta
SACOL0687		709779	2043	Na+/H+ antiporter	2578	SACOL0687.fasta
SACOL0688		712981	930	ABC transporter substrate-binding protein	1043	SACOL0688.fasta
SACOL0689		713907	837	ABC transporter permease	712	SACOL0689.fasta
SACOL0691	sirR	715602	645	iron-dependent repressor	937	SACOL0691.fasta
SACOL0692		716326	753	hypothetical protein	1279	SACOL0692.fasta
SACOL0693	tagA	717314	765	teichoic acid biosynthesis protein	1179	SACOL0693.fasta
SACOL0694		718139	795	teichoic acids export protein ATP-binding subunit	979	SACOL0694.fasta
SACOL0695		719280	813	tagG protein, teichoic acid ABC transporter protein	856	SACOL0695.fasta
SACOL0696	tagB	720191	1104	teichoic acid biosynthesis protein B	1759	SACOL0696.fasta
SACOL0697	tagX	721291	1062	teichoic acid biosynthesis protein X	1889	SACOL0697.fasta
SACOL0698	tagD	722415	399	glycerol-3-phosphate cytidylyltransferase	334	SACOL0698.fasta
SACOL0699	pbp4	722930	1296	penicillin-binding protein 4	2064	SACOL0699.fasta
SACOL0700	abcA	724646	1728	ABC transporter ATP-binding protein/permease	2188	SACOL0700.fasta
SACOL0701		726732	1230	nucleoside permease NupC	1569	SACOL0701.fasta
SACOL0702		728216	93	hypothetical protein	157	SACOL0702.fasta
SACOL0703		728486	834	hypothetical protein	1164	SACOL0703.fasta
SACOL0704		729601	798	iron compound ABC transporter ATP-binding protein	841	SACOL0704.fasta
SACOL0705		730434	1005	iron compound ABC transporter permease	1606	SACOL0705.fasta
SACOL0706		731435	1017	iron compound ABC transporter permease	1715	SACOL0706.fasta
SACOL0707		732688	966	dihydroxyacetone kinase subunit DhaK	1699	SACOL0707.fasta
SACOL0708		733695	585	DAK2 domain-containing protein	1027	SACOL0708.fasta
SACOL0710		734750	498	hypothetical protein	457	SACOL0710.fasta
SACOL0711		735703	1068	hypothetical protein	1219	SACOL0711.fasta
SACOL0712		736921	1044	lipase/esterase	1556	SACOL0712.fasta
SACOL0713		738293	429	hypothetical protein	676	SACOL0713.fasta
SACOL0714		738930	507	acetyltransferase	843	SACOL0714.fasta
SACOL0715		739549	924	hypothetical protein	1589	SACOL0715.fasta
SACOL0721		745704	618	hypothetical protein	497	SACOL0721.fasta
SACOL0722		746337	1008	phosphate transporter family protein	1029	SACOL0722.fasta
SACOL0723		747932	798	LysM domain-containing protein	1252	SACOL0723.fasta
SACOL0724		749090	645	hypothetical protein	1138	SACOL0724.fasta
SACOL0726	sarX	752661	426	hypothetical protein	817	SACOL0726.fasta
SACOL0727		753276	717	hypothetical protein	1028	SACOL0727.fasta
SACOL0728		753992	474	hypothetical protein	848	SACOL0728.fasta
SACOL0730		754818	645	hypothetical protein	687	SACOL0730.fasta
SACOL0731		755578	867	LysR family transcriptional regulator	1058	SACOL0731.fasta
SACOL0735		758587	690	hypothetical protein	1041	SACOL0735.fasta
SACOL0736		759403	444	acetyltransferase	823	SACOL0736.fasta
SACOL0738		760446	300	hypothetical protein	503	SACOL0738.fasta
SACOL0739		760825	543	acetyltransferase	936	SACOL0739.fasta
SACOL0740		761463	567	hypothetical protein	924	SACOL0740.fasta
SACOL0741		762031	459	hypothetical protein	757	SACOL0741.fasta
SACOL0742		762492	684	hypothetical protein	1085	SACOL0742.fasta
SACOL0743	uppP	763347	876	UDP pyrophosphate phosphatase	1224	SACOL0743.fasta
SACOL0744		764441	1632	ABC transporter ATP-binding protein	2560	SACOL0744.fasta
SACOL0745		766069	1674	ABC transporter ATP-binding protein	2717	SACOL0745.fasta
SACOL0746	norR	767869	444	MarR family transcriptional regulator	616	SACOL0746.fasta
SACOL0747		768539	927	cobalamin synthesis protein/P47K family protein	1687	SACOL0747.fasta
SACOL0748		769568	909	aldo/keto reductase oxidoreductase	1661	SACOL0748.fasta
SACOL0749		770511	288	hypothetical protein	466	SACOL0749.fasta
SACOL0750		771081	1554	anion transporter family protein	2529	SACOL0750.fasta
SACOL0753		775332	423	hypothetical protein	738	SACOL0753.fasta
SACOL0754	norA	775963	1167	multi drug resistance protein (norA)	1773	SACOL0754.fasta
SACOL0755		777422	453	hypothetical protein	725	SACOL0755.fasta
SACOL0757		778780	765	DeoR family transcriptional regulator	1053	SACOL0757.fasta
SACOL0758	fruK	779541	921	1-phosphofructokinase	1401	SACOL0758.fasta
SACOL0761	nagA	782732	1182	N-acetylglucosamine-6-phosphate deacetylase	1573	SACOL0761.fasta
SACOL0762		784134	1350	hemolysin	1410	SACOL0762.fasta
SACOL0763		785705	840	aldo/keto reductase oxidoreductase	1376	SACOL0763.fasta
SACOL0764		786676	984	glycosyl transferase, group 2 family protein	1384	SACOL0764.fasta
SACOL0765	saeS	787731	1056	sensor histidine kinase SaeS	1587	SACOL0765.fasta
SACOL0766	saeR	788786	687	DNA-binding response regulator SaeR	702	SACOL0766.fasta
SACOL0768		790262	441	hypothetical protein	661	SACOL0768.fasta
SACOL0769		790982	585	hypothetical protein	829	SACOL0769.fasta
SACOL0770		791665	714	radical activating enzyme family protein	1042	SACOL0770.fasta
SACOL0771		792382	420	6-pyruvoyl tetrahydrobiopterin synthase	653	SACOL0771.fasta
SACOL0772		792803	669	exsB protein	879	SACOL0772.fasta
SACOL0773	pabA	793822	594	para-aminobenzoate synthase, glutamine amidotransferase, component II	835	SACOL0773.fasta
SACOL0777		797212	1005	hypothetical protein	1630	SACOL0777.fasta
SACOL0778		798690	1941	sulfatase	2107	SACOL0778.fasta
SACOL0779		800907	1878	ABC transporter ATP-binding protein	2865	SACOL0779.fasta
SACOL0780	recQ1	802796	1782	ATP-dependent DNA helicase RecQ	2118	SACOL0780.fasta
SACOL0783	opuBB	805769	1515	osmoprotectant ABC transporter permease	1773	SACOL0783.fasta
SACOL0784	hisC	807523	1059	histidinol-phosphate aminotransferase	1731	SACOL0784.fasta
SACOL0785		808932	543	hypothetical protein	752	SACOL0785.fasta
SACOL0787		810154	918	hypothetical protein	1381	SACOL0787.fasta
SACOL0788		811341	1506	proton-dependent oligopeptide transporter family protein	1861	SACOL0788.fasta
SACOL0789		813187	501	7-cyano-7-deazaguanine reductase	563	SACOL0789.fasta
SACOL0790		813707	867	integral membrane domain-containing protein	1223	SACOL0790.fasta
SACOL0790_1		814958	267	ribonucleoside-diphosphate reductase 2, NrdH-redoxin	447	SACOL0790_1.fasta
SACOL0792	nrdE	815735	2106	ribonucleotide-diphosphate reductase subunit alpha	2103	SACOL0792.fasta
SACOL0793	nrdF	817958	972	ribonucleotide-diphosphate reductase subunit beta	652	SACOL0793.fasta
SACOL0798		821548	762	iron compound ABC transporter ATP-binding protein	1028	SACOL0798.fasta
SACOL0800		823773	315	hypothetical protein	556	SACOL0800.fasta
SACOL0801	murB	824105	924	UDP-N-acetylenolpyruvoylglucosamine reductase	1162	SACOL0801.fasta
SACOL0802		825155	519	hypothetical protein	797	SACOL0802.fasta
SACOL0803		825793	879	hypothetical protein	1268	SACOL0803.fasta
SACOL0804		826825	321	hypothetical protein	386	SACOL0804.fasta
SACOL0805		827570	1125	glycerate kinase	1660	SACOL0805.fasta
SACOL0806	pepT	828883	1227	peptidase T	2082	SACOL0806.fasta
SACOL0807		830123	495	hypothetical protein	509	SACOL0807.fasta
SACOL0808		830635	762	hypothetical protein	829	SACOL0808.fasta
SACOL0809		831592	1071	diguanylate cyclase	1472	SACOL0809.fasta
SACOL0810		832980	1056	glycosyl transferase, group 4 family protein	1153	SACOL0810.fasta
SACOL0811		834205	642	hypothetical protein	1059	SACOL0811.fasta
SACOL0813		836220	1083	comf operon protein 1	1928	SACOL0813.fasta
SACOL0815		838030	573	ribosomal subunit interface protein	692	SACOL0815.fasta
SACOL0816	secA	839016	2532	preprotein translocase subunit SecA	3061	SACOL0816.fasta
SACOL0817		841589	105	hypothetical protein	155	SACOL0817.fasta
SACOL0821		844394	651	HD domain-containing protein	1034	SACOL0821.fasta
SACOL0822		845041	237	hypothetical protein	317	SACOL0822.fasta
SACOL0824	uvrA	847539	2847	excinuclease ABC subunit A	4123	SACOL0824.fasta
SACOL0825	hprK	850992	933	HPr kinase/phosphorylase	1030	SACOL0825.fasta
SACOL0826	lgt	851930	840	prolipoprotein diacylglyceryl transferase	1314	SACOL0826.fasta
SACOL0827		852777	486	acetyltransferase	909	SACOL0827.fasta
SACOL0828		853270	1440	TPR domain-containing protein	2277	SACOL0828.fasta
SACOL0829	trxB	854776	936	thioredoxin-disulfide reductase	1277	SACOL0829.fasta
SACOL0830		856421	912	hypothetical protein	1328	SACOL0830.fasta
SACOL0831		857329	996	hypothetical protein	1216	SACOL0831.fasta
SACOL0832		858434	945	hypothetical protein	1038	SACOL0832.fasta
SACOL0833	clpP	859951	588	ATP-dependent Clp protease proteolytic subunit	570	SACOL0833.fasta
SACOL0834		860781	903	hypothetical protein	1419	SACOL0834.fasta
SACOL0835		862387	630	hypothetical protein	1137	SACOL0835.fasta
SACOL0838	gapA1	864842	1011	glyceraldehyde 3-phosphate dehydrogenase	1076	SACOL0838.fasta
SACOL0839	pgk	865991	1191	phosphoglycerate kinase	1869	SACOL0839.fasta
SACOL0840	tpiA	867303	762	triosephosphate isomerase	1134	SACOL0840.fasta
SACOL0841	pgm	868067	1518	phosphoglyceromutase	2281	SACOL0841.fasta
SACOL0842	eno	869714	1305	phosphopyruvate hydratase	1480	SACOL0842.fasta
SACOL0843		871358	459	hypothetical protein	670	SACOL0843.fasta
SACOL0844	secG	871883	234	preprotein translocase subunit SecG	227	SACOL0844.fasta
SACOL0845	est	872232	741	carboxylesterase	1174	SACOL0845.fasta
SACOL0846		873006	2373	VacB/RNase II family exoribonuclease	3496	SACOL0846.fasta
SACOL0847	smpB	875400	465	SsrA-binding protein	701	SACOL0847.fasta
SACOL0854		879190	522	hypothetical protein	949	SACOL0854.fasta
SACOL0855		879850	531	acetyltransferase	1013	SACOL0855.fasta
SACOL0860	nuc	887710	687	thermonuclease precursor	1164	SACOL0860.fasta
SACOL0861		888753	201	CSD family cold shock protein	269	SACOL0861.fasta
SACOL0862		889449	219	hypothetical protein	531	SACOL0862.fasta
SACOL0863		889729	285	hypothetical protein	495	SACOL0863.fasta
SACOL0864		890101	570	hypothetical protein	1112	SACOL0864.fasta
SACOL0865		891075	261	hypothetical protein	434	SACOL0865.fasta
SACOL0866		891640	105	hypothetical protein	184	SACOL0866.fasta
SACOL0868		891876	237	hypothetical protein	333	SACOL0868.fasta
SACOL0869		892328	591	phosphoglycerate mutase	1167	SACOL0869.fasta
SACOL0870		892991	618	LysE/YggA family protein	1210	SACOL0870.fasta
SACOL0871		893763	495	hypothetical protein	791	SACOL0871.fasta
SACOL0872		894656	423	OsmC/Ohr family protein	884	SACOL0872.fasta
SACOL0873	aroD	895226	717	3-dehydroquinate dehydratase	1113	SACOL0873.fasta
SACOL0874		896025	540	nitroreductase	788	SACOL0874.fasta
SACOL0875		896714	321	thioredoxin	565	SACOL0875.fasta
SACOL0876		897178	357	hypothetical protein	574	SACOL0876.fasta
SACOL0877	gcvH	897692	381	glycine cleavage system protein H	495	SACOL0877.fasta
SACOL0880		899871	387	TOPRIM domain-containing protein	588	SACOL0880.fasta
SACOL0882		900796	1026	ABC transporter ATP-binding protein	1890	SACOL0882.fasta
SACOL0884		902527	822	ABC transporter substrate-binding protein	1532	SACOL0884.fasta
SACOL0912		919637	195	hypothetical protein	324	SACOL0912.fasta
SACOL0913		920064	852	hypothetical protein	1560	SACOL0913.fasta
SACOL0914		921243	762	FeS assembly ATPase SufC	1366	SACOL0914.fasta
SACOL0915	sufD	922102	1308	FeS assembly protein SufD	2416	SACOL0915.fasta
SACOL0916		923524	1242	SufS subfamily cysteine desulfurase	2190	SACOL0916.fasta
SACOL0918	sufB	925370	1398	FeS assembly protein SufB	2376	SACOL0918.fasta
SACOL0919		926954	138	hypothetical protein	83	SACOL0919.fasta
SACOL0920		927097	315	hypothetical protein	601	SACOL0920.fasta
SACOL0921		927776	1041	hypothetical protein	1765	SACOL0921.fasta
SACOL0922		928830	1068	hypothetical protein	2169	SACOL0922.fasta
SACOL0924		930110	849	hypothetical protein	1419	SACOL0924.fasta
SACOL0925		930971	828	hypothetical protein	1308	SACOL0925.fasta
SACOL0926		931825	1320	5'-nucleotidase	2298	SACOL0926.fasta
SACOL0927	lipA	933228	918	lipoyl synthase	934	SACOL0927.fasta
SACOL0928		934266	393	hypothetical protein	493	SACOL0928.fasta
SACOL0929		934737	258	hypothetical protein	371	SACOL0929.fasta
SACOL0930		935101	435	hypothetical protein	627	SACOL0930.fasta
SACOL0931		935535	780	HAD superfamily hydrolase	1055	SACOL0931.fasta
SACOL0932		936347	960	D-isomer specific 2-hydroxyacid dehydrogenase	1699	SACOL0932.fasta
SACOL0933		937560	111	hypothetical protein	177	SACOL0933.fasta
SACOL0934		937718	153	hypothetical protein	151	SACOL0934.fasta
SACOL0935	dltA	937886	1458	D-alanine--poly(phosphoribitol) ligase subunit 1	2003	SACOL0935.fasta
SACOL0936	dltB	939340	1215	DltB protein	1476	SACOL0936.fasta
SACOL0937	dltC	940572	237	D-alanine--poly(phosphoribitol) ligase subunit 2	236	SACOL0937.fasta
SACOL0938	dltD	940805	1176	DltD protein	1544	SACOL0938.fasta
SACOL0939		942243	222	NifU domain-containing protein	281	SACOL0939.fasta
SACOL0940		942586	324	hypothetical protein	483	SACOL0940.fasta
SACOL0942		944349	237	hypothetical protein	271	SACOL0942.fasta
SACOL0943		944598	360	hypothetical protein	692	SACOL0943.fasta
SACOL0944		945411	1209	NADH dehydrogenase	1608	SACOL0944.fasta
SACOL0945		946750	1476	cytosol aminopeptidase	2196	SACOL0945.fasta
SACOL0946		948636	1317	Na+/H+ antiporter family protein	1734	SACOL0946.fasta
SACOL0947		949971	375	hypothetical protein	524	SACOL0947.fasta
SACOL0948		950401	1155	hypothetical protein	1794	SACOL0948.fasta
SACOL0949	mnhG	951804	357	monovalent cation/H+ antiporter subunit G	471	SACOL0949.fasta
SACOL0951	mnhE	952431	480	monovalent cation/H+ antiporter subunit E	660	SACOL0951.fasta
SACOL0952	mnhD	952912	1497	monovalent cation/H+ antiporter subunit D	2365	SACOL0952.fasta
SACOL0955	mnhA	955163	2406	monovalent cation/H+ antiporter subunit A	3210	SACOL0955.fasta
SACOL0956	kapB	957699	384	hypothetical protein	673	SACOL0956.fasta
SACOL0957		958146	594	cyclophilin type peptidyl-prolyl cis-trans isomerase	919	SACOL0957.fasta
SACOL0958		959155	378	general stress protein 13	324	SACOL0958.fasta
SACOL0959		959894	1128	Oye family NADH-dependent flavin oxidoreductase	2037	SACOL0959.fasta
SACOL0960	rocD	961329	1191	ornithine--oxo-acid transaminase	2010	SACOL0960.fasta
SACOL0961	gluD	962628	1245	glutamate dehydrogenase	1436	SACOL0961.fasta
SACOL0962		964375	930	glycerophosphoryl diester phosphodiesterase	1476	SACOL0962.fasta
SACOL0963	argH	965546	1380	argininosuccinate lyase	2147	SACOL0963.fasta
SACOL0966	pgi	968471	1332	glucose-6-phosphate isomerase	1646	SACOL0966.fasta
SACOL0967		970127	576	hypothetical protein	979	SACOL0967.fasta
SACOL0968	spsA	970707	525	signal peptidase IA, inactive	883	SACOL0968.fasta
SACOL0969	spsB	971238	585	signal peptidase IB	802	SACOL0969.fasta
SACOL0970	rexB	971982	3477	exonuclease RexB	4691	SACOL0970.fasta
SACOL0971	rexA	975459	3654	exonuclease RexA	5158	SACOL0971.fasta
SACOL0973		979278	903	fumarylacetoacetate hydrolase	1097	SACOL0973.fasta
SACOL0974		980509	390	hypothetical protein	700	SACOL0974.fasta
SACOL0975		981069	1317	coenzyme A disulfide reductase	2452	SACOL0975.fasta
SACOL0976		982437	825	HAD superfamily hydrolase	1085	SACOL0976.fasta
SACOL0977		983375	309	hypothetical protein	353	SACOL0977.fasta
SACOL0978		984230	1815	hypothetical protein	2869	SACOL0978.fasta
SACOL0979	clpB	986247	2610	ATP-dependent Clp protease, ATP-binding subunit ClpB	3684	SACOL0979.fasta
SACOL0980		988915	870	LysR family transcriptional regulator	1512	SACOL0980.fasta
SACOL0986		994276	186	hypothetical protein	255	SACOL0986.fasta
SACOL0987	fabH	994756	942	3-oxoacyl-ACP synthase	1017	SACOL0987.fasta
SACOL0988	fabF	995709	1245	3-oxoacyl-ACP synthase	1539	SACOL0988.fasta
SACOL0989		997008	372	hypothetical protein	703	SACOL0989.fasta
SACOL0990		997602	99	hypothetical protein	196	SACOL0990.fasta
SACOL0991	oppB	997700	849	oligopeptide ABC transporter permease	1470	SACOL0991.fasta
SACOL0992	oppC	998548	1071	oligopeptide ABC transporter permease	1671	SACOL0992.fasta
SACOL0993	oppD	999635	1083	oligopeptide ABC transporter ATP-binding protein	2014	SACOL0993.fasta
SACOL0995		1001666	1656	oligopeptide ABC transporter oligopeptide-binding protein	2658	SACOL0995.fasta
SACOL1001	trpS	1009158	990	tryptophanyl-tRNA synthetase	1333	SACOL1001.fasta
SACOL1002	spxA	1010442	396	transcriptional regulator Spx	366	SACOL1002.fasta
SACOL1003		1011208	720	adaptor protein	1122	SACOL1003.fasta
SACOL1004		1012048	987	competence protein	1714	SACOL1004.fasta
SACOL1005	pepF	1013082	1809	oligoendopeptidase F	2614	SACOL1005.fasta
SACOL1006		1015350	807	hypothetical protein	1217	SACOL1006.fasta
SACOL1007		1016179	366	hypothetical protein	650	SACOL1007.fasta
SACOL1008		1016648	594	hypothetical protein	895	SACOL1008.fasta
SACOL1009		1017427	348	hypothetical protein	553	SACOL1009.fasta
SACOL1010	relA1	1017791	636	GTP pyrophosphokinase	780	SACOL1010.fasta
SACOL1011	ppnK	1018443	810	inorganic polyphosphate/ATP-NAD kinase	848	SACOL1011.fasta
SACOL1012		1019249	855	ribosomal large subunit pseudouridine synthase D	1397	SACOL1012.fasta
SACOL1013	mgtE	1020124	1386	magnesium transporter	1772	SACOL1013.fasta
SACOL1018		1026033	1569	sodium:alanine symporter family protein	2694	SACOL1018.fasta
SACOL1019		1027743	759	hypothetical protein	1252	SACOL1019.fasta
SACOL1020		1028695	510	hypothetical protein	548	SACOL1020.fasta
SACOL1021		1029317	1191	hypothetical protein	1564	SACOL1021.fasta
SACOL1023	murE	1032093	1482	UDP-N-acetylmuramoylalanyl-D-glutamate--L-lysine ligase	1540	SACOL1023.fasta
SACOL1026		1035682	804	hypothetical protein	1151	SACOL1026.fasta
SACOL1028	htrA	1036719	2310	serine protease	3487	SACOL1028.fasta
SACOL1030		1039045	1359	sodium transport family protein	1554	SACOL1030.fasta
SACOL1031		1040542	1512	5' nucleotidase	2297	SACOL1031.fasta
SACOL1032		1042540	531	ComK family protein	966	SACOL1032.fasta
SACOL1033		1043319	219	hypothetical protein	320	SACOL1033.fasta
SACOL1034		1043618	987	lipoate-protein ligase A family protein	1553	SACOL1034.fasta
SACOL1035		1044803	177	hypothetical protein	157	SACOL1035.fasta
SACOL1036		1044994	603	protease	796	SACOL1036.fasta
SACOL1038		1046941	1965	membrane protein	3269	SACOL1038.fasta
SACOL1039		1048908	321	hypothetical protein	615	SACOL1039.fasta
SACOL1041		1049954	291	hypothetical protein	487	SACOL1041.fasta
SACOL1044		1052386	357	hypothetical protein	498	SACOL1044.fasta
SACOL1045		1053219	960	iron compound ABC transporter iron compound-binding protein	1636	SACOL1045.fasta
SACOL1046		1054224	132	hypothetical protein	232	SACOL1046.fasta
SACOL1047		1054419	291	hypothetical protein	540	SACOL1047.fasta
SACOL1048		1054853	498	acetyltransferase	822	SACOL1048.fasta
SACOL1049	menA	1055402	939	1,4-dihydroxy-2-naphthoate octaprenyltransferase	1265	SACOL1049.fasta
SACOL1050		1056491	105	hypothetical protein	128	SACOL1050.fasta
SACOL1052	menD	1057870	1674	2-succinyl-6-hydroxy-2, 4-cyclohexadiene-1-carboxylate synthase	2046	SACOL1052.fasta
SACOL1054	menB	1060326	822	naphthoate synthase	918	SACOL1054.fasta
SACOL1055	sspC	1061386	330	sspC protein	554	SACOL1055.fasta
SACOL1056	sspB1	1061753	1182	cysteine protease precursor SspB	2007	SACOL1056.fasta
SACOL1058		1064554	1155	aminotransferase, class I	1785	SACOL1058.fasta
SACOL1059		1065904	1011	hypothetical protein	1486	SACOL1059.fasta
SACOL1060		1067067	420	MarR family transcriptional regulator	712	SACOL1060.fasta
SACOL1063		1071691	435	acetyltransferase	805	SACOL1063.fasta
SACOL1064		1072280	471	hypothetical protein	655	SACOL1064.fasta
SACOL1065		1072798	1218	hypothetical protein	1621	SACOL1065.fasta
SACOL1067	qoxD	1076196	279	quinol oxidase subunit IV	319	SACOL1067.fasta
SACOL1069	qoxA	1077078	1989	quinol oxidase subunit I	2036	SACOL1069.fasta
SACOL1070	qoxB	1079066	1101	quinol oxidase subunit II	1296	SACOL1070.fasta
SACOL1071		1080738	318	hypothetical protein	297	SACOL1071.fasta
SACOL1072	folD	1081861	861	bifunctional 5,10-methylene-tetrahydrofolate dehydrogenase/ 5,10-methylene-tetrahydrofolate cyclohydrolase	1337	SACOL1072.fasta
SACOL1074	purK	1083391	1125	phosphoribosylaminoimidazole carboxylase ATPase subunit	1800	SACOL1074.fasta
SACOL1075	purC	1084519	705	phosphoribosylaminoimidazole-succinocarboxamide synthase	1006	SACOL1075.fasta
SACOL1076	purS	1085223	264	phosphoribosylformylglycinamidine synthase, PurS protein	402	SACOL1076.fasta
SACOL1078	purL	1086152	2190	phosphoribosylformylglycinamidine synthase II	3467	SACOL1078.fasta
SACOL1080	purM	1089797	1029	phosphoribosylaminoimidazole synthetase	1579	SACOL1080.fasta
SACOL1081	purN	1090828	567	phosphoribosylglycinamide formyltransferase	921	SACOL1081.fasta
SACOL1082	purH	1091409	1479	bifunctional phosphoribosylaminoimidazolecarboxamide formyltransferase/IMP cyclohydrolase	2281	SACOL1082.fasta
SACOL1083	purD	1092909	1248	phosphoribosylamine--glycine ligase	2109	SACOL1083.fasta
SACOL1085		1095220	1401	ABC transporter ATP-binding protein	2278	SACOL1085.fasta
SACOL1086		1096635	576	hypothetical protein	878	SACOL1086.fasta
SACOL1087		1097857	135	hypothetical protein	207	SACOL1087.fasta
SACOL1088		1098143	1296	hypothetical protein	1809	SACOL1088.fasta
SACOL1089		1099863	1173	hypothetical protein	2071	SACOL1089.fasta
SACOL1090		1101089	543	hypothetical protein	991	SACOL1090.fasta
SACOL1091	ptsH	1101785	267	phosphocarrier protein HPr	288	SACOL1091.fasta
SACOL1092	ptsI	1102054	1719	phosphoenolpyruvate-protein phosphotransferase	2446	SACOL1092.fasta
SACOL1093		1104009	234	hypothetical protein	453	SACOL1093.fasta
SACOL1094	cydA	1104440	1362	cytochrome d ubiquinol oxidase subunit I	2138	SACOL1094.fasta
SACOL1095	cydB	1105798	1020	cytochrome d ubiquinol oxidase subunit II	1556	SACOL1095.fasta
SACOL1096		1106950	663	TrkA potassium uptake family protein	753	SACOL1096.fasta
SACOL1098		1107961	1698	hypothetical protein	2003	SACOL1098.fasta
SACOL1099		1109658	219	hypothetical protein	241	SACOL1099.fasta
SACOL1100	def	1110357	552	peptide deformylase	867	SACOL1100.fasta
SACOL1101		1111273	627	hypothetical protein	1131	SACOL1101.fasta
SACOL1102	pdhA	1112070	1113	pyruvate dehydrogenase complex E1 component subunit alpha	1381	SACOL1102.fasta
SACOL1103	pdhB	1113186	978	pyruvate dehydrogenase complex E1 component subunit beta	1193	SACOL1103.fasta
SACOL1104	pdhC	1114254	1293	branched-chain alpha-keto acid dehydrogenase E2	1879	SACOL1104.fasta
SACOL1105	pdhD	1115550	1407	dihydrolipoamide dehydrogenase	1690	SACOL1105.fasta
SACOL1106		1117124	276	hypothetical protein	447	SACOL1106.fasta
SACOL1107		1117543	540	Cro/CI family transcriptional regulator	600	SACOL1107.fasta
SACOL1108		1118095	1095	spermidine/putrescine ABC transporter ATP-binding protein	1262	SACOL1108.fasta
SACOL1110		1119985	810	spermidine/putrescine ABC transporter permease	1162	SACOL1110.fasta
SACOL1111		1120794	1074	spermidine/putrescine ABC transporter substrate-binding protein	1766	SACOL1111.fasta
SACOL1113		1123243	420	hypothetical protein	727	SACOL1113.fasta
SACOL1114		1123744	1353	manganese transport protein MntH	1895	SACOL1114.fasta
SACOL1115		1125280	615	hypothetical protein	1018	SACOL1115.fasta
SACOL1116		1126051	828	inositol monophosphatase	1386	SACOL1116.fasta
SACOL1117		1127032	192	hypothetical protein	265	SACOL1117.fasta
SACOL1118	typA	1127325	1848	GTP-binding protein TypA	2300	SACOL1118.fasta
SACOL1119		1129312	168	hypothetical protein	283	SACOL1119.fasta
SACOL1120		1129481	483	hypothetical protein	768	SACOL1120.fasta
SACOL1121		1130104	276	hypothetical protein	260	SACOL1121.fasta
SACOL1122		1130693	1227	cell cycle protein FtsW	1511	SACOL1122.fasta
SACOL1123	pyc	1132473	3453	pyruvate carboxylase	4602	SACOL1123.fasta
SACOL1124	ctaA	1136065	1071	cytochrome oxidase assembly protein	1120	SACOL1124.fasta
SACOL1125	ctaB	1137416	912	protoheme IX farnesyltransferase	1250	SACOL1125.fasta
SACOL1126		1138352	462	hypothetical protein	674	SACOL1126.fasta
SACOL1127		1139025	204	hypothetical protein	284	SACOL1127.fasta
SACOL1128		1139278	900	hypothetical protein	1426	SACOL1128.fasta
SACOL1129		1140193	435	hypothetical protein	849	SACOL1129.fasta
SACOL1130		1140690	927	glycerophosphoryl diester phosphodiesterase	1632	SACOL1130.fasta
SACOL1131		1141855	255	hypothetical protein	354	SACOL1131.fasta
SACOL1132		1142112	390	hypothetical protein	697	SACOL1132.fasta
SACOL1133		1142571	543	hypothetical protein	744	SACOL1133.fasta
SACOL1134	coaD	1143115	483	phosphopantetheine adenylyltransferase	412	SACOL1134.fasta
SACOL1135		1143659	1140	hypothetical protein	1573	SACOL1135.fasta
SACOL1136		1144925	558	hypothetical protein	873	SACOL1136.fasta
SACOL1137	rpmF	1145562	174	50S ribosomal protein L32	192	SACOL1137.fasta
SACOL1140	isdA	1148029	1053	LPXTG cell wall surface anchor protein	1266	SACOL1140.fasta
SACOL1141	isdC	1149290	684	NPQTN cell wall surface anchor protein	1102	SACOL1141.fasta
SACOL1142	isdD	1149973	1077	hypothetical protein	1838	SACOL1142.fasta
SACOL1143		1151046	879	iron compound ABC transporter iron compound-binding protein	1373	SACOL1143.fasta
SACOL1144		1151937	966	iron compound ABC transporter permease	1591	SACOL1144.fasta
SACOL1145	srtB	1152964	735	sortase	1196	SACOL1145.fasta
SACOL1146		1153717	324	heme-degrading monooxygenase IsdG	528	SACOL1146.fasta
SACOL1147		1154424	741	RNA methyltransferase	1134	SACOL1147.fasta
SACOL1148	pheS	1155545	1059	phenylalanyl-tRNA synthetase subunit alpha	1499	SACOL1148.fasta
SACOL1149	pheT	1156603	2403	phenylalanyl-tRNA synthetase subunit beta	3850	SACOL1149.fasta
SACOL1150	rnhC	1159176	939	ribonuclease HIII	1473	SACOL1150.fasta
SACOL1151		1160484	267	hypothetical protein	361	SACOL1151.fasta
SACOL1152		1160751	522	hypothetical protein	819	SACOL1152.fasta
SACOL1153		1161345	1713	hypothetical protein	2624	SACOL1153.fasta
SACOL1154		1163067	2349	recombination and DNA strand exchange inhibitor protein	3299	SACOL1154.fasta
SACOL1155	trxA	1165588	315	thioredoxin	392	SACOL1155.fasta
SACOL1156		1165965	96	hypothetical protein	152	SACOL1156.fasta
SACOL1157	uvrC	1166226	1782	excinuclease ABC subunit C	2457	SACOL1157.fasta
SACOL1158	sdhC	1168331	615	succinate dehydrogenase, cytochrome b558 subunit	793	SACOL1158.fasta
SACOL1159	sdhA	1168997	1767	succinate dehydrogenase flavoprotein subunit	2134	SACOL1159.fasta
SACOL1160	sdhB	1170763	816	succinate dehydrogenase iron-sulfur subunit	1135	SACOL1160.fasta
SACOL1161	murI	1171814	801	glutamate racemase	1083	SACOL1161.fasta
SACOL1162		1172626	588	nucleoside-triphosphatase	905	SACOL1162.fasta
SACOL1164		1174198	330	fibrinogen binding-like protein	476	SACOL1164.fasta
SACOL1167		1175969	507	hypothetical protein	830	SACOL1167.fasta
SACOL1173	hlY	1180074	960	alpha-hemolysin precursor	1608	SACOL1173.fasta
SACOL1181	arcB1	1185397	1002	ornithine carbamoyltransferase	1743	SACOL1181.fasta
SACOL1182	arcC1	1186421	933	carbamate kinase	1520	SACOL1182.fasta
SACOL1183		1187525	1557	hypothetical protein	2667	SACOL1183.fasta
SACOL1184		1189921	948	exfoliative toxin	1701	SACOL1184.fasta
SACOL1185		1191117	189	hypothetical protein	356	SACOL1185.fasta
SACOL1186		1192217	135	anti protein (phenol soluble modulin)	253	SACOL1186.fasta
SACOL1188		1192666	696	HAD superfamily hydrolase	1362	SACOL1188.fasta
SACOL1189		1193470	441	hypothetical protein	671	SACOL1189.fasta
SACOL1191	mraZ	1195862	432	cell division protein MraZ	419	SACOL1191.fasta
SACOL1194	pbp1	1197640	2235	penicillin-binding protein 1	3823	SACOL1194.fasta
SACOL1195	mraY	1200166	966	phospho-N-acetylmuramoyl-pentapeptide- transferase	1514	SACOL1195.fasta
SACOL1196	murD	1201133	1350	UDP-N-acetylmuramoyl-L-alanyl-D-glutamate synthetase	2086	SACOL1196.fasta
SACOL1197	divIB	1202498	1320	cell division protein	2387	SACOL1197.fasta
SACOL1198	ftsA	1203923	1413	cell division protein FtsA	1965	SACOL1198.fasta
SACOL1199	ftsZ	1205368	1173	cell division protein FtsZ	1105	SACOL1199.fasta
SACOL1200		1206800	792	hypothetical protein	1426	SACOL1200.fasta
SACOL1201		1207609	675	hypothetical protein	1113	SACOL1201.fasta
SACOL1202	ylmF	1208280	564	hypothetical protein	680	SACOL1202.fasta
SACOL1203	ylmG	1208855	291	hypothetical protein	473	SACOL1203.fasta
SACOL1204	ylmH	1209255	780	YlmH protein	1269	SACOL1204.fasta
SACOL1206	ileS	1210896	2754	isoleucyl-tRNA synthetase	3831	SACOL1206.fasta
SACOL1207		1213939	798	glyoxalase	1453	SACOL1207.fasta
SACOL1208	lspA	1215560	492	lipoprotein signal peptidase	618	SACOL1208.fasta
SACOL1209		1216051	918	ribosomal large subunit pseudouridine synthase D	1269	SACOL1209.fasta
SACOL1210	pyrR	1217368	528	bifunctional pyrimidine regulatory protein PyrR uracil phosphoribosyltransferase	633	SACOL1210.fasta
SACOL1211	uraA	1218113	1308	uracil permease	1951	SACOL1211.fasta
SACOL1212	pyrB	1219448	882	aspartate carbamoyltransferase catalytic subunit	1255	SACOL1212.fasta
SACOL1213	pyrC	1220347	1275	dihydroorotase	2004	SACOL1213.fasta
SACOL1215	carB	1222716	3174	carbamoyl phosphate synthase large subunit	4594	SACOL1215.fasta
SACOL1216	pyrF	1225999	693	orotidine 5'-phosphate decarboxylase	1072	SACOL1216.fasta
SACOL1217	pyrE	1226691	612	orotate phosphoribosyltransferase	891	SACOL1217.fasta
SACOL1218		1227332	213	hypothetical protein	354	SACOL1218.fasta
SACOL1219		1227981	402	hypothetical protein	689	SACOL1219.fasta
SACOL1220		1228645	1698	fibronectin/fibrinogen binding-like protein	2537	SACOL1220.fasta
SACOL1221	gmk	1230617	624	guanylate kinase	628	SACOL1221.fasta
SACOL1222	rpoZ	1231240	219	DNA-directed RNA polymerase subunit omega	295	SACOL1222.fasta
SACOL1223	coaBC	1231668	1206	phosphopantothenoylcysteine decarboxylase/phosphopantothenate--cysteine ligase	1550	SACOL1223.fasta
SACOL1224	priA	1232873	2409	primosomal protein N`	3299	SACOL1224.fasta
SACOL1226		1236903	279	hypothetical protein	483	SACOL1226.fasta
SACOL1228	fmt	1237886	936	methionyl-tRNA formyltransferase	1505	SACOL1228.fasta
SACOL1229	sun	1238818	1308	sun protein	2371	SACOL1229.fasta
SACOL1230		1240128	1095	ribosomal RNA large subunit methyltransferase N	1782	SACOL1230.fasta
SACOL1231		1241229	744	protein phosphatase 2C domain-containing protein	1274	SACOL1231.fasta
SACOL1234		1244191	876	hypothetical protein	1251	SACOL1234.fasta
SACOL1235	rpe	1245067	645	ribulose-phosphate 3-epimerase	929	SACOL1235.fasta
SACOL1236		1245718	642	hypothetical protein	965	SACOL1236.fasta
SACOL1238	rpmB	1246740	189	50S ribosomal protein L28	210	SACOL1238.fasta
SACOL1239		1247371	375	hypothetical protein	425	SACOL1239.fasta
SACOL1240		1247760	1647	DAK2 domain-containing protein	2531	SACOL1240.fasta
SACOL1241	recG	1249596	2061	ATP-dependent DNA helicase RecG	3153	SACOL1241.fasta
SACOL1242		1251859	573	fatty acid biosynthesis transcriptional regulator	790	SACOL1242.fasta
SACOL1243	plsX	1252436	987	glycerol-3-phosphate acyltransferase PlsX	1564	SACOL1243.fasta
SACOL1245	fabG1	1254334	735	3-oxoacyl-ACP reductase	1081	SACOL1245.fasta
SACOL1246		1255191	99	hypothetical protein	171	SACOL1246.fasta
SACOL1247	acpP	1255311	234	acyl carrier protein	202	SACOL1247.fasta
SACOL1248	rnc	1255660	732	ribonuclease III	900	SACOL1248.fasta
SACOL1250		1256538	3567	chromosome segregation protein SMC	5124	SACOL1250.fasta
SACOL1251		1260104	1251	cell division protein FtsY	1805	SACOL1251.fasta
SACOL1253	ffh	1261699	1368	signal recognition particle protein	1924	SACOL1253.fasta
SACOL1254	rpsP	1263501	276	30S ribosomal protein S16	265	SACOL1254.fasta
SACOL1255	rimM	1263964	504	16S rRNA-processing protein RimM	755	SACOL1255.fasta
SACOL1256	trmD	1264467	738	tRNA (guanine-N(1)-)-methyltransferase	1034	SACOL1256.fasta
SACOL1257	rplS	1265307	351	50S ribosomal protein L19	530	SACOL1257.fasta
SACOL1259		1265901	2607	hypothetical protein	4097	SACOL1259.fasta
SACOL1260	rbgA	1268908	885	ribosomal biogenesis GTPase	1398	SACOL1260.fasta
SACOL1262	sucC	1270652	1167	succinyl-CoA synthetase subunit beta	1788	SACOL1262.fasta
SACOL1263	sucD	1271840	909	succinyl-CoA synthetase subunit alpha	1526	SACOL1263.fasta
SACOL1267	topA	1276590	2070	DNA topoisomerase I	2816	SACOL1267.fasta
SACOL1268	gid	1278815	1308	tRNA (uracil-5-)-methyltransferase Gid	2209	SACOL1268.fasta
SACOL1269	xerC	1280539	897	tyrosine recombinase XerC	1654	SACOL1269.fasta
SACOL1270	hslV	1281432	546	ATP-dependent protease peptidase subunit	994	SACOL1270.fasta
SACOL1271	hslU	1282043	1404	ATP-dependent protease ATP-binding subunit HslU	2771	SACOL1271.fasta
SACOL1272	codY	1283471	774	transcriptional repressor CodY	1249	SACOL1272.fasta
SACOL1275		1285396	114	hypothetical protein	175	SACOL1275.fasta
SACOL1276	tsf	1285544	882	elongation factor Ts	1461	SACOL1276.fasta
SACOL1277	pyrH	1286562	723	uridylate kinase	820	SACOL1277.fasta
SACOL1278	frr	1287303	555	ribosome recycling factor	813	SACOL1278.fasta
SACOL1279	uppS	1288230	771	UDP pyrophosphate synthase	835	SACOL1279.fasta
SACOL1280	cdsA	1289007	783	phosphatidate cytidylyltransferase	1070	SACOL1280.fasta
SACOL1281		1290026	1287	membrane-associated zinc metalloprotease	2008	SACOL1281.fasta
SACOL1282	proS	1291332	1704	prolyl-tRNA synthetase	2801	SACOL1282.fasta
SACOL1283	polC	1293299	4311	DNA polymerase III PolC	5740	SACOL1283.fasta
SACOL1284		1297899	468	hypothetical protein	739	SACOL1284.fasta
SACOL1285	nusA	1298387	1176	transcription elongation factor NusA	1797	SACOL1285.fasta
SACOL1286		1299583	285	hypothetical protein	480	SACOL1286.fasta
SACOL1287		1299864	318	50S ribosomal protein L7	520	SACOL1287.fasta
SACOL1288	infB	1300186	2118	translation initiation factor IF-2	3253	SACOL1288.fasta
SACOL1289	rbfA	1302689	351	ribosome-binding factor A	371	SACOL1289.fasta
SACOL1290	truB	1303208	918	tRNA pseudouridine synthase B	1656	SACOL1290.fasta
SACOL1291	ribF	1304140	972	riboflavin biosynthesis protein RibF	1543	SACOL1291.fasta
SACOL1292	rpsO	1305226	270	30S ribosomal protein S15	259	SACOL1292.fasta
SACOL1293	pnp	1305865	2097	polynucleotide phosphorylase/polyadenylase	3053	SACOL1293.fasta
SACOL1294		1308299	1572	metallo-beta-lactamase	2339	SACOL1294.fasta
SACOL1295		1310117	2379	FtsK/SpoIIIE family protein	3377	SACOL1295.fasta
SACOL1296		1312500	714	GntR family transcriptional regulator	1177	SACOL1296.fasta
SACOL1297		1313244	1266	hypothetical protein	2110	SACOL1297.fasta
SACOL1298		1314509	1287	M16 family peptidase	2324	SACOL1298.fasta
SACOL1299		1315795	705	acetoacetyl-CoA reductase	922	SACOL1299.fasta
SACOL1300		1316604	828	ACT domain-containing protein	1020	SACOL1300.fasta
SACOL1301		1317450	393	transcriptional regulator	525	SACOL1301.fasta
SACOL1302	pgsA	1317876	579	CDP-diacylglycerol--glycerol-3-phosphate 3-phosphatidyltransferase	743	SACOL1302.fasta
SACOL1303		1318681	1152	competence/damage-inducible protein CinA	1801	SACOL1303.fasta
SACOL1304	recA	1319997	1044	recombinase A	988	SACOL1304.fasta
SACOL1305		1321394	1560	phosphodiesterase	1966	SACOL1305.fasta
SACOL1306		1323250	216	hypothetical protein	282	SACOL1306.fasta
SACOL1307		1323639	798	hypothetical protein	922	SACOL1307.fasta
SACOL1308		1324576	1761	pyruvate ferredoxin oxidoreductase subunit alpha	2486	SACOL1308.fasta
SACOL1309		1326337	867	2-oxoglutarate ferredoxin oxidoreductase subunit beta	1141	SACOL1309.fasta
SACOL1310		1327297	294	hypothetical protein	543	SACOL1310.fasta
SACOL1312	miaB	1327724	1545	(dimethylallyl)adenosine tRNA methylthiotransferase	2282	SACOL1312.fasta
SACOL1313		1329269	366	hypothetical protein	672	SACOL1313.fasta
SACOL1314		1329661	492	hypothetical protein	864	SACOL1314.fasta
SACOL1316	mutL	1333086	2010	DNA mismatch repair protein	3002	SACOL1316.fasta
SACOL1317	glpP	1335101	543	glycerol uptake operon antiterminator regulatory protein	738	SACOL1317.fasta
SACOL1319	glpF	1336108	819	glycerol uptake facilitator protein	1176	SACOL1319.fasta
SACOL1320	glpK	1337055	1497	glycerol kinase	2035	SACOL1320.fasta
SACOL1321	glpD	1338709	1674	aerobic glycerol-3-phosphate dehydrogenase	2277	SACOL1321.fasta
SACOL1322		1340532	915	alpha/beta fold family hydrolase	1597	SACOL1322.fasta
SACOL1323	miaA	1341464	936	tRNA delta(2)-isopentenylpyrophosphate transferase	1907	SACOL1323.fasta
SACOL1324		1342414	234	hfq protein	385	SACOL1324.fasta
SACOL1325	gpxA1	1342869	477	glutathione peroxidase	816	SACOL1325.fasta
SACOL1326		1343457	1239	GTP-binding protein	2118	SACOL1326.fasta
SACOL1327		1344714	1239	hypothetical protein	1912	SACOL1327.fasta
SACOL1328	glnR	1346195	369	glutamine synthetase	392	SACOL1328.fasta
SACOL1329	femC	1346582	1341	glutamine synthetase	1581	SACOL1329.fasta
SACOL1332		1349301	225	hypothetical protein	626	SACOL1332.fasta
SACOL1333		1349819	207	hypothetical protein	311	SACOL1333.fasta
SACOL1334		1350726	111	hypothetical protein	241	SACOL1334.fasta
SACOL1335		1351264	186	hypothetical protein	269	SACOL1335.fasta
SACOL1349		1356182	1026	hypothetical protein	2160	SACOL1349.fasta
SACOL1351	cls1	1357732	1482	cardiolipin synthetase	2650	SACOL1351.fasta
SACOL1356		1362963	108	hypothetical protein	157	SACOL1356.fasta
SACOL1357		1363130	534	thermonuclease	809	SACOL1357.fasta
SACOL1358		1363806	855	hypothetical protein	1242	SACOL1358.fasta
SACOL1359		1364976	591	hypothetical protein	880	SACOL1359.fasta
SACOL1361		1367008	108	hypothetical protein	202	SACOL1361.fasta
SACOL1362	hom	1367193	1281	homoserine dehydrogenase	2041	SACOL1362.fasta
SACOL1363	thrC	1368479	1062	threonine synthase	1699	SACOL1363.fasta
SACOL1364	thrB	1369542	915	homoserine kinase	1527	SACOL1364.fasta
SACOL1365		1370514	804	HAD superfamily hydrolase	1332	SACOL1365.fasta
SACOL1366		1371610	315	hypothetical protein	555	SACOL1366.fasta
SACOL1367		1372142	1455	amino acid permease	1824	SACOL1367.fasta
SACOL1368	kataA	1373896	1422	catalase	2271	SACOL1368.fasta
SACOL1369	rpmG	1375408	150	50S ribosomal protein L33	175	SACOL1369.fasta
SACOL1370	rpsN	1376011	270	30S ribosomal protein S14	304	SACOL1370.fasta
SACOL1372		1377411	105	hypothetical protein	168	SACOL1372.fasta
SACOL1373		1377589	864	hypothetical protein	1475	SACOL1373.fasta
SACOL1374	lexA	1378832	624	LexA repressor	848	SACOL1374.fasta
SACOL1375		1379598	234	hypothetical protein	679	SACOL1375.fasta
SACOL1376		1379967	240	hypothetical protein	346	SACOL1376.fasta
SACOL1377	tkt	1380327	1989	transketolase	3020	SACOL1377.fasta
SACOL1378		1382593	243	hypothetical protein	236	SACOL1378.fasta
SACOL1380		1383014	468	hypothetical protein	644	SACOL1380.fasta
SACOL1381	sbcD	1383605	1122	exonuclease SbcD	1930	SACOL1381.fasta
SACOL1382	sbcC	1384730	3030	exonuclease SbcC	4597	SACOL1382.fasta
SACOL1383	mscL	1387830	363	large-conductance mechanosensitive channel	505	SACOL1383.fasta
SACOL1384	opuD1	1388396	1647	BCCT family osmoprotectant transporter	2006	SACOL1384.fasta
SACOL1385	acnA	1390934	2706	aconitate hydratase	3748	SACOL1385.fasta
SACOL1386		1393819	468	hypothetical protein	745	SACOL1386.fasta
SACOL1387		1394493	297	hypothetical protein	517	SACOL1387.fasta
SACOL1388		1395165	609	hypothetical protein	758	SACOL1388.fasta
SACOL1389	parE	1395973	1998	DNA topoisomerase IV subunit B	2867	SACOL1389.fasta
SACOL1390	parC	1397970	2403	DNA topoisomerase IV subunit A	3689	SACOL1390.fasta
SACOL1393		1402582	852	transcription antiterminator	975	SACOL1393.fasta
SACOL1395		1403568	1209	hypothetical protein	1257	SACOL1395.fasta
SACOL1396	fmtC	1405257	2523	fmtC protein	3471	SACOL1396.fasta
SACOL1397	msrA	1407982	510	methionine sulfoxide reductase A	843	SACOL1397.fasta
SACOL1398		1408628	984	transcriptional regulator	1390	SACOL1398.fasta
SACOL1399	dmpI	1409699	186	4-oxalocrotonate tautomerase	244	SACOL1399.fasta
SACOL1400		1410032	1263	ImpB/MucB/SamB family protein	1878	SACOL1400.fasta
SACOL1401	tyrA	1411431	1092	prephenate dehydrogenase	2420	SACOL1401.fasta
SACOL1402		1412687	1032	glutamyl aminopeptidase	1745	SACOL1402.fasta
SACOL1403	trpE	1414210	1407	anthranilate synthase component I	2569	SACOL1403.fasta
SACOL1408	trpB	1418592	1215	tryptophan synthase subunit beta	2530	SACOL1408.fasta
SACOL1410	femA	1420810	1302	femA protein	2023	SACOL1410.fasta
SACOL1411		1422130	1260	femB protein	1933	SACOL1411.fasta
SACOL1418		1429051	345	hypothetical protein	636	SACOL1418.fasta
SACOL1419		1429600	1815	oligoendopeptidase F	3093	SACOL1419.fasta
SACOL1420		1431554	642	phosphate transport system protein PhoU	1041	SACOL1420.fasta
SACOL1421		1432202	852	phosphate transporter ATP-binding protein	1421	SACOL1421.fasta
SACOL1422		1433100	918	phosphate ABC transporter permease	1753	SACOL1422.fasta
SACOL1423		1434019	927	phosphate ABC transporter permease	1802	SACOL1423.fasta
SACOL1424		1435136	984	phosphate ABC transporter substrate-binding protein	1788	SACOL1424.fasta
SACOL1426		1437091	903	hypothetical protein	1652	SACOL1426.fasta
SACOL1427		1438140	1602	ABC transporter ATP-binding protein	2316	SACOL1427.fasta
SACOL1428	lysC	1440601	1206	aspartate kinase	2580	SACOL1428.fasta
SACOL1429	asd	1441870	990	aspartate semialdehyde dehydrogenase	1732	SACOL1429.fasta
SACOL1430	dapA	1442861	888	dihydrodipicolinate synthase	1833	SACOL1430.fasta
SACOL1431	dapB	1443745	723	dihydrodipicolinate reductase	1355	SACOL1431.fasta
SACOL1432	dapD	1444494	720	2,3,4,5-tetrahydropyridine-2,6-dicarboxylate N-succinyltransferase	1269	SACOL1432.fasta
SACOL1433		1445356	1152	M20/M25/M40 family peptidase	2113	SACOL1433.fasta
SACOL1437		1449690	201	CSD family cold shock protein	277	SACOL1437.fasta
SACOL1438		1450061	309	hypothetical protein	452	SACOL1438.fasta
SACOL1440		1450820	630	hypothetical protein	1064	SACOL1440.fasta
SACOL1441		1451481	1137	tellurite resistance protein	1911	SACOL1441.fasta
SACOL1443	brnQ3	1453630	1344	branched-chain amino acid transport system II carrier protein	2302	SACOL1443.fasta
SACOL1444		1455198	1887	hypothetical protein	3370	SACOL1444.fasta
SACOL1446		1458070	204	hypothetical protein	330	SACOL1446.fasta
SACOL1447		1458302	810	hypothetical protein	1727	SACOL1447.fasta
SACOL1448	sucB	1459691	1269	dihydrolipoamide succinyltransferase	2057	SACOL1448.fasta
SACOL1450	arlS	1464055	1356	sensor histidine kinase ArlS	2575	SACOL1450.fasta
SACOL1452		1466854	615	hypothetical protein	1268	SACOL1452.fasta
SACOL1453	murG	1467485	1071	UDPdiphospho-muramoylpentapeptide beta-N- acetylglucosaminyltransferase	1521	SACOL1453.fasta
SACOL1455		1469477	1491	carboxyl-terminal protease	2775	SACOL1455.fasta
SACOL1456		1471159	222	hypothetical protein	378	SACOL1456.fasta
SACOL1457		1471380	501	PTS system, IIA component	872	SACOL1457.fasta
SACOL1460		1472932	840	hypothetical protein	1366	SACOL1460.fasta
SACOL1461	folA	1473786	480	dihydrofolate reductase	950	SACOL1461.fasta
SACOL1462	thyA	1474465	957	thymidylate synthase	1457	SACOL1462.fasta
SACOL1464		1475845	438	hypothetical protein	758	SACOL1464.fasta
SACOL1465		1476298	1125	hypothetical protein	2574	SACOL1465.fasta
SACOL1466		1477460	252	hypothetical protein	545	SACOL1466.fasta
SACOL1467		1477723	195	hypothetical protein	320	SACOL1467.fasta
SACOL1468		1478162	705	hypothetical protein	1369	SACOL1468.fasta
SACOL1475		1511761	1392	drug transporter	2034	SACOL1475.fasta
SACOL1479		1517390	879	5'-3' exonuclease	1573	SACOL1479.fasta
SACOL1480		1518288	3441	hypothetical protein	5479	SACOL1480.fasta
SACOL1481		1522032	1341	hypothetical protein	2631	SACOL1481.fasta
SACOL1482		1523578	333	hypothetical protein	666	SACOL1482.fasta
SACOL1483		1523994	1146	hypothetical protein	2042	SACOL1483.fasta
SACOL1484		1525790	345	hypothetical protein	376	SACOL1484.fasta
SACOL1485		1526148	564	hypothetical protein	1032	SACOL1485.fasta
SACOL1489	recU	1527594	627	Holliday junction-specific endonuclease	835	SACOL1489.fasta
SACOL1490	pbp2	1528217	2184	penicillin-binding protein 2	3281	SACOL1490.fasta
SACOL1491		1530966	342	hypothetical protein	582	SACOL1491.fasta
SACOL1493		1531961	687	DNA replication protein DnaD	975	SACOL1493.fasta
SACOL1494	asnC	1532975	1293	asparaginyl-tRNA synthetase	1827	SACOL1494.fasta
SACOL1495		1534589	2694	DNA polymerase III subunit epsilon/ATP-dependent helicase DinG	3719	SACOL1495.fasta
SACOL1497	papS	1538264	1203	tRNA CCA-pyrophosphorylase	1907	SACOL1497.fasta
SACOL1498		1539471	1155	glycosyl transferase, group 1 family protein	1793	SACOL1498.fasta
SACOL1499		1540854	318	hypothetical protein	430	SACOL1499.fasta
SACOL1500		1541508	708	hypothetical protein	927	SACOL1500.fasta
SACOL1501		1542260	588	hypothetical protein	1177	SACOL1501.fasta
SACOL1503		1543426	1245	hypothetical protein	2332	SACOL1503.fasta
SACOL1504	aroA	1544677	1299	3-phosphoshikimate 1-carboxyvinyltransferase	2366	SACOL1504.fasta
SACOL1509	ndk	1549036	450	nucleoside diphosphate kinase	845	SACOL1509.fasta
SACOL1510		1549577	960	polyprenyl synthetase	1515	SACOL1510.fasta
SACOL1511	ubiE	1550538	726	ubiquinone/menaquinone biosynthesis methyltransferase	1214	SACOL1511.fasta
SACOL1512		1551266	573	hypothetical protein	910	SACOL1512.fasta
SACOL1513	hup	1552269	273	DNA-binding protein HU	257	SACOL1513.fasta
SACOL1514	gpsA	1552712	999	NAD(P)H-dependent glycerol-3-phosphate dehydrogenase	1798	SACOL1514.fasta
SACOL1515	engA	1553727	1311	GTP-binding protein EngA	2127	SACOL1515.fasta
SACOL1516	rpsA	1555259	1176	30S ribosomal protein S1	2254	SACOL1516.fasta
SACOL1518	cmk	1557146	660	cytidylate kinase	853	SACOL1518.fasta
SACOL1519	ansA	1557882	969	L-asparaginase	1952	SACOL1519.fasta
SACOL1520		1558965	987	pyridine nucleotide-disulfide oxidoreductase	1653	SACOL1520.fasta
SACOL1522		1560353	1461	elastin binding protein	2772	SACOL1522.fasta
SACOL1523	recQ2	1561966	1380	ATP-dependent DNA helicase RecQ	2441	SACOL1523.fasta
SACOL1525	fer	1564396	249	ferredoxin	295	SACOL1525.fasta
SACOL1526		1564750	546	hypothetical protein	972	SACOL1526.fasta
SACOL1534	srrB	1572353	1752	sensor histidine kinase SrrB	2449	SACOL1534.fasta
SACOL1536	rluB	1574943	738	ribosomal large subunit pseudouridine synthase B	1120	SACOL1536.fasta
SACOL1538	scpA	1576208	732	hypothetical protein	1111	SACOL1538.fasta
SACOL1539		1577031	507	hypothetical protein	900	SACOL1539.fasta
SACOL1540	xerD	1577615	888	tyrosine recombinase XerD	1348	SACOL1540.fasta
SACOL1541		1578551	450	FUR family transcriptional regulator	614	SACOL1541.fasta
SACOL1542		1579105	543	MutT/nudix family protein	1134	SACOL1542.fasta
SACOL1543		1579729	909	aldo/keto reductase oxidoreductase	1738	SACOL1543.fasta
SACOL1544		1580853	249	hypothetical protein	542	SACOL1544.fasta
SACOL1545		1581117	756	short chain dehydrogenase/reductase oxidoreductase	1515	SACOL1545.fasta
SACOL1546	proC	1582014	816	pyrroline-5-carboxylate reductase	1429	SACOL1546.fasta
SACOL1548		1582934	921	AtsA/ElaC family protein	1172	SACOL1548.fasta
SACOL1549	zwf	1584167	1485	glucose-6-phosphate 1-dehydrogenase	1811	SACOL1549.fasta
SACOL1550		1585854	894	AraC family transcriptional regulator	1340	SACOL1550.fasta
SACOL1551	malA	1586830	1650	alpha-D-1,4-glucosidase	2761	SACOL1551.fasta
SACOL1552	malR	1588495	1020	maltose operon transcriptional repressor	1907	SACOL1552.fasta
SACOL1553		1589708	372	glyoxalase	801	SACOL1553.fasta
SACOL1554	gnd	1590298	1407	6-phosphogluconate dehydrogenase	1709	SACOL1554.fasta
SACOL1555		1591772	1134	M20/M25/M40 family peptidase	2251	SACOL1555.fasta
SACOL1556		1593168	180	hypothetical protein	242	SACOL1556.fasta
SACOL1557		1593474	981	hypothetical protein	1271	SACOL1557.fasta
SACOL1558		1594468	438	hypothetical protein	621	SACOL1558.fasta
SACOL1559		1594978	99	hypothetical protein	200	SACOL1559.fasta
SACOL1560		1595256	1275	2-oxoisovalerate dehydrogenase, E2 component, dihydrolipoamide acetyltransferase	1854	SACOL1560.fasta
SACOL1561		1596543	984	2-oxoisovalerate dehydrogenase, E1 component subunit beta	1331	SACOL1561.fasta
SACOL1562		1597526	993	2-oxoisovalerate dehydrogenase, E1 component subunit alpha	1407	SACOL1562.fasta
SACOL1563	lpdA	1598534	1422	dihydrolipoamide dehydrogenase	2215	SACOL1563.fasta
SACOL1564	recN	1600106	1680	DNA repair protein RecN	2451	SACOL1564.fasta
SACOL1565	argR	1601801	453	arginine repressor	562	SACOL1565.fasta
SACOL1566	ispA	1602685	882	geranyltranstransferase	1398	SACOL1566.fasta
SACOL1568	xseA	1603767	1338	exodeoxyribonuclease VII large subunit	2019	SACOL1568.fasta
SACOL1569	nusB	1605121	390	transcription antitermination protein NusB	652	SACOL1569.fasta
SACOL1570		1605570	363	hypothetical protein	380	SACOL1570.fasta
SACOL1571	accC	1605947	1356	acetyl-CoA carboxylase biotin carboxylase subunit	2261	SACOL1571.fasta
SACOL1572	accB	1607302	465	acetyl-CoA carboxylase, biotin carboxyl carrier protein	748	SACOL1572.fasta
SACOL1587	efp	1621582	558	elongation factor P	656	SACOL1587.fasta
SACOL1588		1622165	1062	proline dipeptidase	1696	SACOL1588.fasta
SACOL1589		1623331	582	hypothetical protein	863	SACOL1589.fasta
SACOL1590		1623926	219	hypothetical protein	383	SACOL1590.fasta
SACOL1591		1624208	831	lipoate-protein ligase A family protein	1269	SACOL1591.fasta
SACOL1592		1625196	387	rhodanese-like domain-containing protein	509	SACOL1592.fasta
SACOL1593		1625947	1473	glycine dehydrogenase subunit 2	2313	SACOL1593.fasta
SACOL1595	gcvT	1628778	1092	glycine cleavage system aminomethyltransferase T	1655	SACOL1595.fasta
SACOL1596	aroK	1630028	525	shikimate kinase	954	SACOL1596.fasta
SACOL1597		1630785	498	hypothetical protein	1060	SACOL1597.fasta
SACOL1598		1631486	447	hypothetical protein	844	SACOL1598.fasta
SACOL1600		1632235	1071	competence protein ComGB	1985	SACOL1600.fasta
SACOL1602		1634303	624	metallo-beta-lactamase	1134	SACOL1602.fasta
SACOL1603		1634923	330	hypothetical protein	454	SACOL1603.fasta
SACOL1604	glk	1635252	987	glucokinase	1204	SACOL1604.fasta
SACOL1606		1636419	1464	rhomboid family protein	2337	SACOL1606.fasta
SACOL1607		1637894	540	5-formyltetrahydrofolate cyclo-ligase	814	SACOL1607.fasta
SACOL1608	rpmG	1638642	150	50S ribosomal protein L33	170	SACOL1608.fasta
SACOL1609	pbp3	1638904	2076	penicillin-binding protein 3	3237	SACOL1609.fasta
SACOL1610	sodA2	1641100	600	superoxide dismutase	1053	SACOL1610.fasta
SACOL1612		1642372	864	ABC transporter permease	1258	SACOL1612.fasta
SACOL1614	nfo	1644188	891	endonuclease IV	1279	SACOL1614.fasta
SACOL1615		1645088	1347	DEAD/DEAH box helicase	2209	SACOL1615.fasta
SACOL1616		1646548	1101	hypothetical protein	1751	SACOL1616.fasta
SACOL1617		1647651	678	hypothetical protein	1169	SACOL1617.fasta
SACOL1618	rpoD	1648459	1107	RNA polymerase sigma factor RpoD	1169	SACOL1618.fasta
SACOL1620		1651649	819	hypothetical protein	1181	SACOL1620.fasta
SACOL1621		1652478	540	hypothetical protein	685	SACOL1621.fasta
SACOL1622	glyS	1653436	1392	glycyl-tRNA synthetase	1721	SACOL1622.fasta
SACOL1623		1654977	753	RecO family DNA repair protein	1285	SACOL1623.fasta
SACOL1624	era	1655751	900	GTP-binding protein Era	1386	SACOL1624.fasta
SACOL1625	cdd	1656651	405	cytidine deaminase	667	SACOL1625.fasta
SACOL1626	dgkA	1657066	345	diacylglycerol kinase	522	SACOL1626.fasta
SACOL1627		1657413	468	hypothetical protein	699	SACOL1627.fasta
SACOL1628		1657881	921	PhoH family protein	1251	SACOL1628.fasta
SACOL1629		1659132	699	hypothetical protein	1119	SACOL1629.fasta
SACOL1630		1659847	990	hypothetical protein	1090	SACOL1630.fasta
SACOL1631		1660854	708	hypothetical protein	1338	SACOL1631.fasta
SACOL1632	rpsU	1661781	177	30S ribosomal protein S21	142	SACOL1632.fasta
SACOL1633		1662250	1347	hypothetical protein	1975	SACOL1633.fasta
SACOL1634		1663603	753	16S ribosomal RNA methyltransferase RsmE	1181	SACOL1634.fasta
SACOL1635	prmA	1664357	939	50S ribosomal protein L11 methyltransferase	1728	SACOL1635.fasta
SACOL1636	dnaJ	1665299	1140	chaperone protein DnaJ	2018	SACOL1636.fasta
SACOL1637	dnaK	1666574	1833	molecular chaperone DnaK	2587	SACOL1637.fasta
SACOL1638	grpE	1668475	627	heat shock protein GrpE	970	SACOL1638.fasta
SACOL1639	hrcA	1669133	978	heat-inducible transcription repressor HrcA	1506	SACOL1639.fasta
SACOL1640		1670210	1158	coproporphyrinogen III oxidase	1983	SACOL1640.fasta
SACOL1641	lepA	1671897	1824	GTP-binding protein LepA	2608	SACOL1641.fasta
SACOL1642	rpsT	1674066	252	30S ribosomal protein S20	263	SACOL1642.fasta
SACOL1643	holA	1674362	975	DNA polymerase III subunit delta	1526	SACOL1643.fasta
SACOL1644		1675393	2148	competence protein ComEC/Rec2	3695	SACOL1644.fasta
SACOL1645		1677599	432	comE operon protein 2	452	SACOL1645.fasta
SACOL1646	comEA	1678152	687	comE operon protein 1-like protein	1344	SACOL1646.fasta
SACOL1647		1678878	717	hypothetical protein	1091	SACOL1647.fasta
SACOL1648		1679597	354	hypothetical protein	523	SACOL1648.fasta
SACOL1649		1679951	585	hypothetical protein	829	SACOL1649.fasta
SACOL1651		1681097	291	hypothetical protein	483	SACOL1651.fasta
SACOL1652	aroE	1681391	807	shikimate 5-dehydrogenase	1280	SACOL1652.fasta
SACOL1653		1682211	1101	GTP-binding protein YqeH	1789	SACOL1653.fasta
SACOL1654		1683312	528	HAD superfamily hydrolase	719	SACOL1654.fasta
SACOL1655	mtn	1683859	687	5'-methylthioadenosine/S-adenosylhomocysteine nucleosidase	1087	SACOL1655.fasta
SACOL1656		1684859	270	hypothetical protein	518	SACOL1656.fasta
SACOL1657		1685330	705	enterotoxin type A	1002	SACOL1657.fasta
SACOL1659		1688005	1230	hypothetical protein	2134	SACOL1659.fasta
SACOL1660		1689247	753	LamB/YcsF family protein	1327	SACOL1660.fasta
SACOL1661		1689999	1362	acetyl-CoA carboxylase, biotin carboxylase	2592	SACOL1661.fasta
SACOL1662		1691374	450	acetyl-CoA carboxylase, biotin carboxyl carrier protein	849	SACOL1662.fasta
SACOL1663		1691825	1011	hypothetical protein	1940	SACOL1663.fasta
SACOL1665	greA	1693885	477	transcription elongation factor GreA	419	SACOL1665.fasta
SACOL1666	udk	1694389	624	uridine kinase	635	SACOL1666.fasta
SACOL1667		1695012	1269	U32 family peptidase	1821	SACOL1667.fasta
SACOL1668		1696292	924	U32 family peptidase	1433	SACOL1668.fasta
SACOL1669		1697218	639	O-methyltransferase	850	SACOL1669.fasta
SACOL1670		1698141	309	hypothetical protein	365	SACOL1670.fasta
SACOL1671		1698464	429	Holliday junction resolvase-like protein	399	SACOL1671.fasta
SACOL1672		1698896	261	hypothetical protein	321	SACOL1672.fasta
SACOL1673	alaS	1699219	2631	alanyl-tRNA synthetase	3554	SACOL1673.fasta
SACOL1674		1702192	2478	recombinase D	3593	SACOL1674.fasta
SACOL1675		1704671	669	TPR domain-containing protein	1164	SACOL1675.fasta
SACOL1676	mnmA	1705801	1119	tRNA-specific 2-thiouridylase MnmA	1621	SACOL1676.fasta
SACOL1677		1706920	1143	class V aminotransferase	1469	SACOL1677.fasta
SACOL1678		1708374	1014	luciferase	1951	SACOL1678.fasta
SACOL1679		1709624	147	hypothetical protein	253	SACOL1679.fasta
SACOL1681		1710092	423	Rrf2 family protein	501	SACOL1681.fasta
SACOL1682		1710599	1275	recombination factor protein RarA	2024	SACOL1682.fasta
SACOL1683		1712034	774	hypothetical protein	1129	SACOL1683.fasta
SACOL1685	aspS	1713268	1767	aspartyl-tRNA synthetase	2429	SACOL1685.fasta
SACOL1686	hisS	1715050	1263	histidyl-tRNA synthetase	1556	SACOL1686.fasta
SACOL1687		1716773	876	N-acetylmuramoyl-L-alanine amidase	1563	SACOL1687.fasta
SACOL1688		1717645	453	D-tyrosyl-tRNA(Tyr) deacylase	638	SACOL1688.fasta
SACOL1689	relA2	1718109	2190	GTP pyrophosphokinase	2920	SACOL1689.fasta
SACOL1690	apt	1720726	519	adenine phosphoribosyltransferase	697	SACOL1690.fasta
SACOL1691	recJ	1721266	2274	single-stranded-DNA-specific exonuclease RecJ	3447	SACOL1691.fasta
SACOL1692		1723742	2280	bifunctional preprotein translocase subunit SecD/SecF	3229	SACOL1692.fasta
SACOL1693	yajC	1726296	261	preprotein translocase, YajC subunit	329	SACOL1693.fasta
SACOL1694	tgt	1726575	1140	queuine tRNA-ribosyltransferase	1739	SACOL1694.fasta
SACOL1695	queA	1727737	1026	S-adenosylmethionine:tRNA ribosyltransferase-isomerase	1610	SACOL1695.fasta
SACOL1696	ruvB	1728764	1005	Holliday junction DNA helicase RuvB	1313	SACOL1696.fasta
SACOL1697	ruvA	1729800	603	Holliday junction DNA helicase RuvA	762	SACOL1697.fasta
SACOL1699	obgE	1730884	1293	GTPase ObgE	2101	SACOL1699.fasta
SACOL1700	rpmA	1732531	285	50S ribosomal protein L27	262	SACOL1700.fasta
SACOL1701		1732827	321	hypothetical protein	365	SACOL1701.fasta
SACOL1702	rplU	1733153	309	50S ribosomal protein L21	461	SACOL1702.fasta
SACOL1704	mreC	1734158	843	rod shape-determining protein MreC	1375	SACOL1704.fasta
SACOL1705		1735393	474	hypothetical protein	710	SACOL1705.fasta
SACOL1706		1736340	285	hypothetical protein	544	SACOL1706.fasta
SACOL1708		1737375	708	type III leader peptidase	1428	SACOL1708.fasta
SACOL1709	folC	1738352	1272	folylpolyglutamate synthase/dihydrofolate synthase	1754	SACOL1709.fasta
SACOL1710	valS	1739636	2631	valyl-tRNA synthetase	3568	SACOL1710.fasta
SACOL1711		1742669	561	DNA-3-methyladenine glycosylase	1108	SACOL1711.fasta
SACOL1712		1743452	1074	abrB protein	1812	SACOL1712.fasta
SACOL1714	hemL1	1744721	1287	glutamate-1-semialdehyde aminotransferase	1872	SACOL1714.fasta
SACOL1715	hemB	1746055	975	delta-aminolevulinic acid dehydratase	1467	SACOL1715.fasta
SACOL1716	hemD	1747032	669	uroporphyrinogen III synthase	1052	SACOL1716.fasta
SACOL1717	hemC	1747722	927	porphobilinogen deaminase	1296	SACOL1717.fasta
SACOL1718		1748690	816	hemX protein	1244	SACOL1718.fasta
SACOL1719	hemA	1749527	1347	glutamyl-tRNA reductase	1829	SACOL1719.fasta
SACOL1720	engB	1751090	591	ribosome biogenesis GTP-binding protein YsxC	883	SACOL1720.fasta
SACOL1721	clpX	1751834	1263	ATP-dependent protease ATP-binding subunit ClpX	1747	SACOL1721.fasta
SACOL1722	tig	1753247	1302	trigger factor	2137	SACOL1722.fasta
SACOL1723		1754711	930	hypothetical protein	1612	SACOL1723.fasta
SACOL1724		1755659	609	MutT/nudix family protein	927	SACOL1724.fasta
SACOL1725	rplT	1756409	357	50S ribosomal protein L20	503	SACOL1725.fasta
SACOL1726	rpmI	1756812	201	50S ribosomal protein L35	261	SACOL1726.fasta
SACOL1727	infC	1757041	528	translation initiation factor IF-3	676	SACOL1727.fasta
SACOL1728		1757797	1494	amino acid permease	2257	SACOL1728.fasta
SACOL1729	thrS	1759716	1938	threonyl-tRNA synthetase	2813	SACOL1729.fasta
SACOL1731	dnaI	1762066	921	primosomal protein DnaI	1312	SACOL1731.fasta
SACOL1732		1762986	1401	replication initiation and membrane attachment protein	2128	SACOL1732.fasta
SACOL1733	nrdR	1764387	471	transcriptional regulator NrdR	531	SACOL1733.fasta
SACOL1734	gapA2	1765067	1026	glyceraldehyde 3-phosphate dehydrogenase 2	1617	SACOL1734.fasta
SACOL1735	coaE	1766262	624	dephospho-CoA kinase	1005	SACOL1735.fasta
SACOL1737	polA	1767789	2631	DNA polymerase I	3810	SACOL1737.fasta
SACOL1738		1770713	1488	hypothetical protein	2501	SACOL1738.fasta
SACOL1739		1772699	1665	sensory box histidine kinase PhoR	2444	SACOL1739.fasta
SACOL1740	phoP	1774360	705	alkaline phosphatase synthesis transcriptional regulatory protein	944	SACOL1740.fasta
SACOL1742	gltA	1776771	1122	citrate synthase	1796	SACOL1742.fasta
SACOL1745	pyk	1781926	1758	pyruvate kinase	2080	SACOL1745.fasta
SACOL1746	pfkA	1783705	969	6-phosphofructokinase	984	SACOL1746.fasta
SACOL1747	accA	1784942	945	acetyl-CoA carboxylase carboxyltransferase subunit alpha	1288	SACOL1747.fasta
SACOL1748	accD	1785886	858	acetyl-CoA carboxylase subunit beta	986	SACOL1748.fasta
SACOL1750	dnaE	1788617	3198	DNA polymerase III subunit alpha	4364	SACOL1750.fasta
SACOL1751		1791835	942	hypothetical protein	1225	SACOL1751.fasta
SACOL1752		1793037	1299	hypothetical protein	1695	SACOL1752.fasta
SACOL1753		1794540	414	universal stress protein	456	SACOL1753.fasta
SACOL1756	pepQ	1796121	1056	proline dipeptidase	1625	SACOL1756.fasta
SACOL1758	ald2	1797492	1119	alanine dehydrogenase	1957	SACOL1758.fasta
SACOL1759		1798751	501	universal stress protein	521	SACOL1759.fasta
SACOL1760	ackA	1799497	1203	acetate kinase	1774	SACOL1760.fasta
SACOL1761		1800787	948	hypothetical protein	1627	SACOL1761.fasta
SACOL1762	tpx	1801857	495	thiol peroxidase	815	SACOL1762.fasta
SACOL1763		1802449	771	hypothetical protein	1552	SACOL1763.fasta
SACOL1764	thiI	1803263	1224	thiamine biosynthesis protein ThiI	1905	SACOL1764.fasta
SACOL1767		1805997	1695	septation ring formation regulator EzrA	2298	SACOL1767.fasta
SACOL1768		1807828	465	GAF domain-containing protein	892	SACOL1768.fasta
SACOL1769	rpsD	1808536	603	30S ribosomal protein S4	707	SACOL1769.fasta
SACOL1770		1809354	744	glycerophosphoryl diester phosphodiesterase	1366	SACOL1770.fasta
SACOL1771		1810177	447	OsmC/Ohr family protein	846	SACOL1771.fasta
SACOL1773	serA	1811884	1605	D-3-phosphoglycerate dehydrogenase	2922	SACOL1773.fasta
SACOL1774		1813638	1131	HAD superfamily hydrolase	1902	SACOL1774.fasta
SACOL1775		1814875	1467	PTS system, IIBC components	2389	SACOL1775.fasta
SACOL1776		1816469	618	1-acyl-sn-glycerol-3-phosphate acyltransferase	760	SACOL1776.fasta
SACOL1777		1817258	1275	serine protease HtrA	1672	SACOL1777.fasta
SACOL1778	tyrS	1818626	1263	tyrosyl-tRNA synthetase	1596	SACOL1778.fasta
SACOL1779		1820270	906	transglycosylase domain-containing protein	1208	SACOL1779.fasta
SACOL1781		1821378	2688	cell wall surface anchor family protein	2982	SACOL1781.fasta
SACOL1782	fhs	1824399	1668	formate--tetrahydrofolate ligase	2539	SACOL1782.fasta
SACOL1783	acs	1826506	1707	acetyl-CoA synthetase	2994	SACOL1783.fasta
SACOL1784	acuA	1828381	633	acetoin utilization protein AcuA	1378	SACOL1784.fasta
SACOL1785	acuC	1829038	1170	acetoin utilization protein AcuC	2066	SACOL1785.fasta
SACOL1786	ccpA	1830305	990	catabolite control protein A	1117	SACOL1786.fasta
SACOL1787		1831834	1092	bifunctional 3-deoxy-7-phosphoheptulonate synthase/chorismate mutase	1336	SACOL1787.fasta
SACOL1789		1835216	492	hypothetical protein	639	SACOL1789.fasta
SACOL1790	murC	1835781	1314	UDP-N-acetylmuramate--L-alanine ligase	1601	SACOL1790.fasta
SACOL1791		1837118	3825	FtsK/SpoIIIE family protein	5827	SACOL1791.fasta
SACOL1793		1841588	858	hypothetical protein	1284	SACOL1793.fasta
SACOL1794		1842545	312	thioredoxin	446	SACOL1794.fasta
SACOL1795	pepA1	1842921	1077	glutamyl aminopeptidase	1704	SACOL1795.fasta
SACOL1796		1844084	312	hypothetical protein	429	SACOL1796.fasta
SACOL1797		1844520	777	metallo-beta-lactamase	1504	SACOL1797.fasta
SACOL1798	trmB	1845832	645	tRNA (guanine-N(7)-)-methyltransferase	1090	SACOL1798.fasta
SACOL1799		1846491	792	hypothetical protein	931	SACOL1799.fasta
SACOL1800	dat	1847832	849	D-alanine aminotransferase	1448	SACOL1800.fasta
SACOL1801		1848684	1410	dipeptidase PepV	2071	SACOL1801.fasta
SACOL1802		1851013	423	hypothetical protein	695	SACOL1802.fasta
SACOL1803		1851452	696	pseudouridine synthase 1 protein	1256	SACOL1803.fasta
SACOL1804		1852144	1662	polysaccharide biosynthesis protein	2129	SACOL1804.fasta
SACOL1807		1862483	312	rhodanese-like domain-containing protein	626	SACOL1807.fasta
SACOL1808	leuS	1862816	2418	leucyl-tRNA synthetase	3353	SACOL1808.fasta
SACOL1809		1865521	1182	drug transporter	1863	SACOL1809.fasta
SACOL1810		1866812	954	hypothetical protein	1549	SACOL1810.fasta
SACOL1811		1867762	564	hypothetical protein	870	SACOL1811.fasta
SACOL1812	rot	1868445	501	repressor of toxins	794	SACOL1812.fasta
SACOL1814		1870425	828	lysophospholipase	1218	SACOL1814.fasta
SACOL1815		1871255	120	hypothetical protein	174	SACOL1815.fasta
SACOL1816	putA	1871486	1002	proline dehydrogenase	1754	SACOL1816.fasta
SACOL1817	ribH	1872609	465	6,7-dimethyl-8-ribityllumazine synthase	661	SACOL1817.fasta
SACOL1818	ribBA	1873086	1182	riboflavin biosynthesis protein	1688	SACOL1818.fasta
SACOL1819	ribE	1874278	633	riboflavin synthase subunit alpha	1021	SACOL1819.fasta
SACOL1820	ribD	1874917	1044	riboflavin biosynthesis protein RibD	1683	SACOL1820.fasta
SACOL1821		1876441	1503	hypothetical protein	2461	SACOL1821.fasta
SACOL1822	arsR	1878466	315	arsenical resistance operon repressor	603	SACOL1822.fasta
SACOL1823	arsB	1878780	1293	arsenical pump membrane protein	2308	SACOL1823.fasta
SACOL1825		1880780	855	N-acetylmuramoyl-L-alanine amidase	983	SACOL1825.fasta
SACOL1826		1881910	225	hypothetical protein	340	SACOL1826.fasta
SACOL1831	tal	1885160	714	translaldolase	1120	SACOL1831.fasta
SACOL1832	crcB	1886613	444	camphor resistance protein CrcB	675	SACOL1832.fasta
SACOL1833		1887053	354	crcB family protein	609	SACOL1833.fasta
SACOL1835		1889489	834	aldo/keto reductase oxidoreductase	1488	SACOL1835.fasta
SACOL1836		1890534	909	hypothetical protein	1299	SACOL1836.fasta
SACOL1837	metK	1891567	1194	S-adenosylmethionine synthetase	1543	SACOL1837.fasta
SACOL1838	pckA	1893131	1593	phosphoenolpyruvate carboxykinase	2151	SACOL1838.fasta
SACOL1840		1895719	771	hypothetical protein	1482	SACOL1840.fasta
SACOL1842		1897009	258	hypothetical protein	381	SACOL1842.fasta
SACOL1844		1898269	1479	O-succinylbenzoic acid--CoA ligase	2547	SACOL1844.fasta
SACOL1845		1899906	483	hypothetical protein	935	SACOL1845.fasta
SACOL1847		1901395	996	hypothetical protein	1852	SACOL1847.fasta
SACOL1885		1941188	555	hypothetical protein	785	SACOL1885.fasta
SACOL1887	hemG	1942065	1401	protoporphyrinogen oxidase	2422	SACOL1887.fasta
SACOL1888	hemH	1943489	924	ferrochelatase	1455	SACOL1888.fasta
SACOL1889	hemE	1944470	1038	uroporphyrinogen decarboxylase	1599	SACOL1889.fasta
SACOL1892		1946397	1224	hypothetical protein	1955	SACOL1892.fasta
SACOL1894		1948487	423	HIT family protein	637	SACOL1894.fasta
SACOL1895		1949051	366	hypothetical protein	736	SACOL1895.fasta
SACOL1897		1950911	963	protein export protein PrsA	1570	SACOL1897.fasta
SACOL1898	cbf1	1951994	942	3'-5' exoribonuclease YhaM	1126	SACOL1898.fasta
SACOL1899		1952932	2937	hypothetical protein	3852	SACOL1899.fasta
SACOL1902		1957826	345	hypothetical protein	337	SACOL1902.fasta
SACOL1903		1958239	1125	hypothetical protein	1847	SACOL1903.fasta
SACOL1904		1959542	465	transcriptional regulator	452	SACOL1904.fasta
SACOL1905		1960362	624	LuxR family DNA-binding response regulator	952	SACOL1905.fasta
SACOL1906		1961007	1113	sensor histidine kinase	1538	SACOL1906.fasta
SACOL1907		1962282	822	ribosomal large subunit pseudouridine synthase D	1288	SACOL1907.fasta
SACOL1908	fumC	1963566	1386	fumarate hydratase	1831	SACOL1908.fasta
SACOL1909		1965147	396	hypothetical protein	611	SACOL1909.fasta
SACOL1911		1966319	153	hypothetical protein	287	SACOL1911.fasta
SACOL1912		1966496	600	hypothetical protein	850	SACOL1912.fasta
SACOL1913		1967254	471	RNA methyltransferase	695	SACOL1913.fasta
SACOL1914		1967729	1128	iron-sulfur cluster-binding protein	2058	SACOL1914.fasta
SACOL1917		1971437	1062	PTS system, IIC component	1781	SACOL1917.fasta
SACOL1919		1982818	447	FUR family transcriptional regulator	462	SACOL1919.fasta
SACOL1920		1983361	951	D-isomer specific 2-hydroxyacid dehydrogenase	1957	SACOL1920.fasta
SACOL1921	bcp	1984317	456	bacterioferritin comigratory protein	844	SACOL1921.fasta
SACOL1922	hemL2	1984853	1290	glutamate-1-semialdehyde aminotransferase	1898	SACOL1922.fasta
SACOL1923		1986435	1095	hypothetical protein	1273	SACOL1923.fasta
SACOL1924		1987720	1737	toxin exporting ABC transporter permease/ATP-binding protein	2918	SACOL1924.fasta
SACOL1925		1989747	543	hypothetical protein	554	SACOL1925.fasta
SACOL1926	mutY	1990591	1038	A/G-specific adenine glycosylase	1523	SACOL1926.fasta
SACOL1927		1991780	978	hypothetical protein	1424	SACOL1927.fasta
SACOL1928		1993018	837	hypothetical protein	1416	SACOL1928.fasta
SACOL1929		1993863	1518	ABC transporter ATP-binding protein	2302	SACOL1929.fasta
SACOL1931	recX	1995687	819	recombination regulator RecX	1428	SACOL1931.fasta
SACOL1932		1996766	810	glycosyltransferase	1105	SACOL1932.fasta
SACOL1933		1997916	516	ThiJ/PfpI family protein	929	SACOL1933.fasta
SACOL1934		1998562	162	hypothetical protein	217	SACOL1934.fasta
SACOL1936		2000358	531	hypothetical protein	760	SACOL1936.fasta
SACOL1937	pepS	2000978	1257	aminopeptidase PepS	1957	SACOL1937.fasta
SACOL1938		2002237	207	hypothetical protein	276	SACOL1938.fasta
SACOL1939		2002584	465	phosphotyrosine protein phosphatase	776	SACOL1939.fasta
SACOL1940		2003055	276	hypothetical protein	395	SACOL1940.fasta
SACOL1941		2003608	1218	ribonuclease BN	1703	SACOL1941.fasta
SACOL1943	vraS	2005560	1044	sensor histidine kinase VraS	1304	SACOL1943.fasta
SACOL1944		2006600	702	hypothetical protein	1064	SACOL1944.fasta
SACOL1945		2007316	387	hypothetical protein	510	SACOL1945.fasta
SACOL1946		2007919	759	methionine aminopeptidase	752	SACOL1946.fasta
SACOL1947		2009205	987	hypothetical protein	1463	SACOL1947.fasta
SACOL1948		2010622	414	hypothetical protein	815	SACOL1948.fasta
SACOL1949		2011064	111	hypothetical protein	159	SACOL1949.fasta
SACOL1950		2011260	732	cobyric acid synthase	944	SACOL1950.fasta
SACOL1951		2011993	1314	Mur ligase	1542	SACOL1951.fasta
SACOL1952		2013598	501	ferritins family protein	600	SACOL1952.fasta
SACOL1954		2014487	555	exonuclease	722	SACOL1954.fasta
SACOL1956		2016426	531	hypothetical protein	833	SACOL1956.fasta
SACOL1957		2017126	1362	RNA methyltransferase	1987	SACOL1957.fasta
SACOL1958		2018568	948	lipid kinase	988	SACOL1958.fasta
SACOL1960	gatB	2020284	1428	aspartyl/glutamyl-tRNA amidotransferase subunit B	1556	SACOL1960.fasta
SACOL1961	gatA	2021724	1458	aspartyl/glutamyl-tRNA amidotransferase subunit A	1751	SACOL1961.fasta
SACOL1962	gatC	2023183	303	aspartyl/glutamyl-tRNA amidotransferase subunit C	279	SACOL1962.fasta
SACOL1963		2023853	1539	high affinity proline permease	2402	SACOL1963.fasta
SACOL1964	camS	2025480	1200	hypothetical protein	1736	SACOL1964.fasta
SACOL1965	ligA	2026692	2004	DNA ligase, NAD-dependent	2492	SACOL1965.fasta
SACOL1967		2030888	693	geranylgeranylglyceryl phosphate synthase	1084	SACOL1967.fasta
SACOL1968		2031752	303	hypothetical protein	249	SACOL1968.fasta
SACOL1969	purB	2032163	1296	adenylosuccinate lyase	1616	SACOL1969.fasta
SACOL1970	sspB2	2034319	1167	cysteine protease precursor SspB	2100	SACOL1970.fasta
SACOL1971		2035516	327	hypothetical protein	469	SACOL1971.fasta
SACOL1973		2036288	603	hypothetical protein	649	SACOL1973.fasta
SACOL1975		2037975	1470	nicotinate phosphoribosyltransferase	1793	SACOL1975.fasta
SACOL1976		2039628	1077	nitric-oxide synthase, oxygenase subunit	1552	SACOL1976.fasta
SACOL1977	pheA	2040724	795	prephenate dehydratase	1247	SACOL1977.fasta
SACOL1979		2041708	1563	sodium-dependent transporter	2432	SACOL1979.fasta
SACOL1980		2043475	1098	hypothetical protein	1654	SACOL1980.fasta
SACOL1981		2044944	561	isochorismatase	566	SACOL1981.fasta
SACOL1982	ppaC	2045557	930	manganese-dependent inorganic pyrophosphatase	941	SACOL1982.fasta
SACOL1984	aldA2	2046906	1380	aldehyde dehydrogenase	1992	SACOL1984.fasta
SACOL1985		2048405	1029	hypothetical protein	1340	SACOL1985.fasta
SACOL1990		2053237	558	hypothetical protein	787	SACOL1990.fasta
SACOL1991		2053854	525	hypothetical protein	763	SACOL1991.fasta
SACOL1992		2054499	564	hypothetical protein	709	SACOL1992.fasta
SACOL1996		2057418	897	ABC transporter ATP-binding protein	1152	SACOL1996.fasta
SACOL1997		2058311	381	GntR family transcriptional regulator	522	SACOL1997.fasta
SACOL1998		2058955	177	hypothetical protein	260	SACOL1998.fasta
SACOL1999		2059374	99	hypothetical protein	123	SACOL1999.fasta
SACOL2000		2059672	1287	hypothetical protein	1653	SACOL2000.fasta
SACOL2016	groEL	2076024	1617	chaperonin GroEL	2077	SACOL2016.fasta
SACOL2018		2078175	744	hypothetical protein	1135	SACOL2018.fasta
SACOL2020		2080399	627	hypothetical protein	1067	SACOL2020.fasta
SACOL2021		2081386	786	carbon-nitrogen family hydrolase	1385	SACOL2021.fasta
SACOL2022	hld	2082768	135	delta-hemolysin	167	SACOL2022.fasta
SACOL2026	agrA	2085180	717	accessory gene regulator protein A	2297	SACOL2026.fasta
SACOL2028		2086263	960	fructokinase	1617	SACOL2028.fasta
SACOL2029	cscA	2087219	1485	sucrose-6-phosphate hydrolase	2239	SACOL2029.fasta
SACOL2030	scrR	2088852	951	sucrose operon repressor	1377	SACOL2030.fasta
SACOL2031		2089985	1251	ammonium transporter family protein	2289	SACOL2031.fasta
SACOL2033		2091442	225	hypothetical protein	373	SACOL2033.fasta
SACOL2035		2093109	636	redox-sensing transcriptional repressor Rex	685	SACOL2035.fasta
SACOL2036		2093997	1929	ABC transporter ATP-binding protein	2777	SACOL2036.fasta
SACOL2037		2096287	1611	hypothetical protein	2528	SACOL2037.fasta
SACOL2038		2097999	1026	DNA-binding/iron metalloprotein/AP endonuclease	1270	SACOL2038.fasta
SACOL2040		2099454	663	hypothetical protein	945	SACOL2040.fasta
SACOL2042	ilvD	2101069	1689	dihydroxy-acid dehydratase	2744	SACOL2042.fasta
SACOL2043	ilvB	2102785	1770	acetolactate synthase large subunit	2713	SACOL2043.fasta
SACOL2044		2104554	255	acetolactate synthase 1 regulatory subunit	349	SACOL2044.fasta
SACOL2045	ilvC	2104945	1005	ketol-acid reductoisomerase	1584	SACOL2045.fasta
SACOL2046	leuA	2105979	1530	2-isopropylmalate synthase	2598	SACOL2046.fasta
SACOL2047	leuB	2107511	1047	3-isopropylmalate dehydrogenase	1766	SACOL2047.fasta
SACOL2048	leuC	2108571	1371	isopropylmalate isomerase large subunit	2536	SACOL2048.fasta
SACOL2049	leuD	2109942	573	isopropylmalate isomerase small subunit	974	SACOL2049.fasta
SACOL2050	ilvA2	2110529	1269	threonine dehydratase	1895	SACOL2050.fasta
SACOL2053		2118608	2151	S1 RNA-binding domain-containing protein	3266	SACOL2053.fasta
SACOL2054	rpoF	2121192	771	RNA polymerase sigma factor SigB	1312	SACOL2054.fasta
SACOL2056	rsbV	2122418	327	anti-anti-sigma factor RsbV	438	SACOL2056.fasta
SACOL2057	rsbU	2122864	1002	sigma factor B regulator protein	2022	SACOL2057.fasta
SACOL2058		2124215	363	PemK family protein	546	SACOL2058.fasta
SACOL2059		2124574	171	hypothetical protein	130	SACOL2059.fasta
SACOL2060	alr	2124829	1149	alanine racemase	1688	SACOL2060.fasta
SACOL2061	acpS	2126043	360	4'-phosphopantetheinyl transferase	485	SACOL2061.fasta
SACOL2063		2126884	1584	hypothetical protein	2428	SACOL2063.fasta
SACOL2065		2129035	117	hypothetical protein	170	SACOL2065.fasta
SACOL2066	kdpC	2129148	561	potassium-transporting ATPase subunit C	1016	SACOL2066.fasta
SACOL2067	kdpB	2129728	2028	potassium-transporting ATPase subunit B	3399	SACOL2067.fasta
SACOL2068	kdpA	2131774	1677	potassium-transporting ATPase subunit A	2735	SACOL2068.fasta
SACOL2069	kdpF	2133474	111	K+-transporting ATPase, F subunit	178	SACOL2069.fasta
SACOL2070	kdpD	2133722	2658	sensor histidine kinase KdpD	3923	SACOL2070.fasta
SACOL2071	kdpE	2136379	696	DNA-binding response regulator KdpE	1047	SACOL2071.fasta
SACOL2072		2137443	1521	DEAD/DEAH box helicase	1979	SACOL2072.fasta
SACOL2073	murF	2139480	1359	UDP-N-acetylmuramoyl-tripeptide--D-alanyl-D- alanine ligase	2001	SACOL2073.fasta
SACOL2074	ddl	2140853	1071	D-alanyl-alanine synthetase A	1140	SACOL2074.fasta
SACOL2075	ftsW	2142241	1203	cell cycle protein FtsW	1597	SACOL2075.fasta
SACOL2076		2143707	138	hypothetical protein	139	SACOL2076.fasta
SACOL2078		2144193	294	hypothetical protein	353	SACOL2078.fasta
SACOL2079	cls2	2144652	1485	cardiolipin synthetase	2091	SACOL2079.fasta
SACOL2080		2146164	648	HD domain-containing protein	1110	SACOL2080.fasta
SACOL2082		2147624	873	hypothetical protein	938	SACOL2082.fasta
SACOL2083	thiE	2148582	642	thiamine-phosphate pyrophosphorylase	1070	SACOL2083.fasta
SACOL2085	thiD2	2150000	831	phosphomethylpyrimidine kinase	1294	SACOL2085.fasta
SACOL2088		2151898	696	sceD protein	1238	SACOL2088.fasta
SACOL2089		2152982	396	ssDNA-binding protein	549	SACOL2089.fasta
SACOL2090	ywpF	2153571	441	hypothetical protein	515	SACOL2090.fasta
SACOL2091	fabZ	2154070	441	(3R)-hydroxymyristoyl-ACP dehydratase	512	SACOL2091.fasta
SACOL2092	murAA	2154544	1266	UDP-N-acetylglucosamine 1-carboxyvinyltransferase	1540	SACOL2092.fasta
SACOL2093		2155920	234	hypothetical protein	332	SACOL2093.fasta
SACOL2094	atpC	2156715	405	F0F1 ATP synthase subunit epsilon	358	SACOL2094.fasta
SACOL2095	atpD	2157139	1413	F0F1 ATP synthase subunit beta	1444	SACOL2095.fasta
SACOL2096	atpG	2158573	867	F0F1 ATP synthase subunit gamma	988	SACOL2096.fasta
SACOL2097	atpA	2159470	1509	F0F1 ATP synthase subunit alpha	1752	SACOL2097.fasta
SACOL2098	atpH	2161000	540	F0F1 ATP synthase subunit delta	804	SACOL2098.fasta
SACOL2099	atpF	2161539	522	F0F1 ATP synthase subunit B	491	SACOL2099.fasta
SACOL2100	atpE	2162258	213	F0F1 ATP synthase subunit C	104	SACOL2100.fasta
SACOL2101	atpB	2162513	729	F0F1 ATP synthase subunit A	881	SACOL2101.fasta
SACOL2102		2163262	354	hypothetical protein	635	SACOL2102.fasta
SACOL2103		2163782	1128	UDP-GlcNAc 2-epimerase	1603	SACOL2103.fasta
SACOL2104	upp	2164933	630	uracil phosphoribosyltransferase	750	SACOL2104.fasta
SACOL2105	glyA	2165590	1239	serine hydroxymethyltransferase	2060	SACOL2105.fasta
SACOL2106		2166855	525	hypothetical protein	1004	SACOL2106.fasta
SACOL2107		2167486	420	phosphotyrosine protein phosphatase	612	SACOL2107.fasta
SACOL2108		2167902	1056	Sua5/YciO/YrdC/YwlC family protein	1448	SACOL2108.fasta
SACOL2110	prfA	2169855	1077	peptide chain release factor 1	1167	SACOL2110.fasta
SACOL2111	tdk	2170932	600	thymidine kinase	709	SACOL2111.fasta
SACOL2112	rpmE2	2171878	255	50S ribosomal protein L31	170	SACOL2112.fasta
SACOL2113	rho	2172250	1317	transcription termination factor Rho	1983	SACOL2113.fasta
SACOL2114		2173813	1428	aldehyde dehydrogenase	2817	SACOL2114.fasta
SACOL2115		2175478	336	hypothetical protein	448	SACOL2115.fasta
SACOL2116	murAB	2175902	1260	UDP-N-acetylglucosamine 1-carboxyvinyltransferase	2121	SACOL2116.fasta
SACOL2117	fbaA	2177627	861	fructose-bisphosphate aldolase	1287	SACOL2117.fasta
SACOL2118		2178705	522	hypothetical protein	829	SACOL2118.fasta
SACOL2119	pyrG	2179335	1611	CTP synthetase	2104	SACOL2119.fasta
SACOL2120	rpoE	2181281	531	DNA-directed RNA polymerase subunit delta	730	SACOL2120.fasta
SACOL2121		2181923	861	acetyltransferase	1433	SACOL2121.fasta
SACOL2122		2183207	804	pantothenate kinase	1442	SACOL2122.fasta
SACOL2123		2184140	672	hypothetical protein	928	SACOL2123.fasta
SACOL2124		2185210	1194	hypothetical protein	2012	SACOL2124.fasta
SACOL2125		2186403	1185	M20/M25/M40 family peptidase	2184	SACOL2125.fasta
SACOL2127		2188520	351	hypothetical protein	478	SACOL2127.fasta
SACOL2128	pdp	2188884	1302	pyrimidine-nucleoside phosphorylase	2184	SACOL2128.fasta
SACOL2130	deoD	2191441	711	purine nucleoside phosphorylase	1008	SACOL2130.fasta
SACOL2131		2192272	444	Dps family protein	567	SACOL2131.fasta
SACOL2132		2192915	414	hypothetical protein	700	SACOL2132.fasta
SACOL2133		2193786	1374	hypothetical protein	1910	SACOL2133.fasta
SACOL2134		2195831	231	hypothetical protein	356	SACOL2134.fasta
SACOL2135	manA1	2196092	939	mannose-6-phosphate isomerase, class I	1437	SACOL2135.fasta
SACOL2136		2197465	666	hypothetical protein	1292	SACOL2136.fasta
SACOL2137	czrA	2198282	321	transcriptional regulator CzrA	462	SACOL2137.fasta
SACOL2138		2198604	981	cation efflux family protein	1395	SACOL2138.fasta
SACOL2139		2199794	108	hypothetical protein	157	SACOL2139.fasta
SACOL2145	glmS	2206327	1806	glucosamine--fructose-6-phosphate aminotransferase	1939	SACOL2145.fasta
SACOL2146		2208813	1539	PTS system, mannitol-specific IIBC components	2352	SACOL2146.fasta
SACOL2147		2210386	2133	BglG family transcriptional antiterminator	3445	SACOL2147.fasta
SACOL2148		2212530	435	PTS system, mannitol-specific IIA component	720	SACOL2148.fasta
SACOL2149	mtlD	2212964	1107	mannitol-1-phosphate 5-dehydrogenase	1690	SACOL2149.fasta
SACOL2151	glmM	2222102	1356	phosphoglucosamine mutase	1622	SACOL2151.fasta
SACOL2152		2223484	933	hypothetical protein	1147	SACOL2152.fasta
SACOL2153		2224418	810	hypothetical protein	1002	SACOL2153.fasta
SACOL2156		2234163	1065	ATP-binding Mrp/Nbp35 family protein	1589	SACOL2156.fasta
SACOL2157		2235375	1443	EmrB/QacA family drug resistance transporter	2383	SACOL2157.fasta
SACOL2161		2239933	1188	UTP-glucose-1-phosphate uridylyltransferase	1638	SACOL2161.fasta
SACOL2162		2241164	516	hypothetical protein	881	SACOL2162.fasta
SACOL2163		2241857	261	hypothetical protein	331	SACOL2163.fasta
SACOL2164		2242249	1371	hypothetical protein	1879	SACOL2164.fasta
SACOL2166		2244820	1032	iron compound ABC transporter permease	1522	SACOL2166.fasta
SACOL2167		2245863	984	iron compound ABC transporter iron compound-binding protein	1239	SACOL2167.fasta
SACOL2168		2247238	1071	hypothetical protein	1534	SACOL2168.fasta
SACOL2169		2248315	1758	aerobactin biosynthesis protein	2715	SACOL2169.fasta
SACOL2171		2251354	1977	aerobactin biosynthesis protein	3237	SACOL2171.fasta
SACOL2173		2255446	510	alkaline shock protein 23	595	SACOL2173.fasta
SACOL2174		2256018	240	hypothetical protein	325	SACOL2174.fasta
SACOL2175		2256270	549	hypothetical protein	769	SACOL2175.fasta
SACOL2176	opuD2	2256981	1563	BCCT family osmoprotectant transporter	2691	SACOL2176.fasta
SACOL2177		2258850	1002	alcohol dehydrogenase, zinc-containing	1864	SACOL2177.fasta
SACOL2178		2260085	1002	alcohol dehydrogenase, zinc-containing	1782	SACOL2178.fasta
SACOL2179		2261369	870	hypothetical protein	1548	SACOL2179.fasta
SACOL2180	lacG	2262504	1413	6-phospho-beta-galactosidase	2495	SACOL2180.fasta
SACOL2181	lacE	2263934	1719	PTS system, lactose-specific IIBC components	3126	SACOL2181.fasta
SACOL2182	lacF	2265652	312	PTS system, lactose-specific IIA component	562	SACOL2182.fasta
SACOL2183	lacD	2265985	981	tagatose 1,6-diphosphate aldolase	1739	SACOL2183.fasta
SACOL2184	lacC	2266969	933	tagatose-6-phosphate kinase	1890	SACOL2184.fasta
SACOL2185	lacB	2267914	516	galactose-6-phosphate isomerase subunit LacB	915	SACOL2185.fasta
SACOL2186		2268445	429	galactose-6-phosphate isomerase subunit LacA	581	SACOL2186.fasta
SACOL2187		2268888	117	hypothetical protein	367	SACOL2187.fasta
SACOL2188	lacR	2269241	756	lactose phosphotransferase system repressor	1079	SACOL2188.fasta
SACOL2189		2270247	732	NAD-dependent deacetylase	1401	SACOL2189.fasta
SACOL2192		2272484	849	aldo/keto reductase oxidoreductase	1336	SACOL2192.fasta
SACOL2193		2273402	417	MerR family transcriptional regulator	794	SACOL2193.fasta
SACOL2197		2278883	426	surface protein	806	SACOL2197.fasta
SACOL2206	rpsI	2288674	399	30S ribosomal protein S9	454	SACOL2206.fasta
SACOL2207	rplM	2289086	438	50S ribosomal protein L13	586	SACOL2207.fasta
SACOL2208	truA	2289763	804	tRNA pseudouridine synthase A	1081	SACOL2208.fasta
SACOL2210	cbiO	2291367	861	cobalt transporter ATP-binding subunit	1175	SACOL2210.fasta
SACOL2211	cbiO	2292224	810	cobalt transporter ATP-binding subunit	1304	SACOL2211.fasta
SACOL2212	rplQ	2293571	369	50S ribosomal protein L17	359	SACOL2212.fasta
SACOL2213	rpoA	2293956	945	DNA-directed RNA polymerase subunit alpha	901	SACOL2213.fasta
SACOL2214	rpsK	2294975	390	30S ribosomal protein S11	310	SACOL2214.fasta
SACOL2215	rpsM	2295388	366	30S ribosomal protein S13	295	SACOL2215.fasta
SACOL2216	rpmJ	2295776	114	50S ribosomal protein L36	98	SACOL2216.fasta
SACOL2217	infA	2295921	219	translation initiation factor IF-1	183	SACOL2217.fasta
SACOL2219	secY	2296996	1293	preprotein translocase subunit SecY	1819	SACOL2219.fasta
SACOL2220	rplO	2298288	441	50S ribosomal protein L15	646	SACOL2220.fasta
SACOL2221	rpmD	2298745	180	50S ribosomal protein L30	215	SACOL2221.fasta
SACOL2222	rpsE	2298941	501	30S ribosomal protein S5	482	SACOL2222.fasta
SACOL2223	rplR	2299462	360	50S ribosomal protein L18	413	SACOL2223.fasta
SACOL2224	rplF	2299852	537	50S ribosomal protein L6	684	SACOL2224.fasta
SACOL2225	rpsH	2300413	399	30S ribosomal protein S8	416	SACOL2225.fasta
SACOL2226	rpsN	2300843	186	30S ribosomal protein S14	175	SACOL2226.fasta
SACOL2227	rplE	2301051	540	50S ribosomal protein L5	592	SACOL2227.fasta
SACOL2228	rplX	2301617	318	50S ribosomal protein L24	474	SACOL2228.fasta
SACOL2229	rplN	2301970	369	50S ribosomal protein L14	514	SACOL2229.fasta
SACOL2230	rpsQ	2302370	264	30S ribosomal protein S17	287	SACOL2230.fasta
SACOL2232	rplP	2302856	435	50S ribosomal protein L16	502	SACOL2232.fasta
SACOL2233	rpsC	2303293	654	30S ribosomal protein S3	918	SACOL2233.fasta
SACOL2234	rplV	2303970	354	50S ribosomal protein L22	453	SACOL2234.fasta
SACOL2235	rpsS	2304352	279	30S ribosomal protein S19	268	SACOL2235.fasta
SACOL2236	rplB	2304697	834	50S ribosomal protein L2	1199	SACOL2236.fasta
SACOL2238	rplD	2305838	624	50S ribosomal protein L4	1084	SACOL2238.fasta
SACOL2239	rplC	2306488	663	50S ribosomal protein L3	1264	SACOL2239.fasta
SACOL2240	rpsJ	2307178	309	30S ribosomal protein S10	554	SACOL2240.fasta
SACOL2242		2308424	1335	xanthine/uracil permease	2136	SACOL2242.fasta
SACOL2243	topB	2309871	2136	DNA topoisomerase III	3690	SACOL2243.fasta
SACOL2245		2312193	888	acetyltransferase	1427	SACOL2245.fasta
SACOL2246		2313261	864	sugar transporter	1160	SACOL2246.fasta
SACOL2247		2314241	132	hypothetical protein	234	SACOL2247.fasta
SACOL2248		2314543	909	hypothetical protein	1686	SACOL2248.fasta
SACOL2250		2315584	165	hypothetical protein	298	SACOL2250.fasta
SACOL2251		2315993	318	hypothetical protein	501	SACOL2251.fasta
SACOL2252		2316497	3168	AcrB/AcrD/AcrF family protein	5294	SACOL2252.fasta
SACOL2253	femX	2319781	1266	femX protein	1676	SACOL2253.fasta
SACOL2255		2321678	765	hypothetical protein	1320	SACOL2255.fasta
SACOL2257		2323037	1212	drug transporter	1907	SACOL2257.fasta
SACOL2258	sarV	2324350	351	hypothetical protein	480	SACOL2258.fasta
SACOL2259		2324826	171	hypothetical protein	770	SACOL2259.fasta
SACOL2261	moaA	2325391	1023	molybdenum cofactor biosynthesis protein A	1248	SACOL2261.fasta
SACOL2262	mobA	2326433	600	molybdopterin-guanine dinucleotide biosynthesis protein MobA	879	SACOL2262.fasta
SACOL2263	moaD	2327039	234	molybdopterin converting factor subunit 1	295	SACOL2263.fasta
SACOL2264	moaE	2327278	447	molybdenum cofactor biosynthesis protein E	560	SACOL2264.fasta
SACOL2265	mobB	2327738	486	molybdopterin-guanine dinucleotide biosynthesis protein B	711	SACOL2265.fasta
SACOL2266		2328220	1260	molybdopterin biosynthesis MoeA protein	2080	SACOL2266.fasta
SACOL2267	moaC	2329542	495	molybdenum cofactor biosynthesis protein MoaC	686	SACOL2267.fasta
SACOL2268	moaB	2330038	507	molybdenum cofactor biosynthesis protein B	711	SACOL2268.fasta
SACOL2269		2330575	1005	molybdopterin biosynthesis MoeB protein	1382	SACOL2269.fasta
SACOL2270	modC	2331749	606	molybdenum ABC transporter ATP-binding protein ModC	749	SACOL2270.fasta
SACOL2271	modB	2332355	672	molybdenum ABC transporter permease ModB	993	SACOL2271.fasta
SACOL2272	modA	2333040	783	molybdenum ABC transporter molybdenum-binding protein ModA	1136	SACOL2272.fasta
SACOL2273	fdhD	2334112	798	formate dehydrogenase accessory protein	1325	SACOL2273.fasta
SACOL2274		2335081	771	acetyltransferase	1221	SACOL2274.fasta
SACOL2275		2335923	555	BioY family protein	820	SACOL2275.fasta
SACOL2276		2336598	942	inosine-uridine preferring nucleoside hydrolase	1540	SACOL2276.fasta
SACOL2277		2337938	909	iron compound ABC transporter iron compound-binding protein	1536	SACOL2277.fasta
SACOL2278		2339060	1155	acyl-CoA dehydrogenase-like protein	1995	SACOL2278.fasta
SACOL2279		2340431	906	transporter	1593	SACOL2279.fasta
SACOL2280	ureA	2341596	303	urease subunit gamma	444	SACOL2280.fasta
SACOL2281	ureB	2341912	411	urease subunit beta	734	SACOL2281.fasta
SACOL2285	ureG	2345194	615	urease accessory protein UreG	894	SACOL2285.fasta
SACOL2286	ureD	2345808	837	urease accessory protein UreD	1212	SACOL2286.fasta
SACOL2288		2347608	327	hypothetical protein	489	SACOL2288.fasta
SACOL2290		2348767	1956	AraC family transcriptional regulator	3021	SACOL2290.fasta
SACOL2292	nhaC	2352568	1401	Na+/H+ antiporter NhaC	2439	SACOL2292.fasta
SACOL2293		2354063	1083	NAD/NADP octopine/nopaline dehydrogenase	1266	SACOL2293.fasta
SACOL2294		2355393	423	hypothetical protein	789	SACOL2294.fasta
SACOL2295		2356052	501	staphyloxanthin biosynthesis protein	865	SACOL2295.fasta
SACOL2296		2356914	954	glycerate dehydrogenase	1442	SACOL2296.fasta
SACOL2297		2357959	1125	hypothetical protein	1760	SACOL2297.fasta
SACOL2298		2359394	777	N-acetylmuramoyl-L-alanine amidase	1128	SACOL2298.fasta
SACOL2299		2360192	252	hypothetical protein	281	SACOL2299.fasta
SACOL2300		2360653	474	hypothetical protein	667	SACOL2300.fasta
SACOL2301		2361126	2955	formate dehydrogenase subunit alpha	4403	SACOL2301.fasta
SACOL2302		2364682	954	transcriptional regulator	1418	SACOL2302.fasta
SACOL2303		2365762	798	inositol monophosphatase	1242	SACOL2303.fasta
SACOL2304		2366944	693	hypothetical protein	968	SACOL2304.fasta
SACOL2306		2368283	738	hypothetical protein	932	SACOL2306.fasta
SACOL2307		2369069	330	hypothetical protein	598	SACOL2307.fasta
SACOL2308		2369843	873	RpiR family phosphosugar-binding transcriptional regulator	839	SACOL2308.fasta
SACOL2309		2371102	1380	amino acid permease	1514	SACOL2309.fasta
SACOL2310		2372761	357	hypothetical protein	603	SACOL2310.fasta
SACOL2311		2373114	186	hypothetical protein	241	SACOL2311.fasta
SACOL2312		2373395	192	hypothetical protein	231	SACOL2312.fasta
SACOL2313		2373597	636	HAD superfamily hydrolase	977	SACOL2313.fasta
SACOL2314		2374307	918	sodium/bile acid symporter family protein	1551	SACOL2314.fasta
SACOL2315		2375492	531	hypothetical protein	591	SACOL2315.fasta
SACOL2316		2376088	1605	PTS system, IIBC components	2386	SACOL2316.fasta
SACOL2317		2378022	765	phosphosugar-binding transcriptional regulator	1053	SACOL2317.fasta
SACOL2318		2378844	507	hypothetical protein	700	SACOL2318.fasta
SACOL2319		2379517	1314	Na+/H+ antiporter family protein	1401	SACOL2319.fasta
SACOL2321		2382111	882	short chain dehydrogenase/reductase oxidoreductase	1581	SACOL2321.fasta
SACOL2322		2383103	1122	M20/M25/M40 family peptidase	2066	SACOL2322.fasta
SACOL2323	hutI	2384501	1239	imidazolonepropionase	1898	SACOL2323.fasta
SACOL2324	hutU	2385739	1662	urocanate hydratase	2626	SACOL2324.fasta
SACOL2325		2387560	885	LysR family transcriptional regulator	1488	SACOL2325.fasta
SACOL2327	hutG	2389541	936	formimidoylglutamase	1380	SACOL2327.fasta
SACOL2328		2390766	1260	hypothetical protein	1792	SACOL2328.fasta
SACOL2329	rpiA	2392091	687	ribose-5-phosphate isomerase A	809	SACOL2329.fasta
SACOL2330		2392951	654	hypothetical protein	1140	SACOL2330.fasta
SACOL2332	galM	2393840	1020	aldose 1-epimerase	1632	SACOL2332.fasta
SACOL2333		2394889	327	hypothetical protein	473	SACOL2333.fasta
SACOL2334		2395433	1233	hypothetical protein	2011	SACOL2334.fasta
SACOL2339		2398834	609	DNA-3-methyladenine glycosylase	1215	SACOL2339.fasta
SACOL2340	gltS	2399779	1209	sodium:glutamate symporter	1818	SACOL2340.fasta
SACOL2341	fni	2401035	1050	isopentenyl pyrophosphate isomerase	1314	SACOL2341.fasta
SACOL2342		2402115	948	magnesium and cobalt transport protein CorA	1300	SACOL2342.fasta
SACOL2343		2403159	492	hypothetical protein	735	SACOL2343.fasta
SACOL2344		2403647	420	hypothetical protein	619	SACOL2344.fasta
SACOL2345		2404174	903	esterase	1242	SACOL2345.fasta
SACOL2346		2405302	639	hypothetical protein	1035	SACOL2346.fasta
SACOL2347		2406186	1932	EmrB/QacA family drug resistance transporter	2919	SACOL2347.fasta
SACOL2348		2408130	648	hypothetical protein	1024	SACOL2348.fasta
SACOL2349		2408898	552	TetR family transcriptional regulator	642	SACOL2349.fasta
SACOL2350	tcaB	2409679	1209	tcaB protein	2046	SACOL2350.fasta
SACOL2351		2410997	129	hypothetical protein	141	SACOL2351.fasta
SACOL2352	tcaA	2411156	1383	tcaA protein	2123	SACOL2352.fasta
SACOL2353	tcaR	2412778	456	transcriptional regulator TcaR	663	SACOL2353.fasta
SACOL2354		2413428	969	hypothetical protein	1708	SACOL2354.fasta
SACOL2356		2415467	666	ABC transporter ATP-binding protein	1071	SACOL2356.fasta
SACOL2357		2416132	1056	ABC transporter permease	1664	SACOL2357.fasta
SACOL2359		2417990	1374	sensor histidine kinase	2076	SACOL2359.fasta
SACOL2360		2419526	444	hypothetical protein	658	SACOL2360.fasta
SACOL2361		2419966	456	hypothetical protein	722	SACOL2361.fasta
SACOL2362	mqo1	2420487	1479	malate:quinone oxidoreductase	2022	SACOL2362.fasta
SACOL2363		2422346	1599	L-lactate permease	1942	SACOL2363.fasta
SACOL2364		2424261	1674	hypothetical protein	2878	SACOL2364.fasta
SACOL2366		2427030	516	acetyltransferase	1004	SACOL2366.fasta
SACOL2367		2427736	1005	alcohol dehydrogenase, zinc-containing	1743	SACOL2367.fasta
SACOL2368		2428786	402	acetyltransferase	857	SACOL2368.fasta
SACOL2369		2429223	1035	pyridine nucleotide-disulfide oxidoreductase	1406	SACOL2369.fasta
SACOL2371		2430489	432	hypothetical protein	489	SACOL2371.fasta
SACOL2372		2430972	93	hypothetical protein	144	SACOL2372.fasta
SACOL2374		2432565	624	TetR family transcriptional regulator	847	SACOL2374.fasta
SACOL2375		2433234	945	CorA family protein	930	SACOL2375.fasta
SACOL2376		2434264	1443	PTS system, sucrose-specific IIBC components	2173	SACOL2376.fasta
SACOL2379		2439936	423	hypothetical protein	713	SACOL2379.fasta
SACOL2383		2442842	366	hypothetical protein	537	SACOL2383.fasta
SACOL2384	sarZ	2443605	447	accessory protein Z	1386	SACOL2384.fasta
SACOL2385		2444267	429	HSP20 family protein	693	SACOL2385.fasta
SACOL2386		2444802	1170	nitrite extrusion protein	1733	SACOL2386.fasta
SACOL2389		2448232	654	transcriptional regulatory protein DegU	713	SACOL2389.fasta
SACOL2390		2448908	1035	sensory box histidine kinase	1237	SACOL2390.fasta
SACOL2391		2449966	453	hypothetical protein	538	SACOL2391.fasta
SACOL2392	narI	2450438	678	respiratory nitrate reductase subunit gamma	908	SACOL2392.fasta
SACOL2398	nirB	2458510	2406	nitrite reductase [NAD(P)H], large subunit	3295	SACOL2398.fasta
SACOL2400		2461942	537	acetyltransferase	952	SACOL2400.fasta
SACOL2402		2464018	468	hypothetical protein	880	SACOL2402.fasta
SACOL2403		2464671	1551	ABC transporter substrate-binding protein	2572	SACOL2403.fasta
SACOL2407		2467306	600	lipoprotein	944	SACOL2407.fasta
SACOL2408		2467924	372	lipoprotein	484	SACOL2408.fasta
SACOL2409	fmhA	2468541	1251	fmhA protein	2274	SACOL2409.fasta
SACOL2410		2469888	732	amino acid ABC transporter ATP-binding protein	994	SACOL2410.fasta
SACOL2412		2471316	780	amino acid ABC transporter amino acid-binding protein	1117	SACOL2412.fasta
SACOL2413		2472216	1398	EmrB/QacA family drug resistance transporter	2383	SACOL2413.fasta
SACOL2414		2473830	105	hypothetical protein	147	SACOL2414.fasta
SACOL2415	gpmA	2474088	687	phosphoglyceromutase	734	SACOL2415.fasta
SACOL2416		2475100	867	cation efflux family protein	1275	SACOL2416.fasta
SACOL2419	hlgA	2478564	930	gamma-hemolysin, component A	1604	SACOL2419.fasta
SACOL2421	hlgC	2480061	948	gamma hemolysin, component C	1839	SACOL2421.fasta
SACOL2422	hlgB	2481010	978	gamma hemolysin, component B	1364	SACOL2422.fasta
SACOL2424	bioW	2482517	693	6-carboxyhexanoate--CoA ligase	1170	SACOL2424.fasta
SACOL2425		2483220	1116	8-amino-7-oxononanoate synthase	1660	SACOL2425.fasta
SACOL2427	bioA	2485322	1359	adenosylmethionine-8-amino-7-oxononanoate aminotransferase	2065	SACOL2427.fasta
SACOL2433		2491945	108	hypothetical protein	160	SACOL2433.fasta
SACOL2434		2492187	387	hypothetical protein	578	SACOL2434.fasta
SACOL2435		2492841	1143	glycerate kinase	1908	SACOL2435.fasta
SACOL2436		2494043	660	hypothetical protein	998	SACOL2436.fasta
SACOL2437	bcr	2494884	1212	bicyclomycin resistance protein	1760	SACOL2437.fasta
SACOL2438		2496218	474	hypothetical protein	852	SACOL2438.fasta
SACOL2439		2496804	657	hypothetical protein	1018	SACOL2439.fasta
SACOL2440		2497523	807	hypothetical protein	1435	SACOL2440.fasta
SACOL2442		2500162	2079	Na+/H+ antiporter	2944	SACOL2442.fasta
SACOL2443		2502380	1830	hypothetical protein	2384	SACOL2443.fasta
SACOL2445		2504441	1497	fmtA-like protein	2089	SACOL2445.fasta
SACOL2448		2507202	936	2-dehydropantoate 2-reductase	1488	SACOL2448.fasta
SACOL2449		2508363	1401	drug transporter	1740	SACOL2449.fasta
SACOL2450		2510057	696	amino acid ABC transporter permease	921	SACOL2450.fasta
SACOL2451		2510752	942	amino acid ABC transporter amino acid-binding protein	1387	SACOL2451.fasta
SACOL2452		2511710	636	amino acid ABC transporter permease	934	SACOL2452.fasta
SACOL2453		2512342	1227	amino acid ABC transporter ATP-binding protein	1884	SACOL2453.fasta
SACOL2454		2513895	120	hypothetical protein	472	SACOL2454.fasta
SACOL2456		2514238	600	hypothetical protein	920	SACOL2456.fasta
SACOL2458		2515017	1638	amino acid permease	2658	SACOL2458.fasta
SACOL2459	pnbA	2517262	1353	para-nitrobenzyl esterase	2186	SACOL2459.fasta
SACOL2460		2518676	1188	drug transporter	1941	SACOL2460.fasta
SACOL2461		2520259	777	hypothetical protein	1340	SACOL2461.fasta
SACOL2463	pepA2	2521938	1077	glutamyl-aminopeptidase	1708	SACOL2463.fasta
SACOL2467		2524251	456	lipoprotein	679	SACOL2467.fasta
SACOL2469		2524874	1578	glutamate synthase	2495	SACOL2469.fasta
SACOL2470		2526646	750	hypothetical protein	1322	SACOL2470.fasta
SACOL2471		2527619	1194	transporter	1418	SACOL2471.fasta
SACOL2473		2529566	816	peptide ABC transporter ATP-binding protein	1285	SACOL2473.fasta
SACOL2474		2530378	870	peptide ABC transporter permease	1144	SACOL2474.fasta
SACOL2475		2531244	936	peptide ABC transporter permease	1220	SACOL2475.fasta
SACOL2476		2532192	1599	peptide ABC transporter peptide-binding protein	2347	SACOL2476.fasta
SACOL2477		2533933	1215	hypothetical protein	1892	SACOL2477.fasta
SACOL2478		2535227	819	hypothetical protein	1302	SACOL2478.fasta
SACOL2479		2536056	822	hypothetical protein	1264	SACOL2479.fasta
SACOL2483		2539299	1539	transporter	2647	SACOL2483.fasta
SACOL2484		2540949	423	alkylhydroperoxidase	647	SACOL2484.fasta
SACOL2491		2545144	192	hypothetical protein	183	SACOL2491.fasta
SACOL2502		2556603	267	hypothetical protein	394	SACOL2502.fasta
SACOL2503		2557013	309	hypothetical protein	530	SACOL2503.fasta
SACOL2508	galU	2564890	867	UTP-glucose-1-phosphate uridylyltransferase	1096	SACOL2508.fasta
SACOL2514	gntP	2572964	1359	gluconate transporter, permease	2263	SACOL2514.fasta
SACOL2515	gntK	2574439	1554	gluconokinase	2474	SACOL2515.fasta
SACOL2516	gntR	2576016	681	gluconate operon transcriptional repressor	1019	SACOL2516.fasta
SACOL2517		2576850	765	MerR family transcriptional regulator	1286	SACOL2517.fasta
SACOL2518		2577779	693	hypothetical protein	966	SACOL2518.fasta
SACOL2519		2578702	489	hypothetical protein	1227	SACOL2519.fasta
SACOL2520		2579257	1893	hypothetical protein	2801	SACOL2520.fasta
SACOL2521		2581558	1278	transporter	1589	SACOL2521.fasta
SACOL2525		2586138	696	ABC transporter ATP-binding protein	1138	SACOL2525.fasta
SACOL2528		2590286	1080	hypothetical protein	1651	SACOL2528.fasta
SACOL2529		2591470	594	phospholipase/carboxylesterase	1093	SACOL2529.fasta
SACOL2530		2592085	969	hypothetical protein	1557	SACOL2530.fasta
SACOL2531		2593131	435	MarR family transcriptional regulator	657	SACOL2531.fasta
SACOL2534	frp	2595173	672	NAD(P)H-flavin oxidoreductase	1471	SACOL2534.fasta
SACOL2536		2597355	801	HAD superfamily hydrolase	1037	SACOL2536.fasta
SACOL2539	srtA	2600008	621	sortase	830	SACOL2539.fasta
SACOL2541		2600822	492	acetyltransferase	847	SACOL2541.fasta
SACOL2542		2601751	171	hypothetical protein	183	SACOL2542.fasta
SACOL2544	sdaAA	2602100	900	L-serine dehydratase, iron-sulfur-dependent subunit alpha	1217	SACOL2544.fasta
SACOL2545	sdaAB	2603013	681	L-serine dehydratase, iron-sulfur-dependent subunit beta	907	SACOL2545.fasta
SACOL2546		2603696	1044	perfringolysin O regulator protein	1412	SACOL2546.fasta
SACOL2548		2605650	963	hypothetical protein	1477	SACOL2548.fasta
SACOL2549		2606694	969	hypothetical protein	1631	SACOL2549.fasta
SACOL2550		2607795	345	hypothetical protein	495	SACOL2550.fasta
SACOL2552		2608971	2067	PTS system, IIABC components	2700	SACOL2552.fasta
SACOL2553		2611338	1740	pyruvate oxidase	2168	SACOL2553.fasta
SACOL2554		2613124	690	hypothetical protein	816	SACOL2554.fasta
SACOL2555		2614414	885	LysR family transcriptional regulator	1036	SACOL2555.fasta
SACOL2556		2615459	219	hypothetical protein	234	SACOL2556.fasta
SACOL2557		2616066	432	hypothetical protein	638	SACOL2557.fasta
SACOL2560		2618093	1278	hydroxymethylglutaryl-CoA reductase, degradative	1645	SACOL2560.fasta
SACOL2561		2619624	1167	hydroxymethylglutaryl-CoA synthase	1362	SACOL2561.fasta
SACOL2565		2626253	228	FeoA domain-containing protein	271	SACOL2565.fasta
SACOL2566		2626696	2490	MmpL efflux pump	3601	SACOL2566.fasta
SACOL2568		2629955	168	hypothetical protein	256	SACOL2568.fasta
SACOL2569		2630234	1545	1-pyrroline-5-carboxylate dehydrogenase	2114	SACOL2569.fasta
SACOL2571		2632806	192	hypothetical protein	352	SACOL2571.fasta
SACOL2572		2633237	2409	copper-translocating P-type ATPase	3218	SACOL2572.fasta
SACOL2573		2635936	207	copper ion binding protein	237	SACOL2573.fasta
SACOL2574		2636232	999	D-lactate dehydrogenase	1777	SACOL2574.fasta
SACOL2575		2637253	1155	aminotransferase, class I	1953	SACOL2575.fasta
SACOL2576	crtN	2638834	1509	squalene synthase	2470	SACOL2576.fasta
SACOL2578		2641254	1137	glycosyl transferase, group 2 family protein	1803	SACOL2578.fasta
SACOL2579		2642387	1494	phytoene dehydrogenase	2366	SACOL2579.fasta
SACOL2581		2644536	768	staphyloxanthin biosynthesis protein	1142	SACOL2581.fasta
SACOL2582		2645664	1812	hypothetical protein	1894	SACOL2582.fasta
SACOL2584	isaA	2648751	702	immunodominant antigen A	1173	SACOL2584.fasta
SACOL2585		2650060	1056	hypothetical protein	1636	SACOL2585.fasta
SACOL2587		2651492	603	hypothetical protein	937	SACOL2587.fasta
SACOL2588		2652292	501	hypothetical protein	956	SACOL2588.fasta
SACOL2589		2653012	231	hypothetical protein	323	SACOL2589.fasta
SACOL2590		2653392	378	glyoxalase	608	SACOL2590.fasta
SACOL2591		2653786	822	hypothetical protein	1174	SACOL2591.fasta
SACOL2592		2654627	300	hypothetical protein	545	SACOL2592.fasta
SACOL2594		2655607	705	short chain dehydrogenase/reductase oxidoreductase	1140	SACOL2594.fasta
SACOL2598		2658416	891	cobalamin synthesis protein	1334	SACOL2598.fasta
SACOL2600		2660738	1107	hypothetical protein	1766	SACOL2600.fasta
SACOL2602		2662462	369	hypothetical protein	665	SACOL2602.fasta
SACOL2603		2662845	279	hypothetical protein	431	SACOL2603.fasta
SACOL2605		2663465	810	hypothetical protein	1349	SACOL2605.fasta
SACOL2606	pyrD	2664549	1065	dihydroorotate dehydrogenase 2	1515	SACOL2606.fasta
SACOL2607		2665768	276	hypothetical protein	412	SACOL2607.fasta
SACOL2608		2666229	723	hypothetical protein	881	SACOL2608.fasta
SACOL2609		2667305	450	hypothetical protein	780	SACOL2609.fasta
SACOL2610		2667835	588	TetR family transcriptional regulator	776	SACOL2610.fasta
SACOL2612		2668555	1683	CocE/NonD family hydrolase	2692	SACOL2612.fasta
SACOL2613	panD	2670366	384	aspartate alpha-decarboxylase	526	SACOL2613.fasta
SACOL2614	panC	2670751	852	pantoate--beta-alanine ligase	1118	SACOL2614.fasta
SACOL2616		2672486	861	2-dehydropantoate 2-reductase	1369	SACOL2616.fasta
SACOL2617	budA2	2673432	705	alpha-acetolactate decarboxylase	1170	SACOL2617.fasta
SACOL2618	ldh2	2674414	960	L-lactate dehydrogenase	1180	SACOL2618.fasta
SACOL2619		2676060	1449	amino acid permease	2249	SACOL2619.fasta
SACOL2621		2679184	417	hypothetical protein	744	SACOL2621.fasta
SACOL2622	fdaB	2679723	891	fructose-1,6-bisphosphate aldolase	1083	SACOL2622.fasta
SACOL2623	mqo2	2680806	1497	malate:quinone oxidoreductase	1735	SACOL2623.fasta
SACOL2624		2682987	1599	acetyl-CoA synthetase	2384	SACOL2624.fasta
SACOL2625		2684779	444	hypothetical protein	715	SACOL2625.fasta
SACOL2626		2685503	213	hypothetical protein	241	SACOL2626.fasta
SACOL2627	betA	2685993	1710	choline dehydrogenase	1967	SACOL2627.fasta
SACOL2628	betB	2687963	1491	betaine aldehyde dehydrogenase	1867	SACOL2628.fasta
SACOL2629		2689522	96	hypothetical protein	160	SACOL2629.fasta
SACOL2630		2689706	564	hypothetical protein	797	SACOL2630.fasta
SACOL2632	cudT	2691407	1623	BCCT family osmoprotectant transporter	1809	SACOL2632.fasta
SACOL2634	nrdG	2693548	537	anaerobic ribonucleoside-triphosphate reductase activating protein	540	SACOL2634.fasta
SACOL2635	nrdD	2694081	1851	anaerobic ribonucleoside triphosphate reductase	1859	SACOL2635.fasta
SACOL2636		2696178	1371	citrate transporter, permease	2021	SACOL2636.fasta
SACOL2638		2698041	606	precorrin-2 dehydrogenase	794	SACOL2638.fasta
SACOL2639	cysJ	2698709	1881	sulfite reductase (NADPH) flavoprotein alpha-component	2714	SACOL2639.fasta
SACOL2640		2700784	93	hypothetical protein	105	SACOL2640.fasta
SACOL2641	gpxA2	2700984	498	glutathione peroxidase	718	SACOL2641.fasta
SACOL2642		2702176	114	hypothetical protein	365	SACOL2642.fasta
SACOL2644		2704902	765	ABC transporter ATP-binding protein	1242	SACOL2644.fasta
SACOL2645	nsaS	2705765	888	nisin susceptibility-associated sensor histidine kinase	1344	SACOL2645.fasta
SACOL2646		2706663	666	DNA-binding response regulator	986	SACOL2646.fasta
SACOL2647		2707354	201	hypothetical protein	271	SACOL2647.fasta
SACOL2648		2707752	1425	alkaline phosphatase	2301	SACOL2648.fasta
SACOL2649		2709236	102	hypothetical protein	98	SACOL2649.fasta
SACOL2650		2709459	456	transcriptional regulator	544	SACOL2650.fasta
SACOL2651		2710159	762	tributyrin esterase EstA	1206	SACOL2651.fasta
SACOL2653		2714127	687	Crp/FNR family transcriptional regulator	921	SACOL2653.fasta
SACOL2654	arcC2	2714930	942	carbamate kinase	1240	SACOL2654.fasta
SACOL2655	arcD	2715888	1431	arginine/ornithine antiporter	1871	SACOL2655.fasta
SACOL2656	arcB2	2717409	1011	ornithine carbamoyltransferase	1294	SACOL2656.fasta
SACOL2657	arcA	2718452	1236	arginine deiminase	1358	SACOL2657.fasta
SACOL2658		2720034	450	ArgR family transcriptional regulator	640	SACOL2658.fasta
SACOL2662		2724286	1875	BglG family transcriptional antiterminator	2503	SACOL2662.fasta
SACOL2663		2726237	1953	PTS system, fructose-specific IIABC components	2915	SACOL2663.fasta
SACOL2664	manA2	2728203	939	mannose-6-phosphate isomerase	1326	SACOL2664.fasta
SACOL2666		2732445	1860	N-acetylmuramoyl-L-alanine amidase	2302	SACOL2666.fasta
SACOL2667		2734571	561	isochorismatase	813	SACOL2667.fasta
SACOL2670		2738799	1509	glycosyl transferase, group 1 family protein	2095	SACOL2670.fasta
SACOL2671		2740325	2391	preprotein translocase subunit SecA	3534	SACOL2671.fasta
SACOL2673		2743642	1569	hypothetical protein	2609	SACOL2673.fasta
SACOL2675	secY	2746764	1212	preprotein translocase subunit SecY	1833	SACOL2675.fasta
SACOL2678		2755435	693	hypothetical protein	1204	SACOL2678.fasta
SACOL2681		2757264	360	hypothetical protein	580	SACOL2681.fasta
SACOL2682		2757708	612	hypothetical protein	1008	SACOL2682.fasta
SACOL2683		2758398	477	methionine sulfoxide reductase A	841	SACOL2683.fasta
SACOL2684		2758877	501	acetyltransferase	777	SACOL2684.fasta
SACOL2685	cap1C	2759612	768	capsular polysaccharide biosynthesis protein Cap1C	1141	SACOL2685.fasta
SACOL2686	cap1B	2760376	693	capsular polysaccharide biosynthesis protein Cap1B	1209	SACOL2686.fasta
SACOL2687	cap1A	2761085	663	capsular polysaccharide biosynthesis protein Cap1A	1086	SACOL2687.fasta
SACOL2688	icaR	2762596	561	intercellular adhesion regulator	875	SACOL2688.fasta
SACOL2689	icaA	2763320	1239	N-glycosyltransferase	2006	SACOL2689.fasta
SACOL2693		2767032	66	hypothetical protein	82	SACOL2693.fasta
SACOL2694	geh	2767125	2043	lipase	3030	SACOL2694.fasta
SACOL2696	hisI	2770260	633	bifunctional phosphoribosyl-AMP cyclohydrolase/phosphoribosyl-ATP	1055	SACOL2696.fasta
SACOL2697	hisF	2770889	759	imidazole glycerol phosphate synthase subunit HisF	1391	SACOL2697.fasta
SACOL2698	hisA	2771644	705	1-(5-phosphoribosyl)-5-[(5- phosphoribosylamino)methylideneamino] imidazole-4-carboxamide isomerase	1211	SACOL2698.fasta
SACOL2701		2773463	1014	histidinol-phosphate aminotransferase	1541	SACOL2701.fasta
SACOL2702	hisD	2774492	1257	histidinol dehydrogenase	1924	SACOL2702.fasta
SACOL2704	hisZ	2776367	819	ATP phosphoribosyltransferase regulatory subunit	1248	SACOL2704.fasta
SACOL2705		2777490	1125	hypothetical protein	1686	SACOL2705.fasta
SACOL2711		2783682	516	hypothetical protein	810	SACOL2711.fasta
SACOL2712	drp35	2784346	972	drP35 protein	1534	SACOL2712.fasta
SACOL2713		2785561	957	hypothetical protein	1459	SACOL2713.fasta
SACOL2714	pcp	2786669	639	pyrrolidone-carboxylate peptidase	1051	SACOL2714.fasta
SACOL2718		2789390	1419	anion transporter family protein	1890	SACOL2718.fasta
SACOL2719	rarD	2791221	909	rarD protein	1390	SACOL2719.fasta
SACOL2721	nixA	2793058	1053	high-affinity nickel-transport protein	1575	SACOL2721.fasta
SACOL2723		2795281	513	hypothetical protein	775	SACOL2723.fasta
SACOL2725		2796824	1881	ABC transporter permease	2709	SACOL2725.fasta
SACOL2731		2801135	201	CSD family cold shock protein	159	SACOL2731.fasta
SACOL2732		2801462	570	transcriptional regulator	859	SACOL2732.fasta
SACOL2733		2802291	381	hypothetical protein	532	SACOL2733.fasta
SACOL2734		2802754	354	hypothetical protein	629	SACOL2734.fasta
SACOL2735		2803561	840	ParB family chromosome partioning protein	984	SACOL2735.fasta
SACOL2736	gidB	2804443	720	16S rRNA methyltransferase GidB	946	SACOL2736.fasta
SACOL2737	gidA	2805162	1878	tRNA uridine 5-carboxymethylaminomethyl modification enzyme GidA	1945	SACOL2737.fasta
SACOL2738	trmE	2807106	1380	tRNA modification GTPase TrmE	1506	SACOL2738.fasta
SACOL2739	rnpA	2808624	348	ribonuclease P	468	SACOL2739.fasta
SACOL2740	rpmH	2809098	138	50S ribosomal protein L34	173	SACOL2740.fasta

## Sheet: Hm-SA_specific_core_genome
Locus	Gene	Start	Length	Product	Allele Count	Alleles
SACOL0837	gapR	863776	1014	glycolytic operon regulator	1292	SACOL0837.fasta
SACOL1371	guaC	1376437	978	guanosine 5'-monophosphate oxidoreductase	1702	SACOL1371.fasta
SACOL1987		2050677	174	hypothetical protein	240	SACOL1987.fasta

## Sheet: An-SA_specific_core_genome
Locus	Gene	Start	Length	Product	Allele Count	Alleles
SACOL0125		140420	816	phosphonate ABC transporter permease	1389	SACOL0125.fasta
SACOL0156		174335	204	hypothetical protein	338	SACOL0156.fasta
SACOL0225		265414	936	inosine-uridine preferring nucleoside hydrolase	1569	SACOL0225.fasta
SACOL0232		269764	1260	PTS system, sorbitol-specific IIC component	2321	SACOL0232.fasta
SACOL0271		309844	294	hypothetical protein	333	SACOL0271.fasta
SACOL0306		339934	678	ABC transporter ATP-binding protein	1038	SACOL0306.fasta
SACOL0434		440861	204	hypothetical protein	220	SACOL0434.fasta
SACOL0448		450084	384	hypothetical protein	726	SACOL0448.fasta
SACOL0465		467986	153	hypothetical protein	296	SACOL0465.fasta
SACOL0490		490669	261	hypothetical protein	525	SACOL0490.fasta
SACOL0527		538511	804	hypothetical protein	1647	SACOL0527.fasta
SACOL0642		673534	102	hypothetical protein	197	SACOL0642.fasta
SACOL0733		756783	1221	sugar efflux transporter	1882	SACOL0733.fasta
SACOL1190		1194105	1614	hypothetical protein	3454	SACOL1190.fasta
SACOL1192	mraW	1196309	936	S-adenosyl-methyltransferase MraW	1674	SACOL1192.fasta
SACOL1331		1348415	198	hypothetical protein	396	SACOL1331.fasta
SACOL1439		1450532	270	acylphosphatase	454	SACOL1439.fasta
SACOL1445		1457098	792	CbbQ/NirQ/NorQ/GpvN family protein	1234	SACOL1445.fasta
SACOL1613		1643277	786	ABC transporter ATP-binding protein	1179	SACOL1613.fasta
SACOL1698		1730416	459	hypothetical protein	794	SACOL1698.fasta
SACOL1703		1733628	531	rod shape-determining protein MreD	1050	SACOL1703.fasta
SACOL1736	fpg	1766901	873	formamidopyrimidine-DNA glycosylase	1742	SACOL1736.fasta
SACOL1896		1950149	558	hypothetical protein	930	SACOL1896.fasta
SACOL1916		1969722	1458	amino acid ABC transporter permease/substrate-binding protein	2470	SACOL1916.fasta
SACOL1953		2014180	93	hypothetical protein	105	SACOL1953.fasta
SACOL1966	pcrA	2028699	2193	ATP-dependent DNA helicase PcrA	2751	SACOL1966.fasta
SACOL1988		2051301	1041	hypothetical protein	1468	SACOL1988.fasta
SACOL1993		2055128	741	hypothetical protein	860	SACOL1993.fasta
SACOL1994		2055868	873	ABC transporter ATP-binding protein	1023	SACOL1994.fasta
SACOL1995		2056737	681	hypothetical protein	954	SACOL1995.fasta
SACOL2017	groES	2077716	285	co-chaperonin GroES	432	SACOL2017.fasta
SACOL2077		2143972	210	hypothetical protein	279	SACOL2077.fasta
SACOL2126	luxS	2187898	471	S-ribosylhomocysteinase	745	SACOL2126.fasta
SACOL2198	budA1	2279672	705	alpha-acetolactate decarboxylase	930	SACOL2198.fasta
SACOL2199	budB	2280413	1665	acetolactate synthase	2983	SACOL2199.fasta
SACOL2218	adk	2296332	648	adenylate kinase	723	SACOL2218.fasta
SACOL2237	rplW	2305563	276	50S ribosomal protein L23	476	SACOL2237.fasta
SACOL2241		2307843	390	hypothetical protein	810	SACOL2241.fasta
SACOL2287	sarR	2346833	348	accessory regulator R	319	SACOL2287.fasta
SACOL2488		2543619	696	short chain dehydrogenase/reductase oxidoreductase	1224	SACOL2488.fasta
SACOL2522		2583382	612	DedA family protein	1046	SACOL2522.fasta
SACOL2532		2593792	285	acetyltransferase	484	SACOL2532.fasta
SACOL2533		2594247	807	glyoxalase	1500	SACOL2533.fasta
SACOL2562	ogt	2620960	522	methylated-DNA--protein-cysteine methyltransferase	944	SACOL2562.fasta
SACOL2717		2788688	465	hypothetical protein	770	SACOL2717.fasta
