# Supplementary material for: The interplay between mobilome and resistome in Staphylococcus aureus
Source: mBio. 2024 Sep 17;15(10):e02428-24. doi: 10.1128/mbio.02428-24 (PMC11481524; doi:10.1128/mbio.02428-24)
Supplement: Table S3 — Database of MGE/ARG associations in S. aureus of human and animal origin. [file mbio.02428-24-s0003.xlsx]

## Sheet: ARG-MGE association SA human
Submitted GenBank assembly	Collection year	Sequence type	Antibiotic resistance gene (ARG)	Contig name	Contig size	Contig nature	ARG start	ARG stop	Rep protein domain (Database)	Plasmid rep gene family	Transposon	Integrative and conjugative elements (ICE)	Staphylococcal chromosomal cassette (SCC)	Composite transposon (CTn)	Prophages
GCA_000009645.1	ND	ST5	blaZ	AP003139.1	24653	Plasmid	7945	8790	Inc18,Rep3,RepA_N	rep16,rep19,rep5a	Tn552	Unassociated	Unassociated	Unassociated	Unassociated
GCA_000009645.1	ND	ST5	aadD	BA000018.3	2814816	Chromosome	40818	41579	Unassociated	Unassociated	Unassociated	Unassociated	SCCmec_type_II(2A)	cn_ISSau6	Unassociated
GCA_000009645.1	ND	ST5	mecA	BA000018.3	2814816	Chromosome	45031	47037	Unassociated	Unassociated	Unassociated	Unassociated	SCCmec_type_II(2A)	Unassociated	Unassociated
GCA_000009645.1	ND	ST5	erm(A)	BA000018.3	2814816	Chromosome	56002	56733	Unassociated	Unassociated	Tn554	Unassociated	SCCmec_type_II(2A)	Unassociated	Unassociated
GCA_000009645.1	ND	ST5	ant(9)-Ia	BA000018.3	2814816	Chromosome	56859	57641	Unassociated	Unassociated	Tn554	Unassociated	SCCmec_type_II(2A)	Unassociated	Unassociated
GCA_000009645.1	ND	ST5	ant(9)-Ia	BA000018.3	2814816	Chromosome	870517	871299	Unassociated	Unassociated	Tn554	Unassociated	Unassociated	Unassociated	Unassociated
GCA_000009645.1	ND	ST5	erm(A)	BA000018.3	2814816	Chromosome	871425	872156	Unassociated	Unassociated	Tn554	Unassociated	Unassociated	Unassociated	Unassociated
GCA_000009645.1	ND	ST5	erm(A)	BA000018.3	2814816	Chromosome	1685864	1686595	Unassociated	Unassociated	Tn554	Unassociated	Unassociated	Unassociated	Unassociated
GCA_000009645.1	ND	ST5	ant(9)-Ia	BA000018.3	2814816	Chromosome	1686721	1687503	Unassociated	Unassociated	Tn554	Unassociated	Unassociated	Unassociated	Unassociated
GCA_000009645.1	ND	ST5	erm(A)	BA000018.3	2814816	Chromosome	2200193	2200924	Unassociated	Unassociated	Tn554	Unassociated	Unassociated	Unassociated	Unassociated
GCA_000009645.1	ND	ST5	ant(9)-Ia	BA000018.3	2814816	Chromosome	2201050	2201832	Unassociated	Unassociated	Tn554	Unassociated	Unassociated	Unassociated	Unassociated
GCA_000009645.1	ND	ST5	SA fosB	BA000018.3	2814816	Chromosome	2389328	2389747	Unassociated	Unassociated	Unassociated	Unassociated	Unassociated	Unassociated	Unassociated
GCA_000009645.1	ND	ST5	erm(A)	BA000018.3	2814816	Chromosome	2672535	2673266	Unassociated	Unassociated	Tn554	Unassociated	Unassociated	Unassociated	Unassociated
GCA_000009645.1	ND	ST5	ant(9)-Ia	BA000018.3	2814816	Chromosome	2673392	2674174	Unassociated	Unassociated	Tn554	Unassociated	Unassociated	Unassociated	Unassociated
GCA_000009665.1	ND	ST5	aac(6')-aph(2'')	AP003367.1	25107	Plasmid	17224	18663	RepA_N	rep20,repUS70	Unassociated	Unassociated	Unassociated	cn_ISSau6	Unassociated
GCA_000009665.1	ND	ST5	qacA	AP003367.1	25107	Plasmid	21593	23137	RepA_N	rep20,repUS70	Unassociated	Unassociated	Unassociated	Unassociated	Unassociated
GCA_000009665.1	ND	ST5	aadD	BA000017.4	2878529	Chromosome	40819	41580	Unassociated	Unassociated	Unassociated	Unassociated	SCCmec_type_II(2A)	cn_ISSau6	Unassociated
GCA_000009665.1	ND	ST5	mecA	BA000017.4	2878529	Chromosome	44992	46998	Unassociated	Unassociated	Unassociated	Unassociated	SCCmec_type_II(2A)	Unassociated	Unassociated
GCA_000009665.1	ND	ST5	erm(A)	BA000017.4	2878529	Chromosome	55963	56694	Unassociated	Unassociated	Tn554	Unassociated	SCCmec_type_II(2A)	Unassociated	Unassociated
GCA_000009665.1	ND	ST5	ant(9)-Ia	BA000017.4	2878529	Chromosome	56820	57602	Unassociated	Unassociated	Tn554	Unassociated	SCCmec_type_II(2A)	Unassociated	Unassociated
GCA_000009665.1	ND	ST5	tet(M)	BA000017.4	2878529	Chromosome	439865	441784	Unassociated	Unassociated	Unassociated	Tn916	Unassociated	Unassociated	Unassociated
GCA_000009665.1	ND	ST5	erm(A)	BA000017.4	2878529	Chromosome	1762257	1762988	Unassociated	Unassociated	Tn554	Unassociated	Unassociated	Unassociated	Unassociated
GCA_000009665.1	ND	ST5	ant(9)-Ia	BA000017.4	2878529	Chromosome	1763114	1763896	Unassociated	Unassociated	Tn554	Unassociated	Unassociated	Unassociated	Unassociated
GCA_000009665.1	ND	ST5	SA fosB	BA000017.4	2878529	Chromosome	2458828	2459247	Unassociated	Unassociated	Unassociated	Unassociated	Unassociated	Unassociated	Unassociated
GCA_000010445.1	ND	ST5	aadD	AP009324.1	2880168	Chromosome	40819	41580	Unassociated	Unassociated	Unassociated	Unassociated	SCCmec_type_II(2A)	cn_ISSau6	Unassociated
GCA_000010445.1	ND	ST5	mecA	AP009324.1	2880168	Chromosome	44992	46998	Unassociated	Unassociated	Unassociated	Unassociated	SCCmec_type_II(2A)	Unassociated	Unassociated
GCA_000010445.1	ND	ST5	erm(A)	AP009324.1	2880168	Chromosome	55963	56694	Unassociated	Unassociated	Tn554	Unassociated	SCCmec_type_II(2A)	Unassociated	Unassociated
GCA_000010445.1	ND	ST5	ant(9)-Ia	AP009324.1	2880168	Chromosome	56820	57602	Unassociated	Unassociated	Tn554	Unassociated	SCCmec_type_II(2A)	Unassociated	Unassociated
GCA_000010445.1	ND	ST5	tet(M)	AP009324.1	2880168	Chromosome	439868	441787	Unassociated	Unassociated	Unassociated	Tn916	Unassociated	Unassociated	Unassociated
GCA_000010445.1	ND	ST5	erm(A)	AP009324.1	2880168	Chromosome	1763657	1764388	Unassociated	Unassociated	Tn554	Unassociated	Unassociated	Unassociated	Unassociated
GCA_000010445.1	ND	ST5	ant(9)-Ia	AP009324.1	2880168	Chromosome	1764514	1765296	Unassociated	Unassociated	Tn554	Unassociated	Unassociated	Unassociated	Unassociated
GCA_000010445.1	ND	ST5	SA fosB	AP009324.1	2880168	Chromosome	2460466	2460885	Unassociated	Unassociated	Unassociated	Unassociated	Unassociated	Unassociated	Unassociated
GCA_000011265.1	ND	ST1	mecA	BA000033.2	2820462	Chromosome	39602	41608	Unassociated	Unassociated	Unassociated	Unassociated	SCCmec_type_IVa(2B)	Unassociated	Unassociated
GCA_000011505.1	1998	ST36	aadD	BX571856.1	2902619	Chromosome	40786	41547	Unassociated	Unassociated	Unassociated	Unassociated	SCCmec_type_II(2A)	Unassociated	Unassociated
GCA_000011505.1	1998	ST36	mecA	BX571856.1	2902619	Chromosome	44919	46925	Unassociated	Unassociated	Unassociated	Unassociated	SCCmec_type_II(2A)	Unassociated	Unassociated
GCA_000011505.1	1998	ST36	erm(A)	BX571856.1	2902619	Chromosome	55890	56621	Unassociated	Unassociated	Tn554	Unassociated	SCCmec_type_II(2A)	Unassociated	Unassociated
GCA_000011505.1	1998	ST36	ant(9)-Ia	BX571856.1	2902619	Chromosome	56747	57529	Unassociated	Unassociated	Tn554	Unassociated	SCCmec_type_II(2A)	Unassociated	Unassociated
GCA_000011505.1	1998	ST36	erm(A)	BX571856.1	2902619	Chromosome	1796513	1797244	Unassociated	Unassociated	Tn554	Unassociated	Unassociated	Unassociated	Unassociated
GCA_000011505.1	1998	ST36	ant(9)-Ia	BX571856.1	2902619	Chromosome	1797370	1798152	Unassociated	Unassociated	Tn554	Unassociated	Unassociated	Unassociated	Unassociated
GCA_000011505.1	1998	ST36	blaZ	BX571856.1	2902619	Chromosome	1913824	1914672	Unassociated	Unassociated	Tn552	Unassociated	Unassociated	Unassociated	Unassociated
GCA_000011505.1	1998	ST36	SA fosB	BX571856.1	2902619	Chromosome	2488459	2488878	Unassociated	Unassociated	Unassociated	Unassociated	Unassociated	Unassociated	Unassociated
GCA_000011525.1	1997	ST1	fusC	BX571857.1	2799802	Chromosome	52820	53458	Unassociated	Unassociated	Unassociated	Unassociated	Unassociated	Unassociated	Unassociated
GCA_000011525.1	1997	ST1	blaZ	BX571858.1	20652	Plasmid	15874	16719	Inc18,Rep3	rep16,rep5a	Tn552	Unassociated	Unassociated	Unassociated	Unassociated
GCA_000012045.1	ND	ST250	tet(K)	CP000045.2	4440	Plasmid	1138	2517	Rep_trans	rep7a	Unassociated	Unassociated	Unassociated	Unassociated	Unassociated
GCA_000012045.1	ND	ST250	mecA	CP000046.1	2809422	Chromosome	39643	41649	Unassociated	Unassociated	Unassociated	Unassociated	SCCmec_type_I(1B)	Unassociated	Unassociated
GCA_000012045.1	ND	ST250	SA fosB	CP000046.1	2809422	Chromosome	2388866	2389285	Unassociated	Unassociated	Unassociated	Unassociated	Unassociated	Unassociated	Unassociated
GCA_000013465.1	ND	ST8	mecA	CP000255.1	2872769	Chromosome	39127	41133	Unassociated	Unassociated	Unassociated	Unassociated	SCCmec_type_IVa(2B)	Unassociated	Unassociated
GCA_000013465.1	ND	ST8	SA fosB	CP000255.1	2872769	Chromosome	2452433	2452852	Unassociated	Unassociated	Unassociated	Unassociated	Unassociated	Unassociated	Unassociated
GCA_000013465.1	ND	ST8	tet(K)	CP000257.1	4439	Plasmid	36	1415	Rep_trans	rep7a	Unassociated	Unassociated	Unassociated	Unassociated	Unassociated
GCA_000013465.1	ND	ST8	mupA	CP000258.1	37136	Plasmid	2162	5236	RepA_N,RepL	rep10,rep15	Unassociated	Unassociated	Unassociated	cn_ISSau6	Unassociated
GCA_000013465.1	ND	ST8	erm(C)	CP000258.1	37136	Plasmid	7865	8599	RepA_N,RepL	rep10,rep15	Unassociated	Unassociated	Unassociated	cn_IS256	Unassociated
GCA_000016805.1	ND	ST105	mecA	CP000703.1	2906700	Chromosome	38743	40749	Unassociated	Unassociated	Unassociated	Unassociated	SCCmec_type_II(2A)	Unassociated	Unassociated
GCA_000016805.1	ND	ST105	erm(A)	CP000703.1	2906700	Chromosome	49676	50407	Unassociated	Unassociated	Tn554	Unassociated	SCCmec_type_II(2A)	Unassociated	Unassociated
GCA_000016805.1	ND	ST105	ant(9)-Ia	CP000703.1	2906700	Chromosome	50533	51315	Unassociated	Unassociated	Tn554	Unassociated	SCCmec_type_II(2A)	Unassociated	Unassociated
GCA_000016805.1	ND	ST105	erm(A)	CP000703.1	2906700	Chromosome	1810620	1811351	Unassociated	Unassociated	Tn554	Unassociated	Unassociated	Unassociated	Unassociated
GCA_000016805.1	ND	ST105	ant(9)-Ia	CP000703.1	2906700	Chromosome	1811477	1812259	Unassociated	Unassociated	Tn554	Unassociated	Unassociated	Unassociated	Unassociated
GCA_000016805.1	ND	ST105	SA fosB	CP000703.1	2906700	Chromosome	2490583	2491002	Unassociated	Unassociated	Unassociated	Unassociated	Unassociated	Unassociated	Unassociated
GCA_000016805.1	ND	ST105	blaZ	CP000704.1	30429	Plasmid	11805	12650	Inc18,RepA_N	rep16,rep19	Tn552	Unassociated	Unassociated	Unassociated	Unassociated
GCA_000016805.1	ND	ST105	aac(6')-aph(2'')	CP000704.1	30429	Plasmid	23272	24711	Inc18,RepA_N	rep16,rep19	Unassociated	Unassociated	Unassociated	cn_IS256	Unassociated
GCA_000017085.1	ND	ST8	mecA	CP000730.1	2872915	Chromosome	39127	41133	Unassociated	Unassociated	Unassociated	Unassociated	SCCmec_type_IVa(2B)	Unassociated	Unassociated
GCA_000017085.1	ND	ST8	SA fosB	CP000730.1	2872915	Chromosome	2452583	2453002	Unassociated	Unassociated	Unassociated	Unassociated	Unassociated	Unassociated	Unassociated
GCA_000017085.1	ND	ST8	blaZ	CP000731.1	27041	Plasmid	7916	8761	Inc18,RepA_N	rep16,rep19	Unassociated	Unassociated	Unassociated	Unassociated	Unassociated
GCA_000017085.1	ND	ST8	aph(3')-III	CP000731.1	27041	Plasmid	14197	14991	Inc18,RepA_N	rep16,rep19	Unassociated	Unassociated	Unassociated	cn_ISSau6	Unassociated
GCA_000017085.1	ND	ST8	sat-4	CP000731.1	27041	Plasmid	15084	15602	Inc18,RepA_N	rep16,rep19	Unassociated	Unassociated	Unassociated	cn_ISSau6	Unassociated
GCA_000017085.1	ND	ST8	ant(6)-Ia	CP000731.1	27041	Plasmid	15611	16252	Inc18,RepA_N	rep16,rep19	Unassociated	Unassociated	Unassociated	cn_ISSau6	Unassociated
GCA_000017085.1	ND	ST8	msr(A)	CP000731.1	27041	Plasmid	21544	23010	Inc18,RepA_N	rep16,rep19	Unassociated	Unassociated	Unassociated	Unassociated	Unassociated
GCA_000017085.1	ND	ST8	mph(C)	CP000731.1	27041	Plasmid	23109	24008	Inc18,RepA_N	rep16,rep19	Unassociated	Unassociated	Unassociated	Unassociated	Unassociated
GCA_000025145.2	ND	ST225	aadD	CP001844.2	2821452	Chromosome	40818	41588	Unassociated	Unassociated	Unassociated	Unassociated	SCCmec_type_II(2A)	cn_ISSau6	Unassociated
GCA_000025145.2	ND	ST225	mecA	CP001844.2	2821452	Chromosome	44034	46040	Unassociated	Unassociated	Unassociated	Unassociated	SCCmec_type_II(2A)	Unassociated	Unassociated
GCA_000025145.2	ND	ST225	erm(A)	CP001844.2	2821452	Chromosome	55005	55736	Unassociated	Unassociated	Tn554	Unassociated	SCCmec_type_II(2A)	Unassociated	Unassociated
GCA_000025145.2	ND	ST225	ant(9)-Ia	CP001844.2	2821452	Chromosome	55862	56644	Unassociated	Unassociated	Tn554	Unassociated	SCCmec_type_II(2A)	Unassociated	Unassociated
GCA_000025145.2	ND	ST225	erm(A)	CP001844.2	2821452	Chromosome	1720415	1721146	Unassociated	Unassociated	Tn554	Unassociated	Unassociated	Unassociated	Unassociated
GCA_000025145.2	ND	ST225	ant(9)-Ia	CP001844.2	2821452	Chromosome	1721272	1722054	Unassociated	Unassociated	Tn554	Unassociated	Unassociated	Unassociated	Unassociated
GCA_000025145.2	ND	ST225	SA fosB	CP001844.2	2821452	Chromosome	2402553	2402972	Unassociated	Unassociated	Unassociated	Unassociated	Unassociated	Unassociated	Unassociated
GCA_000027045.1	ND	ST239	ant(9)-Ia	FN433596.1	3043210	Chromosome	48631	49413	Unassociated	Unassociated	Tn554	Unassociated	SCCmec_type_III(3A)	Unassociated	Unassociated
GCA_000027045.1	ND	ST239	erm(A)	FN433596.1	3043210	Chromosome	49539	50270	Unassociated	Unassociated	Tn554	Unassociated	SCCmec_type_III(3A)	Unassociated	Unassociated
GCA_000027045.1	ND	ST239	tet(K)	FN433596.1	3043210	Chromosome	69118	70497	Unassociated	Unassociated	Unassociated	Unassociated	SCCmec_type_III(3A)	cn_ISSau6	Unassociated
GCA_000027045.1	ND	ST239	mecA	FN433596.1	3043210	Chromosome	76827	78833	Unassociated	Unassociated	Unassociated	Unassociated	SCCmec_type_III(3A)	Unassociated	Unassociated
GCA_000027045.1	ND	ST239	tet(M)	FN433596.1	3043210	Chromosome	490602	492521	Unassociated	Unassociated	Unassociated	Tn916	Unassociated	Unassociated	Unassociated
GCA_000027045.1	ND	ST239	dfrG	FN433596.1	3043210	Chromosome	502263	502760	Unassociated	Unassociated	Unassociated	Unassociated	Unassociated	Unassociated	Unassociated
GCA_000027045.1	ND	ST239	erm(A)	FN433596.1	3043210	Chromosome	1776597	1777328	Unassociated	Unassociated	Tn554	Unassociated	Unassociated	Unassociated	Unassociated
GCA_000027045.1	ND	ST239	ant(9)-Ia	FN433596.1	3043210	Chromosome	1777454	1778236	Unassociated	Unassociated	Tn554	Unassociated	Unassociated	Unassociated	Unassociated
GCA_000027045.1	ND	ST239	aac(6')-aph(2'')	FN433596.1	3043210	Chromosome	2209531	2210970	Unassociated	Unassociated	Unassociated	Unassociated	Unassociated	cn_IS256	SPbeta_like
GCA_000027045.1	ND	ST239	aph(3')-III	FN433596.1	3043210	Chromosome	2214213	2215007	Unassociated	Unassociated	Unassociated	Unassociated	Unassociated	Unassociated	SPbeta_like
GCA_000027045.1	ND	ST239	ant(6)-Ia	FN433596.1	3043210	Chromosome	2215763	2216404	Unassociated	Unassociated	Unassociated	Unassociated	Unassociated	Unassociated	SPbeta_like
GCA_000027045.1	ND	ST239	SA fosB	FN433596.1	3043210	Chromosome	2605064	2605483	Unassociated	Unassociated	Unassociated	Unassociated	Unassociated	Unassociated	Unassociated
GCA_000027045.1	ND	ST239	blaZ	FN433596.1	3043210	Chromosome	2879866	2880711	Unassociated	Unassociated	Tn552	ICE6013	Unassociated	Unassociated	Unassociated
GCA_000027045.1	ND	ST239	qacA	FN433597.1	29585	Plasmid	14049	15593	Rep1,RepA_N	rep20,rep21	Unassociated	Unassociated	Unassociated	Unassociated	Unassociated
GCA_000144955.1	ND	ST93	mecA	CP002114.2	2811435	Chromosome	39177	41183	Unassociated	Unassociated	Unassociated	Unassociated	SCCmec_type_IVa(2B)	Unassociated	Unassociated
GCA_000144955.1	ND	ST93	blaZ	CP002115.1	20730	Plasmid	10150	10995	Inc18,Rep3	rep16,rep5a	Tn552	Unassociated	Unassociated	Unassociated	Unassociated
GCA_000145595.1	ND	ST239	aadD	CP002120.1	2924344	Chromosome	40967	41728	Unassociated	Unassociated	Unassociated	Unassociated	SCCmec_type_III(3A)	cn_ISSau6	Unassociated
GCA_000145595.1	ND	ST239	mecA	CP002120.1	2924344	Chromosome	45140	47146	Unassociated	Unassociated	Unassociated	Unassociated	SCCmec_type_III(3A)	Unassociated	Unassociated
GCA_000145595.1	ND	ST239	tet(M)	CP002120.1	2924344	Chromosome	430695	432614	Unassociated	Unassociated	Unassociated	Tn916	Unassociated	Unassociated	Unassociated
GCA_000145595.1	ND	ST239	ant(9)-Ia	CP002120.1	2924344	Chromosome	896741	897523	Unassociated	Unassociated	Tn554	Unassociated	Unassociated	Unassociated	Unassociated
GCA_000145595.1	ND	ST239	erm(A)	CP002120.1	2924344	Chromosome	897649	898380	Unassociated	Unassociated	Tn554	Unassociated	Unassociated	Unassociated	Unassociated
GCA_000145595.1	ND	ST239	erm(A)	CP002120.1	2924344	Chromosome	1733079	1733810	Unassociated	Unassociated	Tn554	Unassociated	Unassociated	Unassociated	Unassociated
GCA_000145595.1	ND	ST239	ant(9)-Ia	CP002120.1	2924344	Chromosome	1733936	1734718	Unassociated	Unassociated	Tn554	Unassociated	Unassociated	Unassociated	Unassociated
GCA_000145595.1	ND	ST239	dfrC	CP002120.1	2924344	Chromosome	2093303	2093788	Unassociated	Unassociated	Unassociated	Unassociated	Unassociated	cn_ISSau6	Unassociated
GCA_000145595.1	ND	ST239	aac(6')-aph(2'')	CP002120.1	2924344	Chromosome	2111743	2113182	Unassociated	Unassociated	Unassociated	Unassociated	Unassociated	cn_ISSau6	SA345ruMSSAST8
GCA_000145595.1	ND	ST239	qacA	CP002120.1	2924344	Chromosome	2114698	2116242	Unassociated	Unassociated	Unassociated	Unassociated	Unassociated	Unassociated	SA345ruMSSAST8
GCA_000145595.1	ND	ST239	SA fosB	CP002120.1	2924344	Chromosome	2484688	2485107	Unassociated	Unassociated	Unassociated	Unassociated	Unassociated	Unassociated	Unassociated
GCA_000145595.1	ND	ST239	blaZ	CP002120.1	2924344	Chromosome	2761438	2762286	Unassociated	Unassociated	Tn552	ICE6013	Unassociated	Unassociated	Unassociated
GCA_000146385.1	ND	ST239	SA fosB	GL397103.1	2900112	Chromosome	488547	488966	Unassociated	Unassociated	Unassociated	Unassociated	Unassociated	Unassociated	Unassociated
GCA_000146385.1	ND	ST239	blaZ	GL397103.1	2900112	Chromosome	767011	767859	Unassociated	Unassociated	Tn552	ICE6013	Unassociated	Unassociated	Unassociated
GCA_000146385.1	ND	ST239	tet(K)	GL397103.1	2900112	Chromosome	994064	995443	Unassociated	Unassociated	Unassociated	Unassociated	SCCmec_type_III(3A)	Unassociated	Unassociated
GCA_000146385.1	ND	ST239	mecA	GL397103.1	2900112	Chromosome	1001457	1003463	Unassociated	Unassociated	Unassociated	Unassociated	SCCmec_type_III(3A)	Unassociated	Unassociated
GCA_000146385.1	ND	ST239	tet(M)	GL397103.1	2900112	Chromosome	1374153	1376072	Unassociated	Unassociated	Unassociated	Tn916	Unassociated	Unassociated	Unassociated
GCA_000146385.1	ND	ST239	erm(A)	GL397106.1	4477	Plasmid	1394	2125	ND	ND	Unassociated	Unassociated	Unassociated	Unassociated	Unassociated
GCA_000146385.1	ND	ST239	ant(9)-Ia	GL397106.1	4477	Plasmid	2251	3033	ND	ND	Unassociated	Unassociated	Unassociated	Unassociated	Unassociated
GCA_000146385.1	ND	ST239	aac(6')-aph(2'')	GL397107.1	1920	Plasmid	401	1840	ND	ND	Unassociated	Unassociated	Unassociated	Unassociated	Unassociated
GCA_000149015.1	ND	ST1	mecA	GL538356.1	2786578	Chromosome	487845	489851	Unassociated	Unassociated	Unassociated	Unassociated	SCCmec_type_IVa(2B)	Unassociated	Unassociated
GCA_000149015.1	ND	ST1	erm(C)	GL538358.1	2300	Plasmid	56	599	RepL	rep10	Unassociated	Unassociated	Unassociated	Unassociated	Unassociated
GCA_000149015.1	ND	ST1	tet(C)	GL538359.1	3950	Unclassified	1599	2730	Unassociated	Unassociated	Unassociated	Unassociated	Unassociated	Unassociated	Unassociated
GCA_000149015.1	ND	ST1	blaZ	GL538360.1	21060	Plasmid	8814	9659	Inc18,Rep3	rep16,rep5a	Tn552	Unassociated	Unassociated	Unassociated	Unassociated
GCA_000153665.1	ND	ST1159	blaZ	CP000732.1	20413	Plasmid	9683	10528	RepA_N	rep20	Unassociated	Unassociated	Unassociated	Unassociated	Unassociated
GCA_000153665.1	ND	ST1159	blaZ	GG697994.1	14600	Plasmid	1998	2843	Inc18,Rep3	rep16,rep5a	Tn552	Unassociated	Unassociated	Unassociated	Unassociated
GCA_000153665.1	ND	ST1159	erm(C)	GG697998.1	2476	Plasmid	1146	1880	RepL	rep10	Unassociated	Unassociated	Unassociated	Unassociated	Unassociated
GCA_000159535.2	ND	ST4618	mecA	CP002110.1	2802675	Chromosome	478737	480743	Unassociated	Unassociated	Unassociated	Unassociated	SCCmec_type_IVc(2B)	Unassociated	Unassociated
GCA_000159535.2	ND	ST4618	SA fosB	CP002110.1	2802675	Chromosome	937719	938138	Unassociated	Unassociated	Unassociated	Unassociated	Unassociated	Unassociated	Unassociated
GCA_000159535.2	ND	ST4618	blaZ	CP002111.1	24491	Plasmid	15096	15944	Inc18,Rep1,RepA_N	rep16,rep19,rep21	Tn552	Unassociated	Unassociated	Unassociated	Unassociated
GCA_000159555.1	ND	ST72	SA fosB	GG698158.1	690422	Chromosome	541836	542255	Unassociated	Unassociated	Unassociated	Unassociated	Unassociated	Unassociated	Unassociated
GCA_000159555.1	ND	ST72	erm(C)	GG698170.1	2476	Plasmid	165	899	RepL	rep10	Unassociated	Unassociated	Unassociated	Unassociated	Unassociated
GCA_000159555.1	ND	ST72	blaZ	GG698172.1	142728	Chromosome	100297	101184	Unassociated	Unassociated	Unassociated	Unassociated	Unassociated	Unassociated	Unassociated
GCA_000160195.1	ND	ST30	SA fosB	CM000952.1	2899588	Chromosome	1368503	1368922	Unassociated	Unassociated	Unassociated	Unassociated	Unassociated	Unassociated	Unassociated
GCA_000160195.1	ND	ST30	blaZ	CM000952.1	2899588	Chromosome	1999141	1999989	Unassociated	Unassociated	Tn552	Unassociated	Unassociated	Unassociated	Unassociated
GCA_000162655.1	ND	ST10	blaZ	GG730343.1	233473	Chromosome	111582	112427	Unassociated	Unassociated	Unassociated	Unassociated	Unassociated	Unassociated	Unassociated
GCA_000162675.1	ND	ST30	SA fosB	GG749014.1	1016643	Chromosome	149406	149825	Unassociated	Unassociated	Unassociated	Unassociated	Unassociated	Unassociated	Unassociated
GCA_000162675.1	ND	ST30	blaZ	GG749015.1	23501	Plasmid	19348	20196	RepA_N	rep20	Unassociated	Unassociated	Unassociated	Unassociated	Unassociated
GCA_000162695.1	ND	ST30	tet(K)	GG730190.1	4368	Plasmid	2215	3594	Rep_trans	rep7a	Unassociated	Unassociated	Unassociated	Unassociated	Unassociated
GCA_000162695.1	ND	ST30	SA fosB	GG730206.1	364365	Chromosome	155422	155841	Unassociated	Unassociated	Unassociated	Unassociated	Unassociated	Unassociated	Unassociated
GCA_000162695.1	ND	ST30	blaZ	GG730207.1	23749	Plasmid	11970	12818	RepA_N	rep20	Unassociated	Unassociated	Unassociated	Unassociated	Unassociated
GCA_000162715.1	ND	ST30	SA fosB	GG730218.1	1038288	Chromosome	143651	144070	Unassociated	Unassociated	Unassociated	Unassociated	Unassociated	Unassociated	Unassociated
GCA_000162715.1	ND	ST30	mecA	GG730218.1	1038288	Chromosome	603117	605124	Unassociated	Unassociated	Unassociated	Unassociated	SCCmec_type_IVd(2B)	Unassociated	Unassociated
GCA_000162715.1	ND	ST30	blaZ	GG730219.1	24446	Plasmid	14718	15566	Inc18,Rep1,RepA_N	rep16,rep19,rep21	Tn552	Unassociated	Unassociated	Unassociated	Unassociated
GCA_000162735.1	ND	ST30	blaZ	GG730245.1	556134	Chromosome	432156	433004	Unassociated	Unassociated	Tn552	Unassociated	Unassociated	Unassociated	Unassociated
GCA_000162735.1	ND	ST30	SA fosB	GG730254.1	353415	Chromosome	40741	41160	Unassociated	Unassociated	Unassociated	Unassociated	Unassociated	Unassociated	Unassociated
GCA_000162735.1	ND	ST30	mecA	GG730255.1	210017	Chromosome	141223	143080	Unassociated	Unassociated	Unassociated	Unassociated	SCCmec_type_IVc(2B)	Unassociated	Unassociated
GCA_000162795.1	ND	ST431	SA fosB	GG749320.1	171254	Chromosome	150086	150505	Unassociated	Unassociated	Unassociated	Unassociated	Unassociated	Unassociated	Unassociated
GCA_000162795.1	ND	ST431	blaZ	GG749324.1	23537	Plasmid	18294	19142	RepA_N	rep20	Unassociated	Unassociated	Unassociated	Unassociated	Unassociated
GCA_000162815.1	ND	ST30	tet(K)	GG749054.1	5143	Plasmid	1	732	Rep_trans	rep7a	Unassociated	Unassociated	Unassociated	Unassociated	Unassociated
GCA_000162815.1	ND	ST30	SA fosB	GG749056.1	1025206	Chromosome	157167	157586	Unassociated	Unassociated	Unassociated	Unassociated	Unassociated	Unassociated	Unassociated
GCA_000162815.1	ND	ST30	erm(A)	GG749063.1	426292	Chromosome	192980	193711	Unassociated	Unassociated	Tn554	Unassociated	Unassociated	Unassociated	Unassociated
GCA_000162815.1	ND	ST30	ant(9)-Ia	GG749063.1	426292	Chromosome	193837	194619	Unassociated	Unassociated	Tn554	Unassociated	Unassociated	Unassociated	Unassociated
GCA_000162815.1	ND	ST30	blaZ	GG749073.1	24634	Plasmid	13296	14144	RepA_N	rep20	Unassociated	Unassociated	Unassociated	Unassociated	Unassociated
GCA_000162835.1	ND	ST30	blaZ	GG730262.1	1018287	Chromosome	895498	896346	Unassociated	Unassociated	Tn552	Unassociated	Unassociated	Unassociated	Unassociated
GCA_000162835.1	ND	ST30	SA fosB	GG730269.1	1028179	Chromosome	150778	151197	Unassociated	Unassociated	Unassociated	Unassociated	Unassociated	Unassociated	Unassociated
GCA_000162855.1	ND	ST34	SA fosB	GG730274.1	1041824	Chromosome	151743	152162	Unassociated	Unassociated	Unassociated	Unassociated	Unassociated	Unassociated	Unassociated
GCA_000162855.1	ND	ST34	blaZ	GG730279.1	974960	Chromosome	852177	853025	Unassociated	Unassociated	Tn552	Unassociated	Unassociated	Unassociated	Unassociated
GCA_000163335.1	ND	ST30	blaZ	GG731503.1	975012	Chromosome	850988	851836	Unassociated	Unassociated	Tn552	Unassociated	Unassociated	Unassociated	Unassociated
GCA_000163335.1	ND	ST30	SA fosB	GG731513.1	992441	Chromosome	95206	95625	Unassociated	Unassociated	Unassociated	Unassociated	Unassociated	Unassociated	Unassociated
GCA_000163335.1	ND	ST30	mecA	GG731513.1	992441	Chromosome	547401	549407	Unassociated	Unassociated	Unassociated	Unassociated	SCCmec_type_IVc(2B)	Unassociated	Unassociated
GCA_000163575.1	ND	ST36	blaZ	GG770525.1	236083	Chromosome	112319	113167	Unassociated	Unassociated	Tn552	Unassociated	Unassociated	Unassociated	Unassociated
GCA_000163575.1	ND	ST36	SA fosB	GG770530.1	207777	Chromosome	151803	152222	Unassociated	Unassociated	Unassociated	Unassociated	Unassociated	Unassociated	Unassociated
GCA_000163575.1	ND	ST36	aadD	GG770532.1	412328	Chromosome	397791	398552	Unassociated	Unassociated	Unassociated	Unassociated	SCCmec_type_II(2A)	Unassociated	Unassociated
GCA_000163575.1	ND	ST36	mecA	GG770532.1	412328	Chromosome	402409	404415	Unassociated	Unassociated	Unassociated	Unassociated	SCCmec_type_II(2A)	Unassociated	Unassociated
GCA_000163575.1	ND	ST36	erm(A)	GG770533.1	5563	Plasmid	282	1013	ND	ND	Tn554	Unassociated	Unassociated	Unassociated	Unassociated
GCA_000163575.1	ND	ST36	ant(9)-Ia	GG770533.1	5563	Plasmid	1139	1921	ND	ND	Tn554	Unassociated	Unassociated	Unassociated	Unassociated
GCA_000164715.1	ND	ST1	blaZ	GG774483.1	20777	Plasmid	637	1482	Inc18,Rep3	rep16,rep5a	Unassociated	Unassociated	Unassociated	Unassociated	Unassociated
GCA_000171435.1	ND	ST8	blaZ	ABFA01000011.1	52032	Chromosome	47769	48617	Unassociated	Unassociated	Unassociated	Unassociated	Unassociated	Unassociated	Unassociated
GCA_000171435.1	ND	ST8	SA fosB	ABFA01000017.1	46148	Chromosome	25230	25649	Unassociated	Unassociated	Unassociated	Unassociated	Unassociated	Unassociated	Unassociated
GCA_000171435.1	ND	ST8	dfrG	ABFA01000044.1	27039	Chromosome	6452	6949	Unassociated	Unassociated	Unassociated	Unassociated	Unassociated	Unassociated	SA13
GCA_000171435.1	ND	ST8	ant(9)-Ia	ABFA01000073.1	6684	Unclassified	3641	4423	Unassociated	Unassociated	Tn554	Unassociated	Unassociated	Unassociated	Unassociated
GCA_000171435.1	ND	ST8	erm(A)	ABFA01000073.1	6684	Unclassified	4549	5280	Unassociated	Unassociated	Tn554	Unassociated	Unassociated	Unassociated	Unassociated
GCA_000171435.1	ND	ST8	aph(3')-III	ABFA01000084.1	3811	Unclassified	403	1197	Unassociated	Unassociated	Unassociated	Unassociated	Unassociated	Unassociated	Unassociated
GCA_000171435.1	ND	ST8	ant(6)-Ia	ABFA01000089.1	3004	Plasmid	108	1016	ND	ND	Unassociated	Unassociated	Unassociated	Unassociated	Unassociated
GCA_000172855.1	ND	ST239	ant(9)-Ia	ABSA01000002.1	3196	Plasmid	151	933	Rep1	rep22	Unassociated	Unassociated	Unassociated	Unassociated	Unassociated
GCA_000172855.1	ND	ST239	erm(A)	ABSA01000002.1	3196	Plasmid	1059	1790	Rep1	rep22	Unassociated	Unassociated	Unassociated	Unassociated	Unassociated
GCA_000172855.1	ND	ST239	aadD	ABSA01000025.1	4548	Plasmid	137	898	Rep1	rep22	Unassociated	Unassociated	Unassociated	Unassociated	Unassociated
GCA_000172855.1	ND	ST239	SA fosB	ABSA01000058.1	46109	Chromosome	20470	20889	Unassociated	Unassociated	Unassociated	Unassociated	Unassociated	Unassociated	Unassociated
GCA_000172855.1	ND	ST239	tet(M)	ABSA01000060.1	60896	Chromosome	28541	30460	Unassociated	Unassociated	Unassociated	Tn916	Unassociated	Unassociated	Unassociated
GCA_000172855.1	ND	ST239	mecA	ABSA01000066.1	15886	Chromosome	11407	13413	Unassociated	Unassociated	Unassociated	Unassociated	SCCmec_type_III(3A)	Unassociated	Unassociated
GCA_000172855.1	ND	ST239	blaZ	ABSA01000082.1	148311	Chromosome	31866	32714	Unassociated	Unassociated	Tn552	ICE6013	Unassociated	Unassociated	Unassociated
GCA_000172855.1	ND	ST239	aac(6')-aph(2'')	ABSA01000105.1	1913	Plasmid	392	1831	Rep1	rep22	Unassociated	Unassociated	Unassociated	Unassociated	Unassociated
GCA_000172855.1	ND	ST239	dfrC	ABSA01000125.1	1935	Plasmid	401	886	Rep1	rep22	Unassociated	Unassociated	Unassociated	Unassociated	Unassociated
GCA_000172855.1	ND	ST239	qacA	ABSA01000127.1	4417	Plasmid	2770	4314	Rep1	rep22	Unassociated	Unassociated	Unassociated	Unassociated	Unassociated
GCA_000174455.1	ND	ST5	blaZ	ACKC01000001.1	75651	Chromosome	69938	70783	Unassociated	Unassociated	Unassociated	Unassociated	Unassociated	Unassociated	Unassociated
GCA_000174455.1	ND	ST5	aadD	ACKC01000002.1	4556	Plasmid	3653	4423	Rep1	rep22	Unassociated	Unassociated	Unassociated	Unassociated	Unassociated
GCA_000174455.1	ND	ST5	ant(9)-Ia	ACKC01000020.1	6720	Chromosome	3649	4431	Unassociated	Unassociated	Tn554	Unassociated	Unassociated	Unassociated	Unassociated
GCA_000174455.1	ND	ST5	erm(A)	ACKC01000020.1	6720	Chromosome	4557	5288	Unassociated	Unassociated	Tn554	Unassociated	Unassociated	Unassociated	Unassociated
GCA_000174455.1	ND	ST5	mecA	ACKC01000025.1	11061	Chromosome	1523	3529	Unassociated	Unassociated	Unassociated	Unassociated	SCCmec_type_II(2A)	Unassociated	Unassociated
GCA_000174455.1	ND	ST5	SA fosB	ACKC01000026.1	324933	Chromosome	171054	171473	Unassociated	Unassociated	Unassociated	Unassociated	Unassociated	Unassociated	Unassociated
GCA_000174495.1	ND	ST5	erm(A)	ACKE01000016.1	6695	Chromosome	1408	2139	Unassociated	Unassociated	Tn554	Unassociated	Unassociated	Unassociated	Unassociated
GCA_000174495.1	ND	ST5	ant(9)-Ia	ACKE01000016.1	6695	Chromosome	2265	3047	Unassociated	Unassociated	Tn554	Unassociated	Unassociated	Unassociated	Unassociated
GCA_000174495.1	ND	ST5	aadD	ACKE01000028.1	4555	Plasmid	133	903	Rep1	rep22	Unassociated	Unassociated	Unassociated	Unassociated	Unassociated
GCA_000174495.1	ND	ST5	blaZ	ACKE01000030.1	46964	Chromosome	13575	14420	Unassociated	Unassociated	Tn552	Unassociated	Unassociated	Unassociated	SA97
GCA_000174495.1	ND	ST5	mecA	ACKE01000035.1	11061	Chromosome	1523	3529	Unassociated	Unassociated	Unassociated	Unassociated	SCCmec_type_II(2A)	Unassociated	Unassociated
GCA_000174495.1	ND	ST5	SA fosB	ACKE01000047.1	305103	Chromosome	133773	134192	Unassociated	Unassociated	Unassociated	Unassociated	Unassociated	Unassociated	Unassociated
GCA_000174515.1	ND	ST5	erm(C)	ACKF01000018.1	2366	Plasmid	395	1129	RepL	rep10	Unassociated	Unassociated	Unassociated	Unassociated	Unassociated
GCA_000174515.1	ND	ST5	blaZ	ACKF01000026.1	213459	Chromosome	133844	134689	Unassociated	Unassociated	Tn552	Unassociated	Unassociated	Unassociated	Unassociated
GCA_000174515.1	ND	ST5	mecA	ACKF01000035.1	11062	Chromosome	1523	3529	Unassociated	Unassociated	Unassociated	Unassociated	SCCmec_type_II(2A)	Unassociated	Unassociated
GCA_000174515.1	ND	ST5	SA fosB	ACKF01000036.1	324743	Chromosome	170928	171347	Unassociated	Unassociated	Unassociated	Unassociated	Unassociated	Unassociated	Unassociated
GCA_000174515.1	ND	ST5	ant(9)-Ia	ACKF01000045.1	6706	Plasmid	3643	4425	Rep1	rep22	Tn554	Unassociated	Unassociated	Unassociated	Unassociated
GCA_000174515.1	ND	ST5	erm(A)	ACKF01000045.1	6706	Plasmid	4551	5282	Rep1	rep22	Tn554	Unassociated	Unassociated	Unassociated	Unassociated
GCA_000174515.1	ND	ST5	aadD	ACKF01000048.1	4554	Plasmid	132	902	Rep1	rep22	Unassociated	Unassociated	Unassociated	Unassociated	Unassociated
GCA_000174535.1	ND	ST5	tet(K)	ACKG01000002.1	4498	Plasmid	1551	2930	RepA_N,Rep_trans	rep20,rep7a	Unassociated	Unassociated	Unassociated	Unassociated	Unassociated
GCA_000174535.1	ND	ST5	SA fosB	ACKG01000017.1	305042	Chromosome	133724	134143	Unassociated	Unassociated	Unassociated	Unassociated	Unassociated	Unassociated	Unassociated
GCA_000174555.1	ND	ST5	fexA	ACKH01000035.1	294965	Chromosome	52133	53560	Unassociated	Unassociated	Tn558	Unassociated	Unassociated	Unassociated	Unassociated
GCA_000174555.1	ND	ST5	SA fosB	ACKH01000046.1	305273	Chromosome	171240	171659	Unassociated	Unassociated	Unassociated	Unassociated	Unassociated	Unassociated	Unassociated
GCA_000174575.1	ND	ST1892	blaZ	ACKI01000002.1	24653	Plasmid	6425	7270	Inc18,Rep3,RepA_N	rep16,rep19,rep5a	Tn552	Unassociated	Unassociated	Unassociated	Unassociated
GCA_000174595.1	ND	ST5	sat-4	ACKJ01000002.1	2301	Plasmid	935	1465	Inc18,RepA_N	rep16,rep19	Unassociated	Unassociated	Unassociated	Unassociated	Unassociated
GCA_000174595.1	ND	ST5	ant(6)-Ia	ACKJ01000002.1	2301	Plasmid	1462	2103	Inc18,RepA_N	rep16,rep19	Unassociated	Unassociated	Unassociated	Unassociated	Unassociated
GCA_000174595.1	ND	ST5	erm(C)	ACKJ01000014.1	2402	Plasmid	1282	2016	RepL	rep10	Unassociated	Unassociated	Unassociated	Unassociated	Unassociated
GCA_000174595.1	ND	ST5	msr(A)	ACKJ01000041.1	17323	Plasmid	756	2222	Inc18,RepA_N	rep16,rep19	Unassociated	Unassociated	Unassociated	Unassociated	Unassociated
GCA_000174595.1	ND	ST5	mph(C)	ACKJ01000041.1	17323	Plasmid	2321	3220	Inc18,RepA_N	rep16,rep19	Unassociated	Unassociated	Unassociated	Unassociated	Unassociated
GCA_000174595.1	ND	ST5	blaZ	ACKJ01000041.1	17323	Plasmid	12559	13404	Inc18,RepA_N	rep16,rep19	Unassociated	Unassociated	Unassociated	Unassociated	Unassociated
GCA_000174595.1	ND	ST5	mecA	ACKJ01000051.1	11061	Chromosome	7533	9539	Unassociated	Unassociated	Unassociated	Unassociated	SCCmec_type_II(2A)	Unassociated	Unassociated
GCA_000174595.1	ND	ST5	SA fosB	ACKJ01000058.1	353929	Chromosome	219764	220183	Unassociated	Unassociated	Unassociated	Unassociated	Unassociated	Unassociated	Unassociated
GCA_000174595.1	ND	ST5	erm(A)	ACKJ01000059.1	6695	Chromosome	1408	2139	Unassociated	Unassociated	Tn554	Unassociated	Unassociated	Unassociated	Unassociated
GCA_000174595.1	ND	ST5	ant(9)-Ia	ACKJ01000059.1	6695	Chromosome	2265	3047	Unassociated	Unassociated	Tn554	Unassociated	Unassociated	Unassociated	Unassociated
GCA_000174595.1	ND	ST5	aadD	ACKJ01000060.1	4555	Plasmid	3653	4423	Rep1	rep22	Unassociated	Unassociated	Unassociated	Unassociated	Unassociated
GCA_000174955.1	ND	ST8	aadD	ACOT01000004.1	4554	Plasmid	132	902	Rep1	rep22	Unassociated	Unassociated	Unassociated	Unassociated	Unassociated
GCA_000174955.1	ND	ST8	mecA	ACOT01000006.1	97910	Chromosome	1523	3529	Unassociated	Unassociated	Unassociated	Unassociated	SCCmec_type_IVc(2B)	Unassociated	Unassociated
GCA_000174955.1	ND	ST8	SA fosB	ACOT01000043.1	46692	Chromosome	20702	21121	Unassociated	Unassociated	Unassociated	Unassociated	Unassociated	Unassociated	Unassociated
GCA_000177995.1	ND	ST8	SA fosB	ADJI01000003.1	305926	Chromosome	133724	134143	Unassociated	Unassociated	Unassociated	Unassociated	Unassociated	Unassociated	Unassociated
GCA_000177995.1	ND	ST8	tet(M)	ADJI01000016.1	36237	Chromosome	34258	36177	Unassociated	Unassociated	Unassociated	Tn916	Unassociated	Unassociated	Unassociated
GCA_000177995.1	ND	ST8	blaZ	ADJI01000027.1	19512	Plasmid	4395	5240	Inc18,RepA_N	rep16,rep19	Unassociated	Unassociated	Unassociated	Unassociated	Unassociated
GCA_000177995.1	ND	ST8	mph(C)	ADJI01000027.1	19512	Plasmid	16216	17115	Inc18,RepA_N	rep16,rep19	Unassociated	Unassociated	Unassociated	Unassociated	Unassociated
GCA_000177995.1	ND	ST8	msr(A)	ADJI01000027.1	19512	Plasmid	17214	18680	Inc18,RepA_N	rep16,rep19	Unassociated	Unassociated	Unassociated	Unassociated	Unassociated
GCA_000177995.1	ND	ST8	mecA	ADJI01000031.1	15143	Chromosome	1654	3660	Unassociated	Unassociated	Unassociated	Unassociated	SCCmec_type_IVa(2B)	Unassociated	Unassociated
GCA_000177995.1	ND	ST8	tet(K)	ADJI01000035.1	4947	Plasmid	755	2134	Rep_trans	rep7a	Unassociated	Unassociated	Unassociated	Unassociated	Unassociated
GCA_000177995.1	ND	ST8	ant(6)-Ia	ADJI01000037.1	4157	Plasmid	588	1229	Inc18,RepA_N	rep16,rep19	Unassociated	Unassociated	Unassociated	Unassociated	Unassociated
GCA_000177995.1	ND	ST8	sat-4	ADJI01000037.1	4157	Plasmid	1226	1756	Inc18,RepA_N	rep16,rep19	Unassociated	Unassociated	Unassociated	Unassociated	Unassociated
GCA_000177995.1	ND	ST8	aph(3')-III	ADJI01000037.1	4157	Plasmid	1849	2643	Inc18,RepA_N	rep16,rep19	Unassociated	Unassociated	Unassociated	Unassociated	Unassociated
GCA_000178015.1	ND	ST105	SA fosB	ADJJ01000001.1	451160	Chromosome	133753	134172	Unassociated	Unassociated	Unassociated	Unassociated	Unassociated	Unassociated	Unassociated
GCA_000178015.1	ND	ST105	blaZ	ADJJ01000025.1	17758	Plasmid	12736	13581	Inc18,RepA_N	rep16,rep19	Unassociated	Unassociated	Unassociated	Unassociated	Unassociated
GCA_000178015.1	ND	ST105	mph(C)	ADJJ01000025.1	17758	Plasmid	2499	3398	Inc18,RepA_N	rep16,rep19	Unassociated	Unassociated	Unassociated	Unassociated	Unassociated
GCA_000178015.1	ND	ST105	msr(A)	ADJJ01000025.1	17758	Plasmid	934	2400	Inc18,RepA_N	rep16,rep19	Unassociated	Unassociated	Unassociated	Unassociated	Unassociated
GCA_000178015.1	ND	ST105	mecA	ADJJ01000027.1	11981	Chromosome	1929	3935	Unassociated	Unassociated	Unassociated	Unassociated	SCCmec_type_II(2A)	Unassociated	Unassociated
GCA_000178015.1	ND	ST105	ant(9)-Ia	ADJJ01000031.1	6674	Plasmid	3649	4431	Rep1	rep22	Tn554	Unassociated	Unassociated	Unassociated	Unassociated
GCA_000178015.1	ND	ST105	erm(A)	ADJJ01000031.1	6674	Plasmid	4557	5288	Rep1	rep22	Tn554	Unassociated	Unassociated	Unassociated	Unassociated
GCA_000178015.1	ND	ST105	aadD	ADJJ01000033.1	5459	Plasmid	552	1322	Rep1	rep22	Unassociated	Unassociated	Unassociated	Unassociated	Unassociated
GCA_000178015.1	ND	ST105	aph(3')-III	ADJJ01000035.1	4057	Plasmid	1434	2228	Inc18,RepA_N	rep16,rep19	Unassociated	Unassociated	Unassociated	Unassociated	Unassociated
GCA_000178015.1	ND	ST105	ant(6)-Ia	ADJJ01000035.1	4057	Plasmid	2848	3489	Inc18,RepA_N	rep16,rep19	Unassociated	Unassociated	Unassociated	Unassociated	Unassociated
GCA_000178015.1	ND	ST105	sat-4	ADJJ01000035.1	4057	Plasmid	2321	2851	Inc18,RepA_N	rep16,rep19	Unassociated	Unassociated	Unassociated	Unassociated	Unassociated
GCA_000178035.1	ND	ST105	SA fosB	ADJK01000001.1	451201	Chromosome	133712	134131	Unassociated	Unassociated	Unassociated	Unassociated	Unassociated	Unassociated	Unassociated
GCA_000178035.1	ND	ST105	blaZ	ADJK01000020.1	27798	Plasmid	21871	22770	RepA_N	rep20	Unassociated	Unassociated	Unassociated	Unassociated	Unassociated
GCA_000178035.1	ND	ST105	mecA	ADJK01000025.1	12030	Chromosome	2021	4027	Unassociated	Unassociated	Unassociated	Unassociated	SCCmec_type_II(2A)	Unassociated	Unassociated
GCA_000178035.1	ND	ST105	erm(A)	ADJK01000027.1	6664	Plasmid	1382	2113	Rep1	rep22	Tn554	Unassociated	Unassociated	Unassociated	Unassociated
GCA_000178035.1	ND	ST105	ant(9)-Ia	ADJK01000027.1	6664	Plasmid	2239	3021	Rep1	rep22	Tn554	Unassociated	Unassociated	Unassociated	Unassociated
GCA_000178035.1	ND	ST105	aadD	ADJK01000029.1	5441	Plasmid	4086	4856	Rep1	rep22	Unassociated	Unassociated	Unassociated	Unassociated	Unassociated
GCA_000187145.1	ND	ST923	SA fosB	GL638182.1	204928	Chromosome	71313	71732	Unassociated	Unassociated	Unassociated	Unassociated	Unassociated	Unassociated	Unassociated
GCA_000187145.1	ND	ST923	msr(A)	GL638186.1	23784	Plasmid	482	1948	RepA_N	rep20	Unassociated	Unassociated	Unassociated	Unassociated	Unassociated
GCA_000187145.1	ND	ST923	mph(C)	GL638186.1	23784	Plasmid	2047	2946	RepA_N	rep20	Unassociated	Unassociated	Unassociated	Unassociated	Unassociated
GCA_000187145.1	ND	ST923	blaZ	GL638186.1	23784	Plasmid	3662	4561	RepA_N	rep20	Unassociated	Unassociated	Unassociated	Unassociated	Unassociated
GCA_000187145.1	ND	ST923	mecA	GL638188.1	15989	Chromosome	11390	13396	Unassociated	Unassociated	Unassociated	Unassociated	SCCmec_type_IVa(2B)	Unassociated	Unassociated
GCA_000187145.1	ND	ST923	lnu(A)	GL638193.1	2812	Plasmid	1111	1596	Rep1	rep13	Unassociated	Unassociated	Unassociated	Unassociated	Unassociated
GCA_000187165.1	ND	ST8	SA fosB	GL638216.1	158769	Chromosome	25279	25698	Unassociated	Unassociated	Unassociated	Unassociated	Unassociated	Unassociated	Unassociated
GCA_000187165.1	ND	ST8	blaZ	GL638217.1	19688	Plasmid	14026	14871	Rep1,RepA_N	rep20,rep21	Unassociated	Unassociated	Unassociated	Unassociated	Unassociated
GCA_000187165.1	ND	ST8	mecA	GL638232.1	25541	Chromosome	2513	4519	Unassociated	Unassociated	Unassociated	Unassociated	SCCmec_type_IVc(2B)	Unassociated	Unassociated
GCA_000187165.1	ND	ST8	tet(K)	GL638240.1	4473	Plasmid	2326	3705	Rep_trans	rep7a	Unassociated	Unassociated	Unassociated	Unassociated	Unassociated
GCA_000193835.2	ND	ST30	erm(A)	ABWS01000001.1	557847	Chromosome	317657	318388	Unassociated	Unassociated	Tn554	Unassociated	Unassociated	Unassociated	Unassociated
GCA_000193835.2	ND	ST30	ant(9)-Ia	ABWS01000001.1	557847	Chromosome	318514	319296	Unassociated	Unassociated	Tn554	Unassociated	Unassociated	Unassociated	Unassociated
GCA_000193835.2	ND	ST30	blaZ	ABWS01000001.1	557847	Chromosome	434925	435773	Unassociated	Unassociated	Tn552	Unassociated	Unassociated	Unassociated	Unassociated
GCA_000193835.2	ND	ST30	SA fosB	ABWS01000008.1	152002	Chromosome	96221	96640	Unassociated	Unassociated	Unassociated	Unassociated	Unassociated	Unassociated	Unassociated
GCA_000193855.2	ND	ST8	SA fosB	ABWT01000004.1	158791	Chromosome	25220	25639	Unassociated	Unassociated	Unassociated	Unassociated	Unassociated	Unassociated	Unassociated
GCA_000193855.2	ND	ST8	mecA	ABWT01000039.1	15881	Chromosome	2520	4526	Unassociated	Unassociated	Unassociated	Unassociated	SCCmec_type_IVa(2B)	Unassociated	Unassociated
GCA_000193855.2	ND	ST8	msr(A)	ABWT01000042.1	10247	Plasmid	418	1884	Inc18,Rep1,RepA_N	rep16,rep19,rep21	Unassociated	Unassociated	Unassociated	Unassociated	Unassociated
GCA_000193855.2	ND	ST8	mph(C)	ABWT01000042.1	10247	Plasmid	1983	2882	Inc18,Rep1,RepA_N	rep16,rep19,rep21	Unassociated	Unassociated	Unassociated	Unassociated	Unassociated
GCA_000193855.2	ND	ST8	blaZ	ABWT01000043.1	8045	Plasmid	3690	4535	Inc18,Rep1,RepA_N	rep16,rep19,rep21	Unassociated	Unassociated	Unassociated	Unassociated	Unassociated
GCA_000193855.2	ND	ST8	aph(3')-III	ABWT01000048.1	3148	Plasmid	959	1753	Inc18,Rep1,RepA_N	rep16,rep19,rep21	Unassociated	Unassociated	Unassociated	Unassociated	Unassociated
GCA_000193855.2	ND	ST8	sat-4	ABWT01000048.1	3148	Plasmid	1846	2376	Inc18,Rep1,RepA_N	rep16,rep19,rep21	Unassociated	Unassociated	Unassociated	Unassociated	Unassociated
GCA_000193855.2	ND	ST8	ant(6)-Ia	ABWT01000048.1	3148	Plasmid	2373	3014	Inc18,Rep1,RepA_N	rep16,rep19,rep21	Unassociated	Unassociated	Unassociated	Unassociated	Unassociated
GCA_000193875.2	ND	ST5	mecA	ABWY01000009.1	146462	Chromosome	136923	138929	Unassociated	Unassociated	Unassociated	Unassociated	SCCmec_type_II(2A)	Unassociated	Unassociated
GCA_000193875.2	ND	ST5	SA fosB	ABWY01000018.1	51477	Chromosome	50914	51333	Unassociated	Unassociated	Unassociated	Unassociated	Unassociated	Unassociated	Unassociated
GCA_000193875.2	ND	ST5	ant(9)-Ia	ABWY01000029.1	6694	Unclassified	3649	4431	Unassociated	Unassociated	Tn554	Unassociated	Unassociated	Unassociated	Unassociated
GCA_000193875.2	ND	ST5	erm(A)	ABWY01000029.1	6694	Unclassified	4557	5288	Unassociated	Unassociated	Tn554	Unassociated	Unassociated	Unassociated	Unassociated
GCA_000204665.1	2006	ST239	mecA	CP002643.1	2913900	Chromosome	39530	41536	Unassociated	Unassociated	Unassociated	Unassociated	SCCmec_type_III(3A)	Unassociated	Unassociated
GCA_000204665.1	2006	ST239	tet(M)	CP002643.1	2913900	Chromosome	427033	428952	Unassociated	Unassociated	Unassociated	Tn916	Unassociated	Unassociated	Unassociated
GCA_000204665.1	2006	ST239	erm(A)	CP002643.1	2913900	Chromosome	1733378	1734109	Unassociated	Unassociated	Tn554	Unassociated	Unassociated	Unassociated	Unassociated
GCA_000204665.1	2006	ST239	ant(9)-Ia	CP002643.1	2913900	Chromosome	1734235	1735017	Unassociated	Unassociated	Tn554	Unassociated	Unassociated	Unassociated	Unassociated
GCA_000204665.1	2006	ST239	SA fosB	CP002643.1	2913900	Chromosome	2453414	2453833	Unassociated	Unassociated	Unassociated	Unassociated	Unassociated	Unassociated	Unassociated
GCA_000204665.1	2006	ST239	blaZ	CP002643.1	2913900	Chromosome	2726174	2727021	Unassociated	Unassociated	Tn552	ICE6013	Unassociated	Unassociated	Unassociated
GCA_000204665.1	2006	ST239	ant(9)-Ia	CP002643.1	2913900	Chromosome	2786813	2787595	Unassociated	Unassociated	Unassociated	Unassociated	Unassociated	Unassociated	Unassociated
GCA_000237125.3	2002	ST59	mecA	CP003166.2	2795015	Chromosome	48148	50154	Unassociated	Unassociated	Unassociated	Unassociated	SCCmec_type_Vb(5C2&5)	cn_ISSau6	Unassociated
GCA_000237125.3	2002	ST59	tet(K)	CP039996.1	21682	Plasmid	12942	14321	Inc18,RepA_N,Rep_trans	rep16,rep19,rep7a	Unassociated	Unassociated	Unassociated	cn_ISSau6	Unassociated
GCA_000239235.1	1997	ST80	fusB	CP003193.1	22317	Plasmid	1336	1977	RepA_N	rep20	Unassociated	Unassociated	Unassociated	Unassociated	Unassociated
GCA_000239235.1	1997	ST80	blaZ	CP003193.1	22317	Plasmid	3371	4216	RepA_N	rep20	Unassociated	Unassociated	Unassociated	Unassociated	Unassociated
GCA_000239235.1	1997	ST80	mecA	CP003194.1	2846546	Chromosome	39686	41692	Unassociated	Unassociated	Unassociated	Unassociated	SCCmec_type_IVc(2B)	Unassociated	Unassociated
GCA_000239235.1	1997	ST80	blaZ	CP003194.1	2846546	Chromosome	51659	52504	Unassociated	Unassociated	Tn552	Unassociated	SCCmec_type_IVc(2B)	Unassociated	Unassociated
GCA_000239235.1	1997	ST80	mph(C)	CP003194.1	2846546	Chromosome	53170	54069	Unassociated	Unassociated	Unassociated	Unassociated	SCCmec_type_IVc(2B)	Unassociated	Unassociated
GCA_000239235.1	1997	ST80	msr(A)	CP003194.1	2846546	Chromosome	54168	55634	Unassociated	Unassociated	Unassociated	Unassociated	SCCmec_type_IVc(2B)	Unassociated	Unassociated
GCA_000239235.1	1997	ST80	ant(6)-Ia	CP003194.1	2846546	Chromosome	65789	66430	Unassociated	Unassociated	Unassociated	Unassociated	SCCmec_type_IVc(2B)	Unassociated	Unassociated
GCA_000239235.1	1997	ST80	sat-4	CP003194.1	2846546	Chromosome	66427	66957	Unassociated	Unassociated	Unassociated	Unassociated	SCCmec_type_IVc(2B)	Unassociated	Unassociated
GCA_000239235.1	1997	ST80	aph(3')-III	CP003194.1	2846546	Chromosome	67050	67844	Unassociated	Unassociated	Unassociated	Unassociated	SCCmec_type_IVc(2B)	Unassociated	Unassociated
GCA_000248475.2	ND	ST5	SA fosB	AHVK01000001.1	630482	Chromosome	159698	160117	Unassociated	Unassociated	Unassociated	Unassociated	Unassociated	Unassociated	Unassociated
GCA_000248475.2	ND	ST5	mecA	AHVK01000001.1	630482	Chromosome	614217	616223	Unassociated	Unassociated	Unassociated	Unassociated	SCCmec_type_II(2A)	Unassociated	Unassociated
GCA_000248475.2	ND	ST5	erm(A)	AHVK01000001.1	630482	Chromosome	625188	625919	Unassociated	Unassociated	Tn554	Unassociated	SCCmec_type_II(2A)	Unassociated	Unassociated
GCA_000248475.2	ND	ST5	ant(9)-Ia	AHVK01000001.1	630482	Chromosome	626045	626827	Unassociated	Unassociated	Tn554	Unassociated	SCCmec_type_II(2A)	Unassociated	Unassociated
GCA_000248475.2	ND	ST5	erm(A)	AHVK01000002.1	99031	Chromosome	1390	2121	Unassociated	Unassociated	Tn554	Unassociated	SCCmec_type_II(2A)	Unassociated	Unassociated
GCA_000248475.2	ND	ST5	ant(9)-Ia	AHVK01000002.1	99031	Chromosome	2247	3029	Unassociated	Unassociated	Tn554	Unassociated	SCCmec_type_II(2A)	Unassociated	Unassociated
GCA_000248475.2	ND	ST5	erm(A)	AHVK01000011.1	561290	Chromosome	555996	556727	Unassociated	Unassociated	Tn554	Unassociated	Unassociated	Unassociated	Unassociated
GCA_000248475.2	ND	ST5	ant(9)-Ia	AHVK01000011.1	561290	Chromosome	556853	557635	Unassociated	Unassociated	Tn554	Unassociated	Unassociated	Unassociated	Unassociated
GCA_000248475.2	ND	ST5	erm(A)	AHVK01000012.1	155005	Chromosome	1390	2121	Unassociated	Unassociated	Tn554	Unassociated	Unassociated	Unassociated	Unassociated
GCA_000248475.2	ND	ST5	ant(9)-Ia	AHVK01000012.1	155005	Chromosome	2247	3029	Unassociated	Unassociated	Tn554	Unassociated	Unassociated	Unassociated	Unassociated
GCA_000248475.2	ND	ST5	blaZ	AHVK01000013.1	28216	Plasmid	20669	21514	Inc18,Rep3,RepA_N	rep16,rep19,rep5a	Tn552	Unassociated	Unassociated	Unassociated	Unassociated
GCA_000248495.2	ND	ST8	dfrC	AHKD01000001.1	10427	Plasmid	2187	2672	ND	ND	Unassociated	Unassociated	Unassociated	cn_ISSau6	Unassociated
GCA_000248495.2	ND	ST8	blaZ	AHKD01000003.1	7789	Plasmid	571	1116	ND	ND	Unassociated	Unassociated	Unassociated	Unassociated	Unassociated
GCA_000248495.2	ND	ST8	aac(6')-aph(2'')	AHKD01000003.1	7789	Plasmid	2520	3959	ND	ND	Unassociated	Unassociated	Unassociated	cn_IS256	Unassociated
GCA_000248495.2	ND	ST8	erm(C)	AHKD01000004.1	2410	Plasmid	813	1547	RepL	rep10	Unassociated	Unassociated	Unassociated	Unassociated	Unassociated
GCA_000248495.2	ND	ST8	SA fosB	AHKD01000005.1	852419	Chromosome	136380	136799	Unassociated	Unassociated	Unassociated	Unassociated	Unassociated	Unassociated	Unassociated
GCA_000248495.2	ND	ST8	blaZ	AHKD01000005.1	852419	Chromosome	670396	671244	Unassociated	Unassociated	Tn552	Unassociated	Unassociated	Unassociated	Unassociated
GCA_000248495.2	ND	ST8	mecA	AHKD01000005.1	852419	Chromosome	695798	697804	Unassociated	Unassociated	Unassociated	Unassociated	SCCmec_type_IVd(2B)	Unassociated	Unassociated
GCA_000248495.2	ND	ST8	tet(M)	AHKD01000007.1	227920	Chromosome	127815	129734	Unassociated	Unassociated	Unassociated	Tn916	Unassociated	Unassociated	Unassociated
GCA_000248515.2	ND	ST5	SA fosB	AHVE01000001.1	608391	Chromosome	156156	156575	Unassociated	Unassociated	Unassociated	Unassociated	Unassociated	Unassociated	Unassociated
GCA_000248515.2	ND	ST5	mecA	AHVE01000002.1	18012	Chromosome	1830	3836	Unassociated	Unassociated	Unassociated	Unassociated	SCCmec_type_II(2A)	Unassociated	Unassociated
GCA_000248515.2	ND	ST5	erm(A)	AHVE01000002.1	18012	Chromosome	12801	13532	Unassociated	Unassociated	Tn554	Unassociated	SCCmec_type_II(2A)	Unassociated	Unassociated
GCA_000248515.2	ND	ST5	ant(9)-Ia	AHVE01000002.1	18012	Chromosome	13658	14439	Unassociated	Unassociated	Tn554	Unassociated	SCCmec_type_II(2A)	Unassociated	Unassociated
GCA_000248515.2	ND	ST5	erm(A)	AHVE01000003.1	453199	Chromosome	1369	2100	Unassociated	Unassociated	Tn554	Unassociated	SCCmec_type_II(2A)	Unassociated	Unassociated
GCA_000248515.2	ND	ST5	ant(9)-Ia	AHVE01000003.1	453199	Chromosome	2226	3008	Unassociated	Unassociated	Tn554	Unassociated	SCCmec_type_II(2A)	Unassociated	Unassociated
GCA_000248515.2	ND	ST5	erm(A)	AHVE01000008.1	638041	Chromosome	632831	633562	Unassociated	Unassociated	Tn554	Unassociated	Unassociated	Unassociated	Unassociated
GCA_000248515.2	ND	ST5	ant(9)-Ia	AHVE01000008.1	638041	Chromosome	633688	634468	Unassociated	Unassociated	Tn554	Unassociated	Unassociated	Unassociated	Unassociated
GCA_000248515.2	ND	ST5	erm(A)	AHVE01000009.1	232784	Chromosome	1369	2100	Unassociated	Unassociated	Tn554	Unassociated	Unassociated	Unassociated	Unassociated
GCA_000248515.2	ND	ST5	ant(9)-Ia	AHVE01000009.1	232784	Chromosome	2226	3008	Unassociated	Unassociated	Tn554	Unassociated	Unassociated	Unassociated	Unassociated
GCA_000248515.2	ND	ST5	aac(6')-aph(2'')	AHVE01000013.1	37236	Chromosome	1014	2453	Unassociated	Unassociated	Unassociated	Unassociated	Unassociated	cn_ISSau6	SPbeta_like
GCA_000248515.2	ND	ST5	qacD	AHVE01000013.1	37236	Chromosome	3395	5397	Unassociated	Unassociated	Unassociated	Unassociated	Unassociated	cn_ISSau6	SPbeta_like
GCA_000248515.2	ND	ST5	mupA	AHVE01000013.1	37236	Chromosome	8820	11894	Unassociated	Unassociated	Unassociated	Unassociated	Unassociated	cn_ISSau6	SPbeta_like
GCA_000248515.2	ND	ST5	qacA	AHVE01000013.1	37236	Chromosome	14467	16011	Unassociated	Unassociated	Unassociated	Unassociated	Unassociated	cn_ISSau6	SPbeta_like
GCA_000248515.2	ND	ST5	blaZ	AHVE01000015.1	25576	Plasmid	5651	6496	Inc18,Rep3,RepA_N	rep16,rep19,rep5a	Tn552	Unassociated	Unassociated	Unassociated	Unassociated
GCA_000248535.2	ND	ST346	SA fosB	AHVM01000001.1	626662	Chromosome	154396	154815	Unassociated	Unassociated	Unassociated	Unassociated	Unassociated	Unassociated	Unassociated
GCA_000248535.2	ND	ST346	aadD	AHVM01000001.1	626662	Chromosome	609301	610062	Unassociated	Unassociated	Unassociated	Unassociated	SCCmec_type_II(2A)	cn_ISSau6	Unassociated
GCA_000248535.2	ND	ST346	mecA	AHVM01000001.1	626662	Chromosome	613514	615520	Unassociated	Unassociated	Unassociated	Unassociated	SCCmec_type_II(2A)	Unassociated	Unassociated
GCA_000248535.2	ND	ST346	erm(A)	AHVM01000001.1	626662	Chromosome	624483	625211	Unassociated	Unassociated	Unassociated	Unassociated	SCCmec_type_II(2A)	Unassociated	Unassociated
GCA_000248535.2	ND	ST346	ant(9)-Ia	AHVM01000001.1	626662	Chromosome	625337	626119	Unassociated	Unassociated	Unassociated	Unassociated	SCCmec_type_II(2A)	Unassociated	Unassociated
GCA_000248535.2	ND	ST346	ant(9)-Ia	AHVM01000006.1	354802	Chromosome	351740	352522	Unassociated	Unassociated	Tn554	Unassociated	Unassociated	Unassociated	Unassociated
GCA_000248535.2	ND	ST346	erm(A)	AHVM01000006.1	354802	Chromosome	352648	353379	Unassociated	Unassociated	Tn554	Unassociated	Unassociated	Unassociated	Unassociated
GCA_000248535.2	ND	ST346	erm(A)	AHVM01000009.1	207281	Chromosome	202079	202810	Unassociated	Unassociated	Tn554	Unassociated	Unassociated	Unassociated	Unassociated
GCA_000248535.2	ND	ST346	ant(9)-Ia	AHVM01000009.1	207281	Chromosome	202936	203718	Unassociated	Unassociated	Tn554	Unassociated	Unassociated	Unassociated	Unassociated
GCA_000248535.2	ND	ST346	erm(A)	AHVM01000010.1	244937	Chromosome	1424	2155	Unassociated	Unassociated	Tn554	Unassociated	Unassociated	Unassociated	Unassociated
GCA_000248535.2	ND	ST346	ant(9)-Ia	AHVM01000010.1	244937	Chromosome	2281	3063	Unassociated	Unassociated	Tn554	Unassociated	Unassociated	Unassociated	Unassociated
GCA_000248535.2	ND	ST346	blaZ	AHVM01000010.1	244937	Chromosome	118737	119585	Unassociated	Unassociated	Tn552	Unassociated	Unassociated	Unassociated	Unassociated
GCA_000248535.2	ND	ST346	erm(A)	AHVM01000016.1	106689	Chromosome	101486	102217	Unassociated	Unassociated	Tn554	Unassociated	Unassociated	Unassociated	Unassociated
GCA_000248535.2	ND	ST346	ant(9)-Ia	AHVM01000016.1	106689	Chromosome	102343	103124	Unassociated	Unassociated	Tn554	Unassociated	Unassociated	Unassociated	Unassociated
GCA_000248555.3	ND	ST36	dfrC	AIEO01000001.1	25272	Plasmid	2843	3328	Rep1,Rep3,RepA_N	rep13,rep15,rep5d	Unassociated	Unassociated	Unassociated	cn_ISSau6	Unassociated
GCA_000248555.3	ND	ST36	dfrC	AIEO01000001.1	25272	Plasmid	8797	9282	Rep1,Rep3,RepA_N	rep13,rep15,rep5d	Unassociated	Unassociated	Unassociated	cn_IS256	Unassociated
GCA_000248555.3	ND	ST36	aac(6')-aph(2'')	AIEO01000002.1	28531	Plasmid	8093	9532	Rep1,Rep3,RepA_N	rep13,rep15,rep5d	Unassociated	Unassociated	Unassociated	cn_IS256	Unassociated
GCA_000248555.3	ND	ST36	qacD	AIEO01000002.1	28531	Plasmid	10474	12476	Rep1,Rep3,RepA_N	rep13,rep15,rep5d	Unassociated	Unassociated	Unassociated	cn_ISSau6	Unassociated
GCA_000248555.3	ND	ST36	erm(A)	AIEO01000040.1	464870	Chromosome	1417	2147	Unassociated	Unassociated	Tn554	Unassociated	SCCmec_type_II(2A)	Unassociated	Unassociated
GCA_000248555.3	ND	ST36	ant(9)-Ia	AIEO01000040.1	464870	Chromosome	2273	3055	Unassociated	Unassociated	Tn554	Unassociated	SCCmec_type_II(2A)	Unassociated	Unassociated
GCA_000248555.3	ND	ST36	ant(9)-Ia	AIEO01000041.1	355945	Chromosome	352891	353673	Unassociated	Unassociated	Tn554	Unassociated	Unassociated	Unassociated	Unassociated
GCA_000248555.3	ND	ST36	erm(A)	AIEO01000041.1	355945	Chromosome	353799	354529	Unassociated	Unassociated	Tn554	Unassociated	Unassociated	Unassociated	Unassociated
GCA_000248555.3	ND	ST36	ant(9)-Ia	AIEO01000042.1	104217	Chromosome	3598	4379	Unassociated	Unassociated	Tn554	Unassociated	Unassociated	Unassociated	Unassociated
GCA_000248555.3	ND	ST36	erm(A)	AIEO01000042.1	104217	Chromosome	4505	5235	Unassociated	Unassociated	Tn554	Unassociated	Unassociated	Unassociated	Unassociated
GCA_000248555.3	ND	ST36	aadD	AIEO01000046.1	67258	Chromosome	46827	47588	Unassociated	Unassociated	Unassociated	Unassociated	SCCmec_type_II(2A)	cn_ISSau6	Unassociated
GCA_000248555.3	ND	ST36	mecA	AIEO01000046.1	67258	Chromosome	51040	53046	Unassociated	Unassociated	Unassociated	Unassociated	SCCmec_type_II(2A)	Unassociated	Unassociated
GCA_000248555.3	ND	ST36	erm(A)	AIEO01000046.1	67258	Chromosome	62012	62751	Unassociated	Unassociated	Tn554	Unassociated	SCCmec_type_II(2A)	Unassociated	Unassociated
GCA_000248555.3	ND	ST36	ant(9)-Ia	AIEO01000046.1	67258	Chromosome	62878	63662	Unassociated	Unassociated	Tn554	Unassociated	SCCmec_type_II(2A)	Unassociated	Unassociated
GCA_000248555.3	ND	ST36	erm(A)	AIEO01000048.1	654770	Chromosome	649533	650265	Unassociated	Unassociated	Tn554	Unassociated	Unassociated	Unassociated	Unassociated
GCA_000248555.3	ND	ST36	ant(9)-Ia	AIEO01000048.1	654770	Chromosome	650391	651174	Unassociated	Unassociated	Tn554	Unassociated	Unassociated	Unassociated	Unassociated
GCA_000248555.3	ND	ST36	erm(A)	AIEO01000049.1	241296	Chromosome	1417	2147	Unassociated	Unassociated	Tn554	Unassociated	Unassociated	Unassociated	Unassociated
GCA_000248555.3	ND	ST36	ant(9)-Ia	AIEO01000049.1	241296	Chromosome	2272	3056	Unassociated	Unassociated	Tn554	Unassociated	Unassociated	Unassociated	Unassociated
GCA_000248555.3	ND	ST36	blaZ	AIEO01000049.1	241296	Chromosome	118727	119575	Unassociated	Unassociated	Tn552	Unassociated	Unassociated	Unassociated	Unassociated
GCA_000248555.3	ND	ST36	SA fosB	AIEO01000054.1	181361	Chromosome	95318	95737	Unassociated	Unassociated	Unassociated	Unassociated	Unassociated	Unassociated	Unassociated
GCA_000248575.2	ND	ST36	ant(9)-Ia	AIEP01000001.1	125713	Chromosome	3635	4417	Unassociated	Unassociated	Tn554	Unassociated	Unassociated	Unassociated	Unassociated
GCA_000248575.2	ND	ST36	erm(A)	AIEP01000001.1	125713	Chromosome	4543	5275	Unassociated	Unassociated	Tn554	Unassociated	Unassociated	Unassociated	Unassociated
GCA_000248575.2	ND	ST36	aac(6')-aph(2'')	AIEP01000003.1	18707	Plasmid	175	1614	RepA_N	rep15	Unassociated	Unassociated	Unassociated	Unassociated	Unassociated
GCA_000248575.2	ND	ST36	SA fosB	AIEP01000004.1	629300	Chromosome	156232	156651	Unassociated	Unassociated	Unassociated	Unassociated	Unassociated	Unassociated	Unassociated
GCA_000248575.2	ND	ST36	aadD	AIEP01000004.1	629300	Chromosome	608846	609607	Unassociated	Unassociated	Unassociated	Unassociated	SCCmec_type_II(2A)	cn_ISSau6	Unassociated
GCA_000248575.2	ND	ST36	mecA	AIEP01000004.1	629300	Chromosome	613059	615065	Unassociated	Unassociated	Unassociated	Unassociated	SCCmec_type_II(2A)	Unassociated	Unassociated
GCA_000248575.2	ND	ST36	erm(A)	AIEP01000004.1	629300	Chromosome	624028	624759	Unassociated	Unassociated	Tn554	Unassociated	SCCmec_type_II(2A)	Unassociated	Unassociated
GCA_000248575.2	ND	ST36	ant(9)-Ia	AIEP01000004.1	629300	Chromosome	624885	625667	Unassociated	Unassociated	Tn554	Unassociated	SCCmec_type_II(2A)	Unassociated	Unassociated
GCA_000248575.2	ND	ST36	erm(A)	AIEP01000005.1	100136	Chromosome	1428	2159	Unassociated	Unassociated	Tn554	Unassociated	SCCmec_type_II(2A)	Unassociated	Unassociated
GCA_000248575.2	ND	ST36	ant(9)-Ia	AIEP01000005.1	100136	Chromosome	2285	3067	Unassociated	Unassociated	Tn554	Unassociated	SCCmec_type_II(2A)	Unassociated	Unassociated
GCA_000248575.2	ND	ST36	ant(9)-Ia	AIEP01000010.1	306088	Chromosome	303018	303804	Unassociated	Unassociated	Tn554	Unassociated	Unassociated	Unassociated	Unassociated
GCA_000248575.2	ND	ST36	erm(A)	AIEP01000010.1	306088	Chromosome	303930	304661	Unassociated	Unassociated	Tn554	Unassociated	Unassociated	Unassociated	Unassociated
GCA_000248575.2	ND	ST36	erm(A)	AIEP01000015.1	58494	Chromosome	53224	53955	Unassociated	Unassociated	Tn554	Unassociated	Unassociated	Unassociated	Unassociated
GCA_000248575.2	ND	ST36	ant(9)-Ia	AIEP01000015.1	58494	Chromosome	54081	54863	Unassociated	Unassociated	Tn554	Unassociated	Unassociated	Unassociated	Unassociated
GCA_000248575.2	ND	ST36	erm(A)	AIEP01000016.1	244622	Chromosome	1428	2159	Unassociated	Unassociated	Tn554	Unassociated	Unassociated	Unassociated	Unassociated
GCA_000248575.2	ND	ST36	ant(9)-Ia	AIEP01000016.1	244622	Chromosome	2285	3067	Unassociated	Unassociated	Tn554	Unassociated	Unassociated	Unassociated	Unassociated
GCA_000248575.2	ND	ST36	blaZ	AIEP01000016.1	244622	Chromosome	118738	119586	Unassociated	Unassociated	Tn552	Unassociated	Unassociated	Unassociated	Unassociated
GCA_000248595.2	ND	ST36	SA fosB	AHKE01000001.1	626874	Chromosome	156261	156680	Unassociated	Unassociated	Unassociated	Unassociated	Unassociated	Unassociated	Unassociated
GCA_000248595.2	ND	ST36	aadD	AHKE01000001.1	626874	Chromosome	608841	609602	Unassociated	Unassociated	Unassociated	Unassociated	SCCmec_type_II(2A)	cn_ISSau6	Unassociated
GCA_000248595.2	ND	ST36	mecA	AHKE01000001.1	626874	Chromosome	613014	615020	Unassociated	Unassociated	Unassociated	Unassociated	SCCmec_type_II(2A)	Unassociated	Unassociated
GCA_000248595.2	ND	ST36	erm(A)	AHKE01000001.1	626874	Chromosome	623959	624690	Unassociated	Unassociated	Unassociated	Unassociated	SCCmec_type_II(2A)	Unassociated	Unassociated
GCA_000248595.2	ND	ST36	ant(9)-Ia	AHKE01000001.1	626874	Chromosome	624816	625598	Unassociated	Unassociated	Unassociated	Unassociated	SCCmec_type_II(2A)	Unassociated	Unassociated
GCA_000248595.2	ND	ST36	ant(9)-Ia	AHKE01000007.1	372364	Chromosome	1273	2053	Unassociated	Unassociated	Unassociated	Unassociated	Unassociated	Unassociated	Unassociated
GCA_000248595.2	ND	ST36	erm(A)	AHKE01000007.1	372364	Chromosome	2181	2914	Unassociated	Unassociated	Unassociated	Unassociated	Unassociated	Unassociated	Unassociated
GCA_000248595.2	ND	ST36	erm(A)	AHKE01000011.1	243736	Chromosome	953	1684	Unassociated	Unassociated	Tn554	Unassociated	Unassociated	Unassociated	Unassociated
GCA_000248595.2	ND	ST36	ant(9)-Ia	AHKE01000011.1	243736	Chromosome	1810	2592	Unassociated	Unassociated	Tn554	Unassociated	Unassociated	Unassociated	Unassociated
GCA_000248595.2	ND	ST36	blaZ	AHKE01000011.1	243736	Chromosome	118269	119117	Unassociated	Unassociated	Tn552	Unassociated	Unassociated	Unassociated	Unassociated
GCA_000248615.2	ND	ST5	SA fosB	AHVX01000020.1	633113	Chromosome	156817	157236	Unassociated	Unassociated	Unassociated	Unassociated	Unassociated	Unassociated	Unassociated
GCA_000248615.2	ND	ST5	aadD	AHVX01000020.1	633113	Chromosome	613741	614511	Unassociated	Unassociated	Unassociated	Unassociated	SCCmec_type_II(2A)	cn_ISSau6	Unassociated
GCA_000248615.2	ND	ST5	mecA	AHVX01000020.1	633113	Chromosome	616957	618963	Unassociated	Unassociated	Unassociated	Unassociated	SCCmec_type_II(2A)	Unassociated	Unassociated
GCA_000248615.2	ND	ST5	erm(A)	AHVX01000020.1	633113	Chromosome	627928	628659	Unassociated	Unassociated	Tn554	Unassociated	SCCmec_type_II(2A)	Unassociated	Unassociated
GCA_000248615.2	ND	ST5	ant(9)-Ia	AHVX01000020.1	633113	Chromosome	628785	629567	Unassociated	Unassociated	Tn554	Unassociated	SCCmec_type_II(2A)	Unassociated	Unassociated
GCA_000248615.2	ND	ST5	erm(A)	AHVX01000021.1	133969	Chromosome	1399	2130	Unassociated	Unassociated	Tn554	Unassociated	SCCmec_type_II(2A)	Unassociated	Unassociated
GCA_000248615.2	ND	ST5	ant(9)-Ia	AHVX01000021.1	133969	Chromosome	2256	3039	Unassociated	Unassociated	Tn554	Unassociated	SCCmec_type_II(2A)	Unassociated	Unassociated
GCA_000248615.2	ND	ST5	blaZ	AHVX01000024.1	349187	Chromosome	44541	45386	Unassociated	Unassociated	Tn552	Unassociated	Unassociated	Unassociated	Unassociated
GCA_000248615.2	ND	ST5	erm(A)	AHVX01000037.1	174788	Chromosome	169603	170334	Unassociated	Unassociated	Tn554	Unassociated	Unassociated	Unassociated	Unassociated
GCA_000248615.2	ND	ST5	ant(9)-Ia	AHVX01000037.1	174788	Chromosome	170460	171242	Unassociated	Unassociated	Tn554	Unassociated	Unassociated	Unassociated	Unassociated
GCA_000248615.2	ND	ST5	erm(A)	AHVX01000038.1	183055	Chromosome	1399	2130	Unassociated	Unassociated	Tn554	Unassociated	Unassociated	Unassociated	Unassociated
GCA_000248615.2	ND	ST5	ant(9)-Ia	AHVX01000038.1	183055	Chromosome	2256	3038	Unassociated	Unassociated	Tn554	Unassociated	Unassociated	Unassociated	Unassociated
GCA_000248635.2	ND	ST5	SA fosB	AHVG01000005.1	556598	Chromosome	104272	104691	Unassociated	Unassociated	Unassociated	Unassociated	Unassociated	Unassociated	Unassociated
GCA_000248635.2	ND	ST5	aadD	AHVG01000006.1	5040	Plasmid	3919	4689	Rep1	rep22	Unassociated	Unassociated	Unassociated	Unassociated	Unassociated
GCA_000248635.2	ND	ST5	mecA	AHVG01000007.1	458230	Chromosome	1902	3908	Unassociated	Unassociated	Unassociated	Unassociated	SCCmec_type_II(2A)	Unassociated	Unassociated
GCA_000248635.2	ND	ST5	erm(A)	AHVG01000007.1	458230	Chromosome	12871	13602	Unassociated	Unassociated	Tn554	Unassociated	SCCmec_type_II(2A)	Unassociated	Unassociated
GCA_000248635.2	ND	ST5	ant(9)-Ia	AHVG01000007.1	458230	Chromosome	13728	14510	Unassociated	Unassociated	Tn554	Unassociated	SCCmec_type_II(2A)	Unassociated	Unassociated
GCA_000248635.2	ND	ST5	blaZ	AHVG01000026.1	30168	Chromosome	5112	5957	Unassociated	Unassociated	Tn552	Unassociated	Unassociated	Unassociated	Unassociated
GCA_000248655.2	ND	ST1	mecA	AIEQ01000001.1	24864	Chromosome	17837	19843	Unassociated	Unassociated	Unassociated	Unassociated	SCCmec_type_IVa(2B)	Unassociated	Unassociated
GCA_000248655.2	ND	ST1	blaZ	AIEQ01000012.1	20651	Plasmid	6088	6933	Inc18,Rep3	rep16,rep5a	Tn552	Unassociated	Unassociated	Unassociated	Unassociated
GCA_000248675.2	ND	ST8	SA fosB	AHVQ01000001.1	631598	Chromosome	157319	157738	Unassociated	Unassociated	Unassociated	Unassociated	Unassociated	Unassociated	Unassociated
GCA_000248675.2	ND	ST8	aadD	AHVQ01000001.1	631598	Chromosome	615338	616108	Unassociated	Unassociated	Unassociated	Unassociated	SCCmec_type_II(2A)	cn_ISSau6	Unassociated
GCA_000248675.2	ND	ST8	mecA	AHVQ01000001.1	631598	Chromosome	618554	620560	Unassociated	Unassociated	Unassociated	Unassociated	SCCmec_type_II(2A)	Unassociated	Unassociated
GCA_000248675.2	ND	ST8	erm(A)	AHVQ01000001.1	631598	Chromosome	629525	630262	Unassociated	Unassociated	Unassociated	Unassociated	SCCmec_type_II(2A)	Unassociated	Unassociated
GCA_000248675.2	ND	ST8	ant(9)-Ia	AHVQ01000001.1	631598	Chromosome	630388	631170	Unassociated	Unassociated	Unassociated	Unassociated	SCCmec_type_II(2A)	Unassociated	Unassociated
GCA_000248675.2	ND	ST8	dfrC	AHVQ01000002.1	42914	Plasmid	17851	18336	Rep1,RepA_N	rep13,rep15	Unassociated	Unassociated	Unassociated	cn_ISSau6	Unassociated
GCA_000248675.2	ND	ST8	aac(6')-aph(2'')	AHVQ01000002.1	42914	Plasmid	38973	40412	Rep1,RepA_N	rep13,rep15	Unassociated	Unassociated	Unassociated	cn_ISSau6	Unassociated
GCA_000248675.2	ND	ST8	erm(A)	AHVQ01000003.1	102257	Chromosome	1445	2176	Unassociated	Unassociated	Tn554	Unassociated	SCCmec_type_II(2A)	Unassociated	Unassociated
GCA_000248675.2	ND	ST8	ant(9)-Ia	AHVQ01000003.1	102257	Chromosome	2302	3084	Unassociated	Unassociated	Tn554	Unassociated	SCCmec_type_II(2A)	Unassociated	Unassociated
GCA_000248675.2	ND	ST8	blaZ	AHVQ01000008.1	284129	Chromosome	252442	253290	Unassociated	Unassociated	Tn552	Unassociated	Unassociated	Unassociated	Unassociated
GCA_000248675.2	ND	ST8	erm(A)	AHVQ01000008.1	284129	Chromosome	278833	279564	Unassociated	Unassociated	Tn554	Unassociated	Unassociated	Unassociated	Unassociated
GCA_000248675.2	ND	ST8	ant(9)-Ia	AHVQ01000008.1	284129	Chromosome	279690	280472	Unassociated	Unassociated	Tn554	Unassociated	Unassociated	Unassociated	Unassociated
GCA_000248675.2	ND	ST8	erm(A)	AHVQ01000009.1	184289	Chromosome	1445	2176	Unassociated	Unassociated	Tn554	Unassociated	Unassociated	Unassociated	Unassociated
GCA_000248675.2	ND	ST8	ant(9)-Ia	AHVQ01000009.1	184289	Chromosome	2302	3084	Unassociated	Unassociated	Tn554	Unassociated	Unassociated	Unassociated	Unassociated
GCA_000248695.2	ND	ST5	SA fosB	AIER01000001.1	634391	Chromosome	158450	158869	Unassociated	Unassociated	Unassociated	Unassociated	Unassociated	Unassociated	Unassociated
GCA_000248695.2	ND	ST5	aadD	AIER01000001.1	634391	Chromosome	614982	615752	Unassociated	Unassociated	Unassociated	Unassociated	SCCmec_type_II(2A)	cn_ISSau6	Unassociated
GCA_000248695.2	ND	ST5	mecA	AIER01000001.1	634391	Chromosome	618198	620204	Unassociated	Unassociated	Unassociated	Unassociated	SCCmec_type_II(2A)	Unassociated	Unassociated
GCA_000248695.2	ND	ST5	erm(A)	AIER01000001.1	634391	Chromosome	629144	629875	Unassociated	Unassociated	Tn554	Unassociated	SCCmec_type_II(2A)	Unassociated	Unassociated
GCA_000248695.2	ND	ST5	ant(9)-Ia	AIER01000001.1	634391	Chromosome	630001	630783	Unassociated	Unassociated	Tn554	Unassociated	SCCmec_type_II(2A)	Unassociated	Unassociated
GCA_000248695.2	ND	ST5	erm(A)	AIER01000004.1	1222167	Chromosome	1216919	1217650	Unassociated	Unassociated	Tn554	Unassociated	Unassociated	Unassociated	Unassociated
GCA_000248695.2	ND	ST5	ant(9)-Ia	AIER01000004.1	1222167	Chromosome	1217776	1218556	Unassociated	Unassociated	Tn554	Unassociated	Unassociated	Unassociated	Unassociated
GCA_000248695.2	ND	ST5	erm(A)	AIER01000005.1	236370	Chromosome	1379	2110	Unassociated	Unassociated	Tn554	Unassociated	Unassociated	Unassociated	Unassociated
GCA_000248695.2	ND	ST5	ant(9)-Ia	AIER01000005.1	236370	Chromosome	2236	3018	Unassociated	Unassociated	Tn554	Unassociated	Unassociated	Unassociated	Unassociated
GCA_000248695.2	ND	ST5	blaZ	AIER01000012.1	16781	Plasmid	4922	5821	RepA_N	rep20	Unassociated	Unassociated	Unassociated	Unassociated	Unassociated
GCA_000248715.2	ND	ST5	blaZ	AHVH01000007.1	3621	Plasmid	703	1602	RepA_N	repUS70	Unassociated	Unassociated	Unassociated	Unassociated	Unassociated
GCA_000248715.2	ND	ST5	SA fosB	AHVH01000025.1	603680	Chromosome	154289	154708	Unassociated	Unassociated	Unassociated	Unassociated	Unassociated	Unassociated	Unassociated
GCA_000248715.2	ND	ST5	mecA	AHVH01000026.1	279999	Chromosome	8743	10749	Unassociated	Unassociated	Unassociated	Unassociated	SCCmec_type_IVb(2B)	Unassociated	Unassociated
GCA_000248715.2	ND	ST5	mph(C)	AHVH01000028.1	132274	Chromosome	124168	125067	Unassociated	Unassociated	Unassociated	Unassociated	Unassociated	cn_ISSau6	Unassociated
GCA_000248715.2	ND	ST5	msr(A)	AHVH01000028.1	132274	Chromosome	125166	126632	Unassociated	Unassociated	Unassociated	Unassociated	Unassociated	cn_ISSau6	Unassociated
GCA_000248715.2	ND	ST5	ant(6)-Ia	AHVH01000029.1	48644	Chromosome	4809	5450	Unassociated	Unassociated	Unassociated	Unassociated	Unassociated	cn_ISSau3	Unassociated
GCA_000248715.2	ND	ST5	sat-4	AHVH01000029.1	48644	Chromosome	5447	5989	Unassociated	Unassociated	Unassociated	Unassociated	Unassociated	cn_ISSau3	Unassociated
GCA_000248715.2	ND	ST5	aph(3')-III	AHVH01000029.1	48644	Chromosome	6082	6876	Unassociated	Unassociated	Unassociated	Unassociated	Unassociated	cn_ISSau3	Unassociated
GCA_000248735.2	ND	ST36	SA fosB	AHVJ01000001.1	563524	Chromosome	156132	156551	Unassociated	Unassociated	Unassociated	Unassociated	Unassociated	Unassociated	Unassociated
GCA_000248735.2	ND	ST36	aadD	AHVJ01000002.1	67223	Chromosome	46830	47591	Unassociated	Unassociated	Unassociated	Unassociated	SCCmec_type_II(2A)	cn_ISSau6	Unassociated
GCA_000248735.2	ND	ST36	mecA	AHVJ01000002.1	67223	Chromosome	51043	53049	Unassociated	Unassociated	Unassociated	Unassociated	SCCmec_type_II(2A)	Unassociated	Unassociated
GCA_000248735.2	ND	ST36	erm(A)	AHVJ01000002.1	67223	Chromosome	62013	62745	Unassociated	Unassociated	Tn554	Unassociated	SCCmec_type_II(2A)	Unassociated	Unassociated
GCA_000248735.2	ND	ST36	ant(9)-Ia	AHVJ01000002.1	67223	Chromosome	62871	63655	Unassociated	Unassociated	Tn554	Unassociated	SCCmec_type_II(2A)	Unassociated	Unassociated
GCA_000248735.2	ND	ST36	erm(A)	AHVJ01000003.1	36090	Chromosome	340	1071	Unassociated	Unassociated	Tn554	Unassociated	SCCmec_type_II(2A)	Unassociated	Unassociated
GCA_000248735.2	ND	ST36	ant(9)-Ia	AHVJ01000003.1	36090	Chromosome	1197	1979	Unassociated	Unassociated	Tn554	Unassociated	SCCmec_type_II(2A)	Unassociated	Unassociated
GCA_000248735.2	ND	ST36	erm(A)	AHVJ01000014.1	425535	Chromosome	420330	421059	Unassociated	Unassociated	Tn554	Unassociated	Unassociated	Unassociated	Unassociated
GCA_000248735.2	ND	ST36	ant(9)-Ia	AHVJ01000014.1	425535	Chromosome	421185	421967	Unassociated	Unassociated	Tn554	Unassociated	Unassociated	Unassociated	Unassociated
GCA_000248735.2	ND	ST36	erm(A)	AHVJ01000015.1	205414	Chromosome	340	1071	Unassociated	Unassociated	Tn554	Unassociated	Unassociated	Unassociated	Unassociated
GCA_000248735.2	ND	ST36	ant(9)-Ia	AHVJ01000015.1	205414	Chromosome	1197	1979	Unassociated	Unassociated	Tn554	Unassociated	Unassociated	Unassociated	Unassociated
GCA_000248735.2	ND	ST36	blaZ	AHVJ01000015.1	205414	Chromosome	117650	118498	Unassociated	Unassociated	Tn552	Unassociated	Unassociated	Unassociated	Unassociated
GCA_000248755.2	ND	ST5	blaZ	AHVF01000001.1	27263	Plasmid	19405	20304	RepA_N	rep20	Unassociated	Unassociated	Unassociated	Unassociated	Unassociated
GCA_000248755.2	ND	ST5	SA fosB	AHVF01000003.1	550066	Chromosome	73906	74325	Unassociated	Unassociated	Unassociated	Unassociated	Unassociated	Unassociated	Unassociated
GCA_000248755.2	ND	ST5	aadD	AHVF01000003.1	550066	Chromosome	530624	531394	Unassociated	Unassociated	Unassociated	Unassociated	SCCmec_type_II(2A)	cn_ISSau6	Unassociated
GCA_000248755.2	ND	ST5	mecA	AHVF01000003.1	550066	Chromosome	533840	535846	Unassociated	Unassociated	Unassociated	Unassociated	SCCmec_type_II(2A)	Unassociated	Unassociated
GCA_000248755.2	ND	ST5	erm(A)	AHVF01000003.1	550066	Chromosome	544786	545515	Unassociated	Unassociated	Tn554	Unassociated	SCCmec_type_II(2A)	Unassociated	Unassociated
GCA_000248755.2	ND	ST5	ant(9)-Ia	AHVF01000003.1	550066	Chromosome	545641	546423	Unassociated	Unassociated	Tn554	Unassociated	SCCmec_type_II(2A)	Unassociated	Unassociated
GCA_000248755.2	ND	ST5	erm(A)	AHVF01000004.1	468570	Chromosome	1393	2124	Unassociated	Unassociated	Tn554	Unassociated	SCCmec_type_II(2A)	Unassociated	Unassociated
GCA_000248755.2	ND	ST5	ant(9)-Ia	AHVF01000004.1	468570	Chromosome	2250	3031	Unassociated	Unassociated	Tn554	Unassociated	SCCmec_type_II(2A)	Unassociated	Unassociated
GCA_000248755.2	ND	ST5	erm(A)	AHVF01000009.1	160854	Chromosome	155572	156303	Unassociated	Unassociated	Tn554	Unassociated	Unassociated	Unassociated	Unassociated
GCA_000248755.2	ND	ST5	ant(9)-Ia	AHVF01000009.1	160854	Chromosome	156429	157212	Unassociated	Unassociated	Tn554	Unassociated	Unassociated	Unassociated	Unassociated
GCA_000248755.2	ND	ST5	erm(A)	AHVF01000010.1	235629	Chromosome	1393	2124	Unassociated	Unassociated	Tn554	Unassociated	Unassociated	Unassociated	Unassociated
GCA_000248755.2	ND	ST5	ant(9)-Ia	AHVF01000010.1	235629	Chromosome	2250	3032	Unassociated	Unassociated	Tn554	Unassociated	Unassociated	Unassociated	Unassociated
GCA_000248775.2	ND	ST36	SA fosB	AHVU01000001.1	629188	Chromosome	156254	156673	Unassociated	Unassociated	Unassociated	Unassociated	Unassociated	Unassociated	Unassociated
GCA_000248775.2	ND	ST36	aadD	AHVU01000001.1	629188	Chromosome	608795	609556	Unassociated	Unassociated	Unassociated	Unassociated	SCCmec_type_II(2A)	cn_ISSau6	Unassociated
GCA_000248775.2	ND	ST36	mecA	AHVU01000001.1	629188	Chromosome	613008	615014	Unassociated	Unassociated	Unassociated	Unassociated	SCCmec_type_II(2A)	Unassociated	Unassociated
GCA_000248775.2	ND	ST36	erm(A)	AHVU01000001.1	629188	Chromosome	623977	624709	Unassociated	Unassociated	Tn554	Unassociated	SCCmec_type_II(2A)	Unassociated	Unassociated
GCA_000248775.2	ND	ST36	ant(9)-Ia	AHVU01000001.1	629188	Chromosome	624836	625618	Unassociated	Unassociated	Tn554	Unassociated	SCCmec_type_II(2A)	Unassociated	Unassociated
GCA_000248775.2	ND	ST36	aac(6')-aph(2'')	AHVU01000002.1	25824	Plasmid	2623	4062	Rep1,RepA_N	rep13,rep15	Unassociated	Unassociated	Unassociated	cn_ISSau6	Unassociated
GCA_000248775.2	ND	ST36	qacD	AHVU01000002.1	25824	Plasmid	5004	7004	Rep1,RepA_N	rep13,rep15	Unassociated	Unassociated	Unassociated	cn_ISSau6	Unassociated
GCA_000248775.2	ND	ST36	dfrC	AHVU01000002.1	25824	Plasmid	24694	25179	Rep1,RepA_N	rep13,rep15	Unassociated	Unassociated	Unassociated	Unassociated	Unassociated
GCA_000248775.2	ND	ST36	erm(A)	AHVU01000009.1	391572	Chromosome	386360	387089	Unassociated	Unassociated	Tn554	Unassociated	Unassociated	Unassociated	Unassociated
GCA_000248775.2	ND	ST36	ant(9)-Ia	AHVU01000009.1	391572	Chromosome	387217	387998	Unassociated	Unassociated	Tn554	Unassociated	Unassociated	Unassociated	Unassociated
GCA_000248775.2	ND	ST36	erm(A)	AHVU01000010.1	189989	Chromosome	1359	2090	Unassociated	Unassociated	Tn554	Unassociated	Unassociated	Unassociated	Unassociated
GCA_000248775.2	ND	ST36	ant(9)-Ia	AHVU01000010.1	189989	Chromosome	2216	2998	Unassociated	Unassociated	Tn554	Unassociated	Unassociated	Unassociated	Unassociated
GCA_000248775.2	ND	ST36	blaZ	AHVU01000010.1	189989	Chromosome	118664	119512	Unassociated	Unassociated	Tn552	Unassociated	Unassociated	Unassociated	Unassociated
GCA_000248795.2	ND	ST8	SA fosB	AHVW01000001.1	685809	Chromosome	157368	157787	Unassociated	Unassociated	Unassociated	Unassociated	Unassociated	Unassociated	Unassociated
GCA_000248795.2	ND	ST8	blaZ	AHVW01000002.1	310852	Chromosome	1	513	Unassociated	Unassociated	Unassociated	Unassociated	Unassociated	Unassociated	Unassociated
GCA_000248795.2	ND	ST8	blaZ	AHVW01000002.1	310852	Chromosome	19055	19903	Unassociated	Unassociated	Tn552	Unassociated	Unassociated	Unassociated	Unassociated
GCA_000248795.2	ND	ST8	mecA	AHVW01000002.1	310852	Chromosome	44458	46464	Unassociated	Unassociated	Unassociated	Unassociated	SCCmec_type_IVd(2B)	Unassociated	Unassociated
GCA_000248795.2	ND	ST8	tet(M)	AHVW01000003.1	127722	Chromosome	28091	30010	Unassociated	Unassociated	Unassociated	Tn916	Unassociated	Unassociated	Unassociated
GCA_000248795.2	ND	ST8	dfrC	AHVW01000009.1	11588	Plasmid	785	1270	ND	ND	Unassociated	Unassociated	Unassociated	Unassociated	Unassociated
GCA_000248795.2	ND	ST8	aac(6')-aph(2'')	AHVW01000009.1	11588	Plasmid	6181	7620	ND	ND	Unassociated	Unassociated	Unassociated	cn_IS256	Unassociated
GCA_000248795.2	ND	ST8	blaZ	AHVW01000009.1	11588	Plasmid	9024	9569	ND	ND	Unassociated	Unassociated	Unassociated	Unassociated	Unassociated
GCA_000248795.2	ND	ST8	dfrC	AHVW01000010.1	11776	Plasmid	3630	4115	ND	ND	Unassociated	Unassociated	Unassociated	cn_ISSau6	Unassociated
GCA_000248795.2	ND	ST8	erm(C)	AHVW01000011.1	2741	Plasmid	346	1080	RepL	rep10	Unassociated	Unassociated	Unassociated	Unassociated	Unassociated
GCA_000248815.2	ND	ST664	aph(2'')-If	AHVN01000002.1	2416	Plasmid	1843	2416	RepA_N	rep20	Unassociated	Unassociated	Unassociated	Unassociated	Unassociated
GCA_000248815.2	ND	ST664	aac(6')-aph(2'')	AHVN01000003.1	4473	Plasmid	1	1133	RepA_N	rep20	Unassociated	Unassociated	Unassociated	Unassociated	Unassociated
GCA_000248815.2	ND	ST664	SA fosB	AHVN01000004.1	878783	Chromosome	161362	161781	Unassociated	Unassociated	Unassociated	Unassociated	Unassociated	Unassociated	Unassociated
GCA_000248815.2	ND	ST664	blaZ	AHVN01000004.1	878783	Chromosome	696766	697610	Unassociated	Unassociated	Tn552	Unassociated	Unassociated	Unassociated	Unassociated
GCA_000248815.2	ND	ST664	mecA	AHVN01000004.1	878783	Chromosome	722164	724170	Unassociated	Unassociated	Unassociated	Unassociated	SCCmec_type_IVd(2B)	Unassociated	Unassociated
GCA_000248815.2	ND	ST664	tet(M)	AHVN01000005.1	199452	Chromosome	99461	101379	Unassociated	Unassociated	Unassociated	Tn916	Unassociated	Unassociated	Unassociated
GCA_000248815.2	ND	ST664	dfrC	AHVN01000014.1	3566	Plasmid	1495	1980	RepA_N	rep20	Unassociated	Unassociated	Unassociated	cn_ISSau6	Unassociated
GCA_000248835.2	ND	ST609	SA fosB	AHVV01000004.1	129872	Chromosome	103385	103804	Unassociated	Unassociated	Unassociated	Unassociated	Unassociated	Unassociated	Unassociated
GCA_000248835.2	ND	ST609	aadD	AHVV01000005.1	691811	Chromosome	431826	432596	Unassociated	Unassociated	Unassociated	Unassociated	SCCmec_type_IVd(2B)	cn_ISSau6	Unassociated
GCA_000248835.2	ND	ST609	mecA	AHVV01000005.1	691811	Chromosome	435042	437048	Unassociated	Unassociated	Unassociated	Unassociated	SCCmec_type_IVd(2B)	Unassociated	Unassociated
GCA_000248835.2	ND	ST609	blaZ	AHVV01000005.1	691811	Chromosome	461602	462450	Unassociated	Unassociated	Tn552	Unassociated	Unassociated	Unassociated	Unassociated
GCA_000248835.2	ND	ST609	tet(M)	AHVV01000011.1	51418	Chromosome	28026	29945	Unassociated	Unassociated	Unassociated	Tn916	Unassociated	Unassociated	Unassociated
GCA_000248855.2	ND	ST45	blaZ	AIES01000018.1	180182	Chromosome	73167	74054	Unassociated	Unassociated	Unassociated	Unassociated	Unassociated	Unassociated	Unassociated
GCA_000248875.2	ND	ST346	SA fosB	AHVS01000001.1	626325	Chromosome	156086	156505	Unassociated	Unassociated	Unassociated	Unassociated	Unassociated	Unassociated	Unassociated
GCA_000248875.2	ND	ST346	aadD	AHVS01000001.1	626325	Chromosome	610681	611442	Unassociated	Unassociated	Unassociated	Unassociated	SCCmec_type_II(2A)	cn_ISSau6	Unassociated
GCA_000248875.2	ND	ST346	mecA	AHVS01000001.1	626325	Chromosome	614894	616900	Unassociated	Unassociated	Unassociated	Unassociated	SCCmec_type_II(2A)	Unassociated	Unassociated
GCA_000248875.2	ND	ST346	erm(A)	AHVS01000001.1	626325	Chromosome	625863	626325	Unassociated	Unassociated	Unassociated	Unassociated	SCCmec_type_II(2A)	Unassociated	Unassociated
GCA_000248875.2	ND	ST346	erm(A)	AHVS01000002.1	462930	Chromosome	1	460	Unassociated	Unassociated	Unassociated	Unassociated	SCCmec_type_II(2A)	Unassociated	Unassociated
GCA_000248875.2	ND	ST346	ant(9)-Ia	AHVS01000002.1	462930	Chromosome	586	1368	Unassociated	Unassociated	Unassociated	Unassociated	SCCmec_type_II(2A)	Unassociated	Unassociated
GCA_000248875.2	ND	ST346	ant(9)-Ia	AHVS01000005.1	152223	Chromosome	150856	151638	Unassociated	Unassociated	Unassociated	Unassociated	Unassociated	Unassociated	Unassociated
GCA_000248875.2	ND	ST346	erm(A)	AHVS01000005.1	152223	Chromosome	151764	152223	Unassociated	Unassociated	Unassociated	Unassociated	Unassociated	Unassociated	Unassociated
GCA_000248875.2	ND	ST346	ant(9)-Ia	AHVS01000006.1	104260	Chromosome	3593	4374	Unassociated	Unassociated	Tn554	Unassociated	Unassociated	Unassociated	Unassociated
GCA_000248875.2	ND	ST346	erm(A)	AHVS01000006.1	104260	Chromosome	4500	5231	Unassociated	Unassociated	Tn554	Unassociated	Unassociated	Unassociated	Unassociated
GCA_000248875.2	ND	ST346	erm(A)	AHVS01000007.1	797803	Chromosome	792570	793302	Unassociated	Unassociated	Tn554	Unassociated	Unassociated	Unassociated	Unassociated
GCA_000248875.2	ND	ST346	ant(9)-Ia	AHVS01000007.1	797803	Chromosome	793428	794210	Unassociated	Unassociated	Tn554	Unassociated	Unassociated	Unassociated	Unassociated
GCA_000248875.2	ND	ST346	erm(A)	AHVS01000008.1	239884	Chromosome	1	460	Unassociated	Unassociated	Unassociated	Unassociated	Unassociated	Unassociated	Unassociated
GCA_000248875.2	ND	ST346	ant(9)-Ia	AHVS01000008.1	239884	Chromosome	586	1368	Unassociated	Unassociated	Unassociated	Unassociated	Unassociated	Unassociated	Unassociated
GCA_000248875.2	ND	ST346	blaZ	AHVS01000008.1	239884	Chromosome	117039	117884	Unassociated	Unassociated	Tn552	Unassociated	Unassociated	Unassociated	Unassociated
GCA_000248895.2	ND	ST36	SA fosB	AHVP01000001.1	603791	Chromosome	156077	156496	Unassociated	Unassociated	Unassociated	Unassociated	Unassociated	Unassociated	Unassociated
GCA_000248895.2	ND	ST36	aadD	AHVP01000002.1	18739	Chromosome	4755	5516	Unassociated	Unassociated	Unassociated	Unassociated	SCCmec_type_II(2A)	cn_ISSau6	Unassociated
GCA_000248895.2	ND	ST36	mecA	AHVP01000002.1	18739	Chromosome	8968	10974	Unassociated	Unassociated	Unassociated	Unassociated	SCCmec_type_II(2A)	Unassociated	Unassociated
GCA_000248895.2	ND	ST36	erm(A)	AHVP01000003.1	236645	Chromosome	1426	2157	Unassociated	Unassociated	Tn554	Unassociated	SCCmec_type_II(2A)	Unassociated	Unassociated
GCA_000248895.2	ND	ST36	ant(9)-Ia	AHVP01000003.1	236645	Chromosome	2283	3065	Unassociated	Unassociated	Tn554	Unassociated	SCCmec_type_II(2A)	Unassociated	Unassociated
GCA_000248895.2	ND	ST36	erm(A)	AHVP01000024.1	34309	Chromosome	29120	29851	Unassociated	Unassociated	Tn554	Unassociated	Unassociated	Unassociated	Unassociated
GCA_000248895.2	ND	ST36	ant(9)-Ia	AHVP01000024.1	34309	Chromosome	29977	30760	Unassociated	Unassociated	Tn554	Unassociated	Unassociated	Unassociated	Unassociated
GCA_000248895.2	ND	ST36	blaZ	AHVP01000025.1	182972	Chromosome	114660	115507	Unassociated	Unassociated	Tn552	Unassociated	Unassociated	Unassociated	Unassociated
GCA_000248915.2	ND	ST45	mecA	AHVI01000001.1	1055888	Chromosome	603780	605786	Unassociated	Unassociated	Unassociated	Unassociated	SCCmec_type_IVa(2B)	Unassociated	Unassociated
GCA_000248915.2	ND	ST45	blaZ	AHVI01000010.1	25129	Plasmid	3717	4561	Inc18,Rep3,RepA_N	rep16,rep19,rep5a	Tn552	Unassociated	Unassociated	Unassociated	Unassociated
GCA_000248935.2	ND	ST634	blaZ	AHVR01000001.1	28798	Plasmid	25015	25914	RepA_N	rep20	Unassociated	Unassociated	Unassociated	Unassociated	Unassociated
GCA_000248935.2	ND	ST634	SA fosB	AHVR01000002.1	1055523	Chromosome	158196	158615	Unassociated	Unassociated	Unassociated	Unassociated	Unassociated	Unassociated	Unassociated
GCA_000248935.2	ND	ST634	mecA	AHVR01000002.1	1055523	Chromosome	616041	618047	Unassociated	Unassociated	Unassociated	Unassociated	SCCmec_type_IVa(2B)	Unassociated	Unassociated
GCA_000248955.2	ND	ST36	aadD	AHVL01000001.1	21746	Chromosome	4432	5193	Unassociated	Unassociated	Unassociated	Unassociated	SCCmec_type_II(2A)	cn_ISSau6	Unassociated
GCA_000248955.2	ND	ST36	mecA	AHVL01000001.1	21746	Chromosome	8645	10651	Unassociated	Unassociated	Unassociated	Unassociated	SCCmec_type_II(2A)	Unassociated	Unassociated
GCA_000248955.2	ND	ST36	erm(A)	AHVL01000001.1	21746	Chromosome	19615	20346	Unassociated	Unassociated	Unassociated	Unassociated	SCCmec_type_II(2A)	Unassociated	Unassociated
GCA_000248955.2	ND	ST36	ant(9)-Ia	AHVL01000001.1	21746	Chromosome	20472	21255	Unassociated	Unassociated	Unassociated	Unassociated	SCCmec_type_II(2A)	Unassociated	Unassociated
GCA_000248955.2	ND	ST36	qacD	AHVL01000003.1	3296	Plasmid	1771	3296	Rep1	rep13	Unassociated	Unassociated	Unassociated	Unassociated	Unassociated
GCA_000248955.2	ND	ST36	SA fosB	AHVL01000012.1	501965	Chromosome	95257	95676	Unassociated	Unassociated	Unassociated	Unassociated	Unassociated	Unassociated	Unassociated
GCA_000248955.2	ND	ST36	dfrC	AHVL01000013.1	61112	Chromosome	44230	44715	Unassociated	Unassociated	Unassociated	Unassociated	SCCmec_type_II(2A)	cn_ISSau6	Unassociated
GCA_000248955.2	ND	ST36	aac(6')-aph(2'')	AHVL01000014.1	7642	Plasmid	804	2243	Rep1	rep13	Unassociated	Unassociated	Unassociated	cn_ISSau6	Unassociated
GCA_000248955.2	ND	ST36	erm(A)	AHVL01000015.1	462908	Chromosome	1324	2055	Unassociated	Unassociated	Tn554	Unassociated	SCCmec_type_II(2A)	Unassociated	Unassociated
GCA_000248955.2	ND	ST36	ant(9)-Ia	AHVL01000015.1	462908	Chromosome	2181	2961	Unassociated	Unassociated	Tn554	Unassociated	SCCmec_type_II(2A)	Unassociated	Unassociated
GCA_000248955.2	ND	ST36	erm(A)	AHVL01000020.1	761720	Chromosome	758990	759721	Unassociated	Unassociated	Unassociated	Unassociated	Unassociated	Unassociated	Unassociated
GCA_000248955.2	ND	ST36	ant(9)-Ia	AHVL01000020.1	761720	Chromosome	759847	760629	Unassociated	Unassociated	Unassociated	Unassociated	Unassociated	Unassociated	Unassociated
GCA_000248955.2	ND	ST36	blaZ	AHVL01000021.1	240412	Chromosome	115494	116342	Unassociated	Unassociated	Tn552	Unassociated	Unassociated	Unassociated	Unassociated
GCA_000248975.2	ND	ST8	SA fosB	AHVO01000004.1	553078	Chromosome	104638	105057	Unassociated	Unassociated	Unassociated	Unassociated	Unassociated	Unassociated	Unassociated
GCA_000248975.2	ND	ST8	ant(9)-Ia	AHVO01000006.1	1183638	Chromosome	389401	390183	Unassociated	Unassociated	Unassociated	Unassociated	SCCmec_type_II(2A)	Unassociated	Unassociated
GCA_000248975.2	ND	ST8	erm(A)	AHVO01000006.1	1183638	Chromosome	390309	391040	Unassociated	Unassociated	Unassociated	Unassociated	SCCmec_type_II(2A)	Unassociated	Unassociated
GCA_000248975.2	ND	ST8	mecA	AHVO01000006.1	1183638	Chromosome	399968	401974	Unassociated	Unassociated	Unassociated	Unassociated	SCCmec_type_II(2A)	Unassociated	Unassociated
GCA_000248975.2	ND	ST8	blaZ	AHVO01000010.1	75144	Chromosome	73545	74390	Unassociated	Unassociated	Unassociated	Unassociated	Unassociated	Unassociated	Unassociated
GCA_000248995.2	ND	ST105	SA fosB	AHVT01000001.1	632308	Chromosome	156280	156699	Unassociated	Unassociated	Unassociated	Unassociated	Unassociated	Unassociated	Unassociated
GCA_000248995.2	ND	ST105	aadD	AHVT01000001.1	632308	Chromosome	612935	613705	Unassociated	Unassociated	Unassociated	Unassociated	SCCmec_type_II(2A)	cn_ISSau6	Unassociated
GCA_000248995.2	ND	ST105	mecA	AHVT01000001.1	632308	Chromosome	616151	618157	Unassociated	Unassociated	Unassociated	Unassociated	SCCmec_type_II(2A)	Unassociated	Unassociated
GCA_000248995.2	ND	ST105	erm(A)	AHVT01000001.1	632308	Chromosome	627097	627828	Unassociated	Unassociated	Tn554	Unassociated	SCCmec_type_II(2A)	Unassociated	Unassociated
GCA_000248995.2	ND	ST105	ant(9)-Ia	AHVT01000001.1	632308	Chromosome	627954	628735	Unassociated	Unassociated	Tn554	Unassociated	SCCmec_type_II(2A)	Unassociated	Unassociated
GCA_000248995.2	ND	ST105	erm(A)	AHVT01000002.1	498904	Chromosome	1358	2089	Unassociated	Unassociated	Tn554	Unassociated	SCCmec_type_II(2A)	Unassociated	Unassociated
GCA_000248995.2	ND	ST105	ant(9)-Ia	AHVT01000002.1	498904	Chromosome	2215	2997	Unassociated	Unassociated	Tn554	Unassociated	SCCmec_type_II(2A)	Unassociated	Unassociated
GCA_000248995.2	ND	ST105	ant(9)-Ia	AHVT01000005.1	57942	Chromosome	3578	4360	Unassociated	Unassociated	Tn554	Unassociated	Unassociated	Unassociated	Unassociated
GCA_000248995.2	ND	ST105	erm(A)	AHVT01000005.1	57942	Chromosome	4486	5217	Unassociated	Unassociated	Tn554	Unassociated	Unassociated	Unassociated	Unassociated
GCA_000248995.2	ND	ST105	erm(A)	AHVT01000019.1	227904	Chromosome	1358	2089	Unassociated	Unassociated	Tn554	Unassociated	Unassociated	Unassociated	Unassociated
GCA_000248995.2	ND	ST105	ant(9)-Ia	AHVT01000019.1	227904	Chromosome	2215	2997	Unassociated	Unassociated	Tn554	Unassociated	Unassociated	Unassociated	Unassociated
GCA_000248995.2	ND	ST105	blaZ	AHVT01000024.1	27910	Plasmid	15585	16484	RepA_N	rep20	Unassociated	Unassociated	Unassociated	Unassociated	Unassociated
GCA_000249015.2	ND	ST1	mecA	AHVY01000001.1	971184	Chromosome	603313	605319	Unassociated	Unassociated	Unassociated	Unassociated	SCCmec_type_IVa(2B)	Unassociated	Unassociated
GCA_000249015.2	ND	ST1	blaZ	AHVY01000014.1	10462	Plasmid	6158	7003	Inc18,Rep3	rep16,rep5a	Tn552	Unassociated	Unassociated	Unassociated	Unassociated
GCA_000252405.2	2007	ST398	blaZ	AIDT01000014.1	70547	Chromosome	69597	70484	Unassociated	Unassociated	Unassociated	Unassociated	Unassociated	Unassociated	Unassociated
GCA_000253135.1	2005	ST5	aadD	FR714927.1	2729540	Chromosome	40818	41588	Unassociated	Unassociated	Unassociated	Unassociated	Unassociated	cn_ISSau6	Unassociated
GCA_000253135.1	2005	ST5	ant(9)-Ia	FR714927.1	2729540	Chromosome	146060	146842	Unassociated	Unassociated	Tn554	Unassociated	Unassociated	Unassociated	Unassociated
GCA_000253135.1	2005	ST5	erm(A)	FR714927.1	2729540	Chromosome	146968	147699	Unassociated	Unassociated	Tn554	Unassociated	Unassociated	Unassociated	Unassociated
GCA_000253135.1	2005	ST5	SA fosB	FR714927.1	2729540	Chromosome	2312279	2312698	Unassociated	Unassociated	Unassociated	Unassociated	Unassociated	Unassociated	Unassociated
GCA_000253135.1	2005	ST5	blaZ	FR714929.1	27271	Plasmid	22202	23101	RepA_N	rep20	Unassociated	Unassociated	Unassociated	Unassociated	Unassociated
GCA_000258685.1	2004	ST398	erm(T)	CP003045.1	2715000	Chromosome	1795212	1795946	Unassociated	Unassociated	Unassociated	Unassociated	Unassociated	cn_ISSau6	Unassociated
GCA_000258685.1	2004	ST398	blaZ	CP003045.1	2715000	Chromosome	1910346	1911232	Unassociated	Unassociated	Unassociated	Unassociated	Unassociated	Unassociated	Unassociated
GCA_000259715.1	2008	ST772	SA fosB	AJGE01000005.1	39184	Chromosome	117	536	Unassociated	Unassociated	Unassociated	Unassociated	Unassociated	Unassociated	Unassociated
GCA_000259715.1	2008	ST772	aph(3')-III	AJGE01000034.1	2368	Unclassified	203	997	Unassociated	Unassociated	Unassociated	Unassociated	Unassociated	Unassociated	Unassociated
GCA_000259715.1	2008	ST772	ant(6)-Ia	AJGE01000034.1	2368	Unclassified	1622	2263	Unassociated	Unassociated	Unassociated	Unassociated	Unassociated	Unassociated	Unassociated
GCA_000259715.1	2008	ST772	dfrG	AJGE01000035.1	3276	Plasmid	2505	3002	ND	ND	Unassociated	Unassociated	Unassociated	Unassociated	Unassociated
GCA_000259715.1	2008	ST772	blaZ	AJGE01000047.1	75545	Chromosome	72026	72871	Unassociated	Unassociated	Unassociated	Unassociated	Unassociated	Unassociated	Unassociated
GCA_000259715.1	2008	ST772	blaZ	AJGE01000057.1	9617	Plasmid	41	886	ND	ND	Tn552	Unassociated	Unassociated	Unassociated	Unassociated
GCA_000259715.1	2008	ST772	mph(C)	AJGE01000057.1	9617	Plasmid	6710	7609	ND	ND	Unassociated	Unassociated	Unassociated	Unassociated	Unassociated
GCA_000259715.1	2008	ST772	msr(A)	AJGE01000057.1	9617	Plasmid	7708	9174	ND	ND	Unassociated	Unassociated	Unassociated	Unassociated	Unassociated
GCA_000259715.1	2008	ST772	mecA	AJGE01000075.1	4183	Chromosome	221	2227	Unassociated	Unassociated	Unassociated	Unassociated	SCCmec_type_V(5C2)	Unassociated	Unassociated
GCA_000262815.1	ND	ST371	mecA	AHBK01000002.1	11550	Chromosome	1742	3748	Unassociated	Unassociated	Unassociated	Unassociated	SCCmec_type_II(2A)	Unassociated	Unassociated
GCA_000262815.1	ND	ST371	SA fosB	AHBK01000076.1	86565	Chromosome	197	616	Unassociated	Unassociated	Unassociated	Unassociated	Unassociated	Unassociated	Unassociated
GCA_000262815.1	ND	ST371	VanHAX	AHBK01000092.1	11093	Plasmid	3201	5807	Rep1,RepA_N	rep13,rep15,rep22	Unassociated	Unassociated	Unassociated	Unassociated	Unassociated
GCA_000262815.1	ND	ST371	blaZ	AHBK01000095.1	6803	Plasmid	301	1149	Rep1,RepA_N	rep13,rep15,rep22	Tn552	Unassociated	Unassociated	Unassociated	Unassociated
GCA_000262815.1	ND	ST371	ant(9)-Ia	AHBK01000096.1	6720	Chromosome	3649	4431	Unassociated	Unassociated	Tn554	Unassociated	Unassociated	Unassociated	Unassociated
GCA_000262815.1	ND	ST371	erm(A)	AHBK01000096.1	6720	Chromosome	4557	5288	Unassociated	Unassociated	Tn554	Unassociated	Unassociated	Unassociated	Unassociated
GCA_000262815.1	ND	ST371	aadD	AHBK01000097.1	5234	Plasmid	425	1195	Rep1,RepA_N	rep13,rep15,rep22	Unassociated	Unassociated	Unassociated	Unassociated	Unassociated
GCA_000262815.1	ND	ST371	qacD	AHBK01000102.1	3431	Plasmid	1761	3431	Rep1,RepA_N	rep13,rep15,rep22	Unassociated	Unassociated	Unassociated	Unassociated	Unassociated
GCA_000262815.1	ND	ST371	aac(6')-aph(2'')	AHBK01000105.1	2606	Plasmid	435	1874	Rep1,RepA_N	rep13,rep15,rep22	Unassociated	Unassociated	Unassociated	Unassociated	Unassociated
GCA_000262815.1	ND	ST371	dfrC	AHBK01000106.1	2586	Plasmid	1353	1838	Rep1,RepA_N	rep13,rep15,rep22	Unassociated	Unassociated	Unassociated	Unassociated	Unassociated
GCA_000262835.1	ND	ST5	mecA	AHBL01000002.1	11758	Chromosome	1917	3923	Unassociated	Unassociated	Unassociated	Unassociated	SCCmec_type_II(2A)	Unassociated	Unassociated
GCA_000262835.1	ND	ST5	SA fosB	AHBL01000053.1	204808	Chromosome	153675	154094	Unassociated	Unassociated	Unassociated	Unassociated	Unassociated	Unassociated	Unassociated
GCA_000262835.1	ND	ST5	blaZ	AHBL01000061.1	25427	Plasmid	3634	4479	Inc18,Rep3,RepA_N,Rep_trans	rep15,rep16,rep17,rep19,rep5a,rep7a,rep9a	Tn552	Unassociated	Unassociated	Unassociated	Unassociated
GCA_000262835.1	ND	ST5	VanHAX	AHBL01000065.1	12766	Plasmid	5320	7926	Inc18,Rep3,RepA_N,Rep_trans	rep15,rep16,rep17,rep19,rep5a,rep7a,rep9a	Unassociated	Unassociated	Unassociated	Unassociated	Unassociated
GCA_000262835.1	ND	ST5	qacB	AHBL01000066.1	9780	Plasmid	7749	9293	Rep2,RepA_N	repUS23,repUS46	Unassociated	Unassociated	Unassociated	Unassociated	Unassociated
GCA_000262835.1	ND	ST5	erm(A)	AHBL01000070.1	6719	Plasmid	1433	2164	Rep1	rep22	Tn554	Unassociated	Unassociated	Unassociated	Unassociated
GCA_000262835.1	ND	ST5	ant(9)-Ia	AHBL01000070.1	6719	Plasmid	2290	3072	Rep1	rep22	Tn554	Unassociated	Unassociated	Unassociated	Unassociated
GCA_000262835.1	ND	ST5	erm(B)	AHBL01000072.1	5620	Plasmid	597	1334	Inc18,Rep3,RepA_N,Rep_trans	rep15,rep16,rep17,rep19,rep5a,rep7a,rep9a	Tn917	Unassociated	Unassociated	Unassociated	Unassociated
GCA_000262835.1	ND	ST5	mph(C)	AHBL01000073.1	5574	Plasmid	2299	3198	Inc18,Rep3,RepA_N,Rep_trans	rep15,rep16,rep17,rep19,rep5a,rep7a,rep9a	Unassociated	Unassociated	Unassociated	Unassociated	Unassociated
GCA_000262835.1	ND	ST5	msr(A)	AHBL01000073.1	5574	Plasmid	3297	4763	Inc18,Rep3,RepA_N,Rep_trans	rep15,rep16,rep17,rep19,rep5a,rep7a,rep9a	Unassociated	Unassociated	Unassociated	Unassociated	Unassociated
GCA_000262835.1	ND	ST5	aadD	AHBL01000074.1	5192	Plasmid	448	1218	Rep1	rep22	Unassociated	Unassociated	Unassociated	Unassociated	Unassociated
GCA_000262835.1	ND	ST5	tet(K)	AHBL01000075.1	4830	Plasmid	2404	3783	Inc18,Rep3,RepA_N,Rep_trans	rep15,rep16,rep17,rep19,rep5a,rep7a,rep9a	Unassociated	Unassociated	Unassociated	Unassociated	Unassociated
GCA_000262835.1	ND	ST5	ant(6)-Ia	AHBL01000081.1	3130	Plasmid	445	1086	Inc18,Rep3,RepA_N,Rep_trans	rep15,rep16,rep17,rep19,rep5a,rep7a,rep9a	Unassociated	Unassociated	Unassociated	Unassociated	Unassociated
GCA_000262835.1	ND	ST5	sat-4	AHBL01000081.1	3130	Plasmid	1083	1625	Inc18,Rep3,RepA_N,Rep_trans	rep15,rep16,rep17,rep19,rep5a,rep7a,rep9a	Unassociated	Unassociated	Unassociated	Unassociated	Unassociated
GCA_000262835.1	ND	ST5	aph(3')-III	AHBL01000081.1	3130	Plasmid	1718	2512	Inc18,Rep3,RepA_N,Rep_trans	rep15,rep16,rep17,rep19,rep5a,rep7a,rep9a	Unassociated	Unassociated	Unassociated	Unassociated	Unassociated
GCA_000262835.1	ND	ST5	aac(6')-aph(2'')	AHBL01000082.1	2757	Plasmid	805	2244	Inc18,Rep3,RepA_N,Rep_trans	rep15,rep16,rep17,rep19,rep5a,rep7a,rep9a	Unassociated	Unassociated	Unassociated	Unassociated	Unassociated
GCA_000262835.1	ND	ST5	dfrC	AHBL01000084.1	2721	Plasmid	775	1260	Inc18,Rep3,RepA_N,Rep_trans	rep15,rep16,rep17,rep19,rep5a,rep7a,rep9a	Unassociated	Unassociated	Unassociated	Unassociated	Unassociated
GCA_000262855.1	ND	ST5	mecA	AHBM01000003.1	58636	Chromosome	1915	3921	Unassociated	Unassociated	Unassociated	Unassociated	SCCmec_type_IV(2B)	Unassociated	Unassociated
GCA_000262855.1	ND	ST5	SA fosB	AHBM01000044.1	147409	Chromosome	258	677	Unassociated	Unassociated	Unassociated	Unassociated	Unassociated	Unassociated	Unassociated
GCA_000262855.1	ND	ST5	blaZ	AHBM01000054.1	25024	Plasmid	19732	20577	Inc18,Rep3,RepA_N	rep16,rep19,rep5a	Tn552	Unassociated	Unassociated	Unassociated	Unassociated
GCA_000262855.1	ND	ST5	VanHAX	AHBM01000055.1	16789	Plasmid	9587	12193	Inc18,RepA_N,Rep_trans	rep14a,rep17,rep2	Unassociated	Unassociated	Unassociated	Unassociated	Unassociated
GCA_000262855.1	ND	ST5	tet(S)	AHBM01000058.1	8221	Plasmid	939	2864	Inc18,RepA_N,Rep_trans	rep14a,rep17,rep2	Unassociated	Unassociated	Unassociated	Unassociated	Unassociated
GCA_000262855.1	ND	ST5	mph(C)	AHBM01000059.1	7446	Plasmid	4238	5137	Inc18,RepA_N,Rep_trans	rep14a,rep17,rep2	Unassociated	Unassociated	Unassociated	Unassociated	Unassociated
GCA_000262855.1	ND	ST5	msr(A)	AHBM01000059.1	7446	Plasmid	5236	6702	Inc18,RepA_N,Rep_trans	rep14a,rep17,rep2	Unassociated	Unassociated	Unassociated	Unassociated	Unassociated
GCA_000262855.1	ND	ST5	erm(B)	AHBM01000063.1	5297	Plasmid	632	1369	Inc18,RepA_N,Rep_trans	rep14a,rep17,rep2	Unassociated	Unassociated	Unassociated	Unassociated	Unassociated
GCA_000262855.1	ND	ST5	ant(6)-Ia	AHBM01000063.1	5297	Plasmid	4628	5297	Inc18,RepA_N,Rep_trans	rep14a,rep17,rep2	Unassociated	Unassociated	Unassociated	Unassociated	Unassociated
GCA_000262855.1	ND	ST5	aph(3')-III	AHBM01000070.1	3265	Plasmid	794	1588	Inc18,RepA_N,Rep_trans	rep14a,rep17,rep2	Unassociated	Unassociated	Unassociated	Unassociated	Unassociated
GCA_000262855.1	ND	ST5	sat-4	AHBM01000070.1	3265	Plasmid	1681	2223	Inc18,RepA_N,Rep_trans	rep14a,rep17,rep2	Unassociated	Unassociated	Unassociated	Unassociated	Unassociated
GCA_000262855.1	ND	ST5	ant(6)-Ia	AHBM01000070.1	3265	Plasmid	2220	2861	Inc18,RepA_N,Rep_trans	rep14a,rep17,rep2	Unassociated	Unassociated	Unassociated	Unassociated	Unassociated
GCA_000262855.1	ND	ST5	aac(6')-aph(2'')	AHBM01000071.1	2614	Plasmid	411	1850	ND	ND	Unassociated	Unassociated	Unassociated	Unassociated	Unassociated
GCA_000262875.1	ND	ST4166	mecA	AHBN01000002.1	11694	Chromosome	1812	3818	Unassociated	Unassociated	Unassociated	Unassociated	SCCmec_type_II(2A)	Unassociated	Unassociated
GCA_000262875.1	ND	ST4166	erm(A)	AHBN01000039.1	6647	Chromosome	1360	2091	Unassociated	Unassociated	Unassociated	Unassociated	Unassociated	Unassociated	Unassociated
GCA_000262875.1	ND	ST4166	ant(9)-Ia	AHBN01000039.1	6647	Chromosome	2217	2999	Unassociated	Unassociated	Unassociated	Unassociated	Unassociated	Unassociated	Unassociated
GCA_000262875.1	ND	ST4166	SA fosB	AHBN01000056.1	216370	Chromosome	63431	63850	Unassociated	Unassociated	Unassociated	Unassociated	Unassociated	Unassociated	Unassociated
GCA_000262875.1	ND	ST4166	erm(B)	AHBN01000064.1	43062	Unclassified	4	741	Unassociated	Unassociated	Unassociated	Unassociated	Unassociated	Unassociated	Unassociated
GCA_000262875.1	ND	ST4166	VanHAX	AHBN01000064.1	43062	Unclassified	31776	34382	Unassociated	Unassociated	Tn1546	Unassociated	Unassociated	Unassociated	Unassociated
GCA_000262875.1	ND	ST4166	erm(B)	AHBN01000064.1	43062	Unclassified	42588	43062	Unassociated	Unassociated	Unassociated	Unassociated	Unassociated	Unassociated	Unassociated
GCA_000262875.1	ND	ST4166	aadD	AHBN01000065.1	5389	Plasmid	3988	4758	Rep1	rep22	Unassociated	Unassociated	Unassociated	Unassociated	Unassociated
GCA_000262895.1	ND	ST231	aadD	AHBO01000001.1	5303	Plasmid	3902	4672	Rep1	rep22	Unassociated	Unassociated	Unassociated	Unassociated	Unassociated
GCA_000262895.1	ND	ST231	mecA	AHBO01000002.1	11665	Chromosome	1870	3876	Unassociated	Unassociated	Unassociated	Unassociated	SCCmec_type_II(2A)	Unassociated	Unassociated
GCA_000262895.1	ND	ST231	SA fosB	AHBO01000055.1	330004	Chromosome	153612	154031	Unassociated	Unassociated	Unassociated	Unassociated	Unassociated	Unassociated	Unassociated
GCA_000262895.1	ND	ST231	erm(B)	AHBO01000060.1	47371	Unclassified	3784	4521	Unassociated	Unassociated	Unassociated	Unassociated	Unassociated	Unassociated	Unassociated
GCA_000262895.1	ND	ST231	VanHAX	AHBO01000060.1	47371	Unclassified	12727	15333	Unassociated	Unassociated	Tn1546	Unassociated	Unassociated	Unassociated	Unassociated
GCA_000262895.1	ND	ST231	erm(A)	AHBO01000065.1	6682	Plasmid	1395	2126	Rep1	rep22	Tn554	Unassociated	Unassociated	Unassociated	Unassociated
GCA_000262895.1	ND	ST231	ant(9)-Ia	AHBO01000065.1	6682	Plasmid	2252	3034	Rep1	rep22	Tn554	Unassociated	Unassociated	Unassociated	Unassociated
GCA_000262915.1	ND	ST85	aadD	AHBP01000001.1	5454	Plasmid	4053	4823	Rep1	rep22	Unassociated	Unassociated	Unassociated	Unassociated	Unassociated
GCA_000262915.1	ND	ST85	mecA	AHBP01000002.1	11652	Chromosome	1818	3824	Unassociated	Unassociated	Unassociated	Unassociated	SCCmec_type_II(2A)	Unassociated	Unassociated
GCA_000262915.1	ND	ST85	SA fosB	AHBP01000050.1	51633	Chromosome	245	664	Unassociated	Unassociated	Unassociated	Unassociated	Unassociated	Unassociated	Unassociated
GCA_000262915.1	ND	ST85	VanHAX	AHBP01000061.1	16644	Plasmid	3477	6083	ND	ND	Tn1546	Unassociated	Unassociated	Unassociated	Unassociated
GCA_000262915.1	ND	ST85	erm(A)	AHBP01000065.1	5582	Plasmid	301	1032	Rep1	rep22	Tn554	Unassociated	Unassociated	Unassociated	Unassociated
GCA_000262915.1	ND	ST85	ant(9)-Ia	AHBP01000065.1	5582	Plasmid	1158	1940	Rep1	rep22	Tn554	Unassociated	Unassociated	Unassociated	Unassociated
GCA_000262915.1	ND	ST85	erm(C)	AHBP01000076.1	2840	Plasmid	1520	2254	RepL	rep10	Unassociated	Unassociated	Unassociated	Unassociated	Unassociated
GCA_000262935.1	ND	ST231	mecA	AHBQ01000002.1	11927	Chromosome	1997	4003	Unassociated	Unassociated	Unassociated	Unassociated	SCCmec_type_II(2A)	Unassociated	Unassociated
GCA_000262935.1	ND	ST231	erm(A)	AHBQ01000003.1	6682	Plasmid	1395	2126	Inc18,Rep1,Rep2,Rep3,RepA_N,Rep_trans	rep15,rep16,rep22,rep5a,rep7a,rep9a,repUS23,repUS46	Tn554	Unassociated	Unassociated	Unassociated	Unassociated
GCA_000262935.1	ND	ST231	ant(9)-Ia	AHBQ01000003.1	6682	Plasmid	2252	3034	Inc18,Rep1,Rep2,Rep3,RepA_N,Rep_trans	rep15,rep16,rep22,rep5a,rep7a,rep9a,repUS23,repUS46	Tn554	Unassociated	Unassociated	Unassociated	Unassociated
GCA_000262935.1	ND	ST231	SA fosB	AHBQ01000043.1	242340	Chromosome	153772	154191	Unassociated	Unassociated	Unassociated	Unassociated	Unassociated	Unassociated	Unassociated
GCA_000262935.1	ND	ST231	VanHAX	AHBQ01000050.1	19714	Plasmid	4458	7064	ND	ND	Tn1546	Unassociated	Unassociated	Unassociated	Unassociated
GCA_000262935.1	ND	ST231	erm(B)	AHBQ01000050.1	19714	Plasmid	15270	16007	ND	ND	Unassociated	Unassociated	Unassociated	Unassociated	Unassociated
GCA_000262935.1	ND	ST231	blaZ	AHBQ01000051.1	15911	Plasmid	3260	4105	Inc18,Rep1,Rep2,Rep3,RepA_N,Rep_trans	rep15,rep16,rep22,rep5a,rep7a,rep9a,repUS23,repUS46	Tn552	Unassociated	Unassociated	Unassociated	Unassociated
GCA_000262935.1	ND	ST231	aadD	AHBQ01000058.1	5471	Plasmid	608	1378	Inc18,Rep1,Rep2,Rep3,RepA_N,Rep_trans	rep15,rep16,rep22,rep5a,rep7a,rep9a,repUS23,repUS46	Unassociated	Unassociated	Unassociated	Unassociated	Unassociated
GCA_000262935.1	ND	ST231	mph(C)	AHBQ01000062.1	4904	Plasmid	1996	2895	Inc18,Rep1,Rep2,Rep3,RepA_N,Rep_trans	rep15,rep16,rep22,rep5a,rep7a,rep9a,repUS23,repUS46	Unassociated	Unassociated	Unassociated	Unassociated	Unassociated
GCA_000262935.1	ND	ST231	msr(A)	AHBQ01000062.1	4904	Plasmid	2994	4460	Inc18,Rep1,Rep2,Rep3,RepA_N,Rep_trans	rep15,rep16,rep22,rep5a,rep7a,rep9a,repUS23,repUS46	Unassociated	Unassociated	Unassociated	Unassociated	Unassociated
GCA_000262935.1	ND	ST231	tet(K)	AHBQ01000063.1	4469	Plasmid	2294	3673	Inc18,Rep1,Rep2,Rep3,RepA_N,Rep_trans	rep15,rep16,rep22,rep5a,rep7a,rep9a,repUS23,repUS46	Unassociated	Unassociated	Unassociated	Unassociated	Unassociated
GCA_000262935.1	ND	ST231	qacB	AHBQ01000070.1	3780	Plasmid	2136	3680	Inc18,Rep1,Rep2,Rep3,RepA_N,Rep_trans	rep15,rep16,rep22,rep5a,rep7a,rep9a,repUS23,repUS46	Unassociated	Unassociated	Unassociated	Unassociated	Unassociated
GCA_000262935.1	ND	ST231	ant(6)-Ia	AHBQ01000082.1	2322	Plasmid	107	748	Inc18,Rep1,Rep2,Rep3,RepA_N,Rep_trans	rep15,rep16,rep22,rep5a,rep7a,rep9a,repUS23,repUS46	Unassociated	Unassociated	Unassociated	Unassociated	Unassociated
GCA_000262935.1	ND	ST231	sat-4	AHBQ01000082.1	2322	Plasmid	745	1287	Inc18,Rep1,Rep2,Rep3,RepA_N,Rep_trans	rep15,rep16,rep22,rep5a,rep7a,rep9a,repUS23,repUS46	Unassociated	Unassociated	Unassociated	Unassociated	Unassociated
GCA_000262935.1	ND	ST231	aph(3')-III	AHBQ01000082.1	2322	Plasmid	1380	2174	Inc18,Rep1,Rep2,Rep3,RepA_N,Rep_trans	rep15,rep16,rep22,rep5a,rep7a,rep9a,repUS23,repUS46	Unassociated	Unassociated	Unassociated	Unassociated	Unassociated
GCA_000262935.1	ND	ST231	aac(6')-aph(2'')	AHBQ01000086.1	1978	Plasmid	430	1869	Inc18,Rep1,Rep2,Rep3,RepA_N,Rep_trans	rep15,rep16,rep22,rep5a,rep7a,rep9a,repUS23,repUS46	Unassociated	Unassociated	Unassociated	Unassociated	Unassociated
GCA_000262935.1	ND	ST231	dfrC	AHBQ01000091.1	1639	Plasmid	435	920	Inc18,Rep1,Rep2,Rep3,RepA_N,Rep_trans	rep15,rep16,rep22,rep5a,rep7a,rep9a,repUS23,repUS46	Unassociated	Unassociated	Unassociated	Unassociated	Unassociated
GCA_000262955.1	ND	ST5	aadD	AHBR01000001.1	5334	Plasmid	4052	4822	Rep1	rep21,rep22	Unassociated	Unassociated	Unassociated	Unassociated	Unassociated
GCA_000262955.1	ND	ST5	mecA	AHBR01000002.1	11820	Chromosome	1881	3887	Unassociated	Unassociated	Unassociated	Unassociated	SCCmec_type_II(2A)	Unassociated	Unassociated
GCA_000262955.1	ND	ST5	SA fosB	AHBR01000041.1	185497	Chromosome	133691	134110	Unassociated	Unassociated	Unassociated	Unassociated	Unassociated	Unassociated	Unassociated
GCA_000262955.1	ND	ST5	VanHAX	AHBR01000049.1	22260	Plasmid	7502	10108	RepA_N	rep15	Tn1546	Unassociated	Unassociated	Unassociated	Unassociated
GCA_000262955.1	ND	ST5	ant(9)-Ia	AHBR01000052.1	6681	Plasmid	3640	4422	Rep1	rep21,rep22	Tn554	Unassociated	Unassociated	Unassociated	Unassociated
GCA_000262955.1	ND	ST5	erm(A)	AHBR01000052.1	6681	Plasmid	4548	5279	Rep1	rep21,rep22	Tn554	Unassociated	Unassociated	Unassociated	Unassociated
GCA_000262955.1	ND	ST5	erm(C)	AHBR01000062.1	2817	Plasmid	1	561	RepL	rep10	Unassociated	Unassociated	Unassociated	Unassociated	Unassociated
GCA_000262955.1	ND	ST5	erm(C)	AHBR01000062.1	2817	Plasmid	2241	2817	RepL	rep10	Unassociated	Unassociated	Unassociated	Unassociated	Unassociated
GCA_000262955.1	ND	ST5	aac(6')-aph(2'')	AHBR01000063.1	2705	Plasmid	773	2212	ND	ND	Unassociated	Unassociated	Unassociated	Unassociated	Unassociated
GCA_000262955.1	ND	ST5	dfrC	AHBR01000070.1	1690	Plasmid	486	971	ND	ND	Unassociated	Unassociated	Unassociated	Unassociated	Unassociated
GCA_000262975.1	ND	ST5	msr(A)	AHBS01000001.1	17528	Plasmid	822	2288	Inc18,RepA_N	rep16,rep19	Unassociated	Unassociated	Unassociated	Unassociated	Unassociated
GCA_000262975.1	ND	ST5	mph(C)	AHBS01000001.1	17528	Plasmid	2387	3286	Inc18,RepA_N	rep16,rep19	Unassociated	Unassociated	Unassociated	Unassociated	Unassociated
GCA_000262975.1	ND	ST5	blaZ	AHBS01000001.1	17528	Plasmid	12624	13469	Inc18,RepA_N	rep16,rep19	Unassociated	Unassociated	Unassociated	Unassociated	Unassociated
GCA_000262975.1	ND	ST5	aadD	AHBS01000002.1	5348	Plasmid	4037	4807	Rep1,RepA_N	rep13,rep15,rep22	Unassociated	Unassociated	Unassociated	Unassociated	Unassociated
GCA_000262975.1	ND	ST5	mecA	AHBS01000004.1	11678	Chromosome	1748	3754	Unassociated	Unassociated	Unassociated	Unassociated	SCCmec_type_II(2A)	Unassociated	Unassociated
GCA_000262975.1	ND	ST5	erm(A)	AHBS01000037.1	6720	Chromosome	1433	2164	Unassociated	Unassociated	Tn554	Unassociated	Unassociated	Unassociated	Unassociated
GCA_000262975.1	ND	ST5	ant(9)-Ia	AHBS01000037.1	6720	Chromosome	2290	3072	Unassociated	Unassociated	Tn554	Unassociated	Unassociated	Unassociated	Unassociated
GCA_000262975.1	ND	ST5	SA fosB	AHBS01000051.1	485633	Chromosome	153586	154005	Unassociated	Unassociated	Unassociated	Unassociated	Unassociated	Unassociated	Unassociated
GCA_000262975.1	ND	ST5	VanHAX	AHBS01000053.1	18918	Plasmid	6344	8950	ND	ND	Tn1546	Unassociated	Unassociated	Unassociated	Unassociated
GCA_000262975.1	ND	ST5	mupA	AHBS01000053.1	18918	Plasmid	14968	17828	ND	ND	Unassociated	Unassociated	Unassociated	Unassociated	Unassociated
GCA_000262975.1	ND	ST5	aph(3')-III	AHBS01000058.1	3893	Plasmid	1351	2145	Inc18,RepA_N	rep16,rep19	Unassociated	Unassociated	Unassociated	Unassociated	Unassociated
GCA_000262975.1	ND	ST5	sat-4	AHBS01000058.1	3893	Plasmid	2238	2768	Inc18,RepA_N	rep16,rep19	Unassociated	Unassociated	Unassociated	Unassociated	Unassociated
GCA_000262975.1	ND	ST5	ant(6)-Ia	AHBS01000058.1	3893	Plasmid	2765	3406	Inc18,RepA_N	rep16,rep19	Unassociated	Unassociated	Unassociated	Unassociated	Unassociated
GCA_000262975.1	ND	ST5	qacD	AHBS01000060.1	3612	Plasmid	1847	3612	Rep1,RepA_N	rep13,rep15,rep22	Unassociated	Unassociated	Unassociated	Unassociated	Unassociated
GCA_000262975.1	ND	ST5	aac(6')-aph(2'')	AHBS01000061.1	2684	Plasmid	398	1837	Rep1,RepA_N	rep13,rep15,rep22	Unassociated	Unassociated	Unassociated	Unassociated	Unassociated
GCA_000262975.1	ND	ST5	dfrC	AHBS01000062.1	2495	Plasmid	558	1043	Rep1,RepA_N	rep13,rep15,rep22	Unassociated	Unassociated	Unassociated	Unassociated	Unassociated
GCA_000262995.2	ND	ST5	blaZ	AHBT01000001.1	27805	Plasmid	4709	5608	RepA_N	rep20	Unassociated	Unassociated	Unassociated	Unassociated	Unassociated
GCA_000262995.2	ND	ST5	aadD	AHBT01000002.1	5325	Plasmid	4055	4825	Rep1	rep22	Unassociated	Unassociated	Unassociated	Unassociated	Unassociated
GCA_000262995.2	ND	ST5	mecA	AHBT01000003.1	12451	Chromosome	2382	4388	Unassociated	Unassociated	Unassociated	Unassociated	SCCmec_type_II(2A)	Unassociated	Unassociated
GCA_000262995.2	ND	ST5	SA fosB	AHBT01000030.1	205659	Chromosome	153803	154222	Unassociated	Unassociated	Unassociated	Unassociated	Unassociated	Unassociated	Unassociated
GCA_000262995.2	ND	ST5	VanHAX	AHBT01000037.1	46939	Unclassified	20447	23053	Unassociated	Unassociated	Tn1546	Unassociated	Unassociated	Unassociated	Unassociated
GCA_000262995.2	ND	ST5	erm(B)	AHBT01000037.1	46939	Unclassified	31259	31996	Unassociated	Unassociated	Unassociated	Unassociated	Unassociated	Unassociated	Unassociated
GCA_000262995.2	ND	ST5	erm(A)	AHBT01000040.1	6738	Plasmid	1458	2189	Rep1	rep22	Tn554	Unassociated	Unassociated	Unassociated	Unassociated
GCA_000262995.2	ND	ST5	ant(9)-Ia	AHBT01000040.1	6738	Plasmid	2315	3097	Rep1	rep22	Tn554	Unassociated	Unassociated	Unassociated	Unassociated
GCA_000263015.1	ND	ST5	blaZ	AHBU01000001.1	49920	Plasmid	1464	2363	RepA_N	rep20	Unassociated	Unassociated	Unassociated	Unassociated	Unassociated
GCA_000263015.1	ND	ST5	aadD	AHBU01000002.1	5503	Plasmid	4123	4893	Inc18,Rep1,RepA_N	rep1,rep13,rep15,rep22	Unassociated	Unassociated	Unassociated	Unassociated	Unassociated
GCA_000263015.1	ND	ST5	mecA	AHBU01000003.1	12084	Chromosome	2058	4064	Unassociated	Unassociated	Unassociated	Unassociated	SCCmec_type_II(2A)	Unassociated	Unassociated
GCA_000263015.1	ND	ST5	SA fosB	AHBU01000036.1	163198	Chromosome	126275	126694	Unassociated	Unassociated	Unassociated	Unassociated	Unassociated	Unassociated	Unassociated
GCA_000263015.1	ND	ST5	erm(B)	AHBU01000042.1	13976	Plasmid	1	527	Inc18,Rep1,RepA_N	rep1,rep13,rep15,rep22	Tn917	Unassociated	Unassociated	Unassociated	Unassociated
GCA_000263015.1	ND	ST5	VanHAX	AHBU01000043.1	13431	Plasmid	4188	6794	Inc18,Rep1,RepA_N	rep1,rep13,rep15,rep22	Tn1546	Unassociated	Unassociated	Unassociated	Unassociated
GCA_000263015.1	ND	ST5	erm(B)	AHBU01000043.1	13431	Plasmid	12934	13431	Inc18,Rep1,RepA_N	rep1,rep13,rep15,rep22	Unassociated	Unassociated	Unassociated	Unassociated	Unassociated
GCA_000263015.1	ND	ST5	ant(9)-Ia	AHBU01000046.1	6683	Plasmid	3649	4431	Inc18,Rep1,RepA_N	rep1,rep13,rep15,rep22	Tn554	Unassociated	Unassociated	Unassociated	Unassociated
GCA_000263015.1	ND	ST5	erm(A)	AHBU01000046.1	6683	Plasmid	4557	5288	Inc18,Rep1,RepA_N	rep1,rep13,rep15,rep22	Tn554	Unassociated	Unassociated	Unassociated	Unassociated
GCA_000263015.1	ND	ST5	qacD	AHBU01000049.1	3773	Plasmid	1970	3773	Inc18,Rep1,RepA_N	rep1,rep13,rep15,rep22	Unassociated	Unassociated	Unassociated	Unassociated	Unassociated
GCA_000263015.1	ND	ST5	dfrC	AHBU01000050.1	3120	Plasmid	1148	1633	Inc18,Rep1,RepA_N	rep1,rep13,rep15,rep22	Unassociated	Unassociated	Unassociated	cn_ISSau6	Unassociated
GCA_000263015.1	ND	ST5	erm(B)	AHBU01000057.1	1058	Plasmid	25	762	Inc18,Rep1,RepA_N	rep1,rep13,rep15,rep22	Unassociated	Unassociated	Unassociated	Unassociated	Unassociated
GCA_000263035.1	ND	ST5	blaZ	AHBV01000001.1	49865	Plasmid	1447	2346	RepA_N	rep20	Unassociated	Unassociated	Unassociated	Unassociated	Unassociated
GCA_000263035.1	ND	ST5	aadD	AHBV01000002.1	5499	Plasmid	4112	4882	Inc18,Rep1,RepA_N	rep1,rep13,rep15,rep22	Unassociated	Unassociated	Unassociated	Unassociated	Unassociated
GCA_000263035.1	ND	ST5	mecA	AHBV01000003.1	12095	Chromosome	2053	4059	Unassociated	Unassociated	Unassociated	Unassociated	SCCmec_type_II(2A)	Unassociated	Unassociated
GCA_000263035.1	ND	ST5	SA fosB	AHBV01000036.1	163161	Chromosome	126398	126817	Unassociated	Unassociated	Unassociated	Unassociated	Unassociated	Unassociated	Unassociated
GCA_000263035.1	ND	ST5	erm(B)	AHBV01000044.1	13965	Plasmid	13474	13964	Inc18,Rep1,RepA_N	rep1,rep13,rep15,rep22	Tn917	Unassociated	Unassociated	Unassociated	Unassociated
GCA_000263035.1	ND	ST5	VanHAX	AHBV01000045.1	13465	Plasmid	4223	6829	Inc18,Rep1,RepA_N	rep1,rep13,rep15,rep22	Tn1546	Unassociated	Unassociated	Unassociated	Unassociated
GCA_000263035.1	ND	ST5	erm(B)	AHBV01000045.1	13465	Plasmid	12969	13465	Inc18,Rep1,RepA_N	rep1,rep13,rep15,rep22	Unassociated	Unassociated	Unassociated	Unassociated	Unassociated
GCA_000263035.1	ND	ST5	ant(9)-Ia	AHBV01000048.1	5216	Plasmid	2182	2964	Inc18,Rep1,RepA_N	rep1,rep13,rep15,rep22	Unassociated	Unassociated	Unassociated	Unassociated	Unassociated
GCA_000263035.1	ND	ST5	erm(A)	AHBV01000048.1	5216	Plasmid	3090	3821	Inc18,Rep1,RepA_N	rep1,rep13,rep15,rep22	Unassociated	Unassociated	Unassociated	Unassociated	Unassociated
GCA_000263035.1	ND	ST5	qacD	AHBV01000050.1	3821	Plasmid	1969	3821	Inc18,Rep1,RepA_N	rep1,rep13,rep15,rep22	Unassociated	Unassociated	Unassociated	Unassociated	Unassociated
GCA_000263035.1	ND	ST5	dfrC	AHBV01000051.1	2913	Plasmid	1546	2031	Inc18,Rep1,RepA_N	rep1,rep13,rep15,rep22	Unassociated	Unassociated	Unassociated	Unassociated	Unassociated
GCA_000263035.1	ND	ST5	erm(B)	AHBV01000059.1	1058	Plasmid	25	762	Inc18,Rep1,RepA_N	rep1,rep13,rep15,rep22	Unassociated	Unassociated	Unassociated	Unassociated	Unassociated
GCA_000280745.1	ND	ST1692	SA fosB	AJLX01000015.1	126851	Chromosome	126316	126735	Unassociated	Unassociated	Unassociated	Unassociated	Unassociated	Unassociated	Unassociated
GCA_000280745.1	ND	ST1692	tet(K)	AJLX01000019.1	4508	Plasmid	2326	3705	Rep_trans	rep7a	Unassociated	Unassociated	Unassociated	Unassociated	Unassociated
GCA_000280745.1	ND	ST1692	blaZ	AJLX01000028.1	13574	Plasmid	3343	4191	RepA_N	rep20	Unassociated	Unassociated	Unassociated	Unassociated	Unassociated
GCA_000280745.1	ND	ST1692	aac(6')-aph(2'')	AJLX01000035.1	1978	Plasmid	110	1549	Rep_trans	rep7a	Unassociated	Unassociated	Unassociated	Unassociated	Unassociated
GCA_000280745.1	ND	ST1692	dfrG	AJLX01000039.1	37402	Chromosome	34088	34585	Unassociated	Unassociated	Unassociated	Unassociated	Unassociated	Unassociated	Unassociated
GCA_000280745.1	ND	ST1692	aph(3')-III	AJLX01000048.1	5366	Plasmid	1001	1795	ND	ND	Unassociated	Unassociated	Unassociated	Unassociated	Unassociated
GCA_000280745.1	ND	ST1692	sat-4	AJLX01000048.1	5366	Plasmid	1888	2430	ND	ND	Unassociated	Unassociated	Unassociated	Unassociated	Unassociated
GCA_000280745.1	ND	ST1692	ant(6)-Ia	AJLX01000048.1	5366	Plasmid	2427	3335	ND	ND	Unassociated	Unassociated	Unassociated	Unassociated	Unassociated
GCA_000280745.1	ND	ST1692	mecA	AJLX01000065.1	4191	Chromosome	221	2227	Unassociated	Unassociated	Unassociated	Unassociated	SCCmec_type_V(5C2&5)	Unassociated	Unassociated
GCA_000284535.1	ND	ST22	mecA	HE681097.1	2832299	Chromosome	39734	41740	Unassociated	Unassociated	Unassociated	Unassociated	SCCmec_type_IVj(2B)	Unassociated	Unassociated
GCA_000284535.1	ND	ST22	blaZ	HE681097.1	2832299	Chromosome	2024036	2024923	Unassociated	Unassociated	Unassociated	Unassociated	Unassociated	Unassociated	Unassociated
GCA_000294385.2	ND	ST5	aac(6')-aph(2'')	JH806486.1	1984	Plasmid	432	1871	Inc18	rep1	Unassociated	Unassociated	Unassociated	Unassociated	Unassociated
GCA_000294385.2	ND	ST5	cfr	JH806501.1	4294	Plasmid	3187	4236	Inc18	rep1	Unassociated	Unassociated	Unassociated	Unassociated	Unassociated
GCA_000294385.2	ND	ST5	blaZ	JH806507.1	3970	Plasmid	757	1605	RepA_N	rep20	Unassociated	Unassociated	Unassociated	Unassociated	Unassociated
GCA_000294385.2	ND	ST5	aph(3')-III	JH806522.1	7001	Unclassified	2649	3443	Unassociated	Unassociated	Unassociated	Unassociated	Unassociated	Unassociated	Unassociated
GCA_000294385.2	ND	ST5	sat-4	JH806522.1	7001	Unclassified	3536	4078	Unassociated	Unassociated	Unassociated	Unassociated	Unassociated	Unassociated	Unassociated
GCA_000294385.2	ND	ST5	ant(6)-Ia	JH806522.1	7001	Unclassified	4075	4983	Unassociated	Unassociated	Unassociated	Unassociated	Unassociated	Unassociated	Unassociated
GCA_000294385.2	ND	ST5	SA fosB	JH806523.1	234376	Chromosome	160396	160815	Unassociated	Unassociated	Unassociated	Unassociated	Unassociated	Unassociated	Unassociated
GCA_000294385.2	ND	ST5	erm(B)	JH806538.1	1488	Plasmid	160	897	Inc18	rep1	Unassociated	Unassociated	Unassociated	Unassociated	Unassociated
GCA_000294385.2	ND	ST5	mecA	JH806546.1	20517	Chromosome	2554	4560	Unassociated	Unassociated	Unassociated	Unassociated	SCCmec_type_I(1B)	Unassociated	Unassociated
GCA_000294385.2	ND	ST5	erm(A)	JH806557.1	169399	Chromosome	52520	53251	Unassociated	Unassociated	Tn554	Unassociated	Unassociated	Unassociated	Unassociated
GCA_000294385.2	ND	ST5	ant(9)-Ia	JH806557.1	169399	Chromosome	53377	54159	Unassociated	Unassociated	Tn554	Unassociated	Unassociated	Unassociated	Unassociated
GCA_000296595.1	2008	ST398	mecA	CP003808.1	2782313	Chromosome	41149	43155	Unassociated	Unassociated	Unassociated	Unassociated	SCCmec_type_V(5C2)	cn_ISSau6	Unassociated
GCA_000296595.1	2008	ST398	tet(M)	CP003808.1	2782313	Chromosome	980074	981993	Unassociated	Unassociated	Unassociated	Tn916	Unassociated	Unassociated	Unassociated
GCA_000296595.1	2008	ST398	vga(A)V	CP003808.1	2782313	Chromosome	1731386	1732960	Unassociated	Unassociated	Tn5406	Unassociated	Unassociated	Unassociated	Unassociated
GCA_000296595.1	2008	ST398	blaZ	CP003808.1	2782313	Chromosome	2022131	2023018	Unassociated	Unassociated	Unassociated	Unassociated	Unassociated	Unassociated	Unassociated
GCA_000307695.1	2000	ST30	ant(6)-Ia	AMTC01000004.1	198757	Chromosome	2086	2994	Unassociated	Unassociated	Unassociated	Unassociated	Unassociated	Unassociated	Unassociated
GCA_000307695.1	2000	ST30	sat-4	AMTC01000004.1	198757	Chromosome	2991	3533	Unassociated	Unassociated	Unassociated	Unassociated	Unassociated	Unassociated	Unassociated
GCA_000307695.1	2000	ST30	aph(3')-III	AMTC01000004.1	198757	Chromosome	3626	4420	Unassociated	Unassociated	Unassociated	Unassociated	Unassociated	Unassociated	Unassociated
GCA_000307695.1	2000	ST30	erm(A)	AMTC01000004.1	198757	Chromosome	9239	9970	Unassociated	Unassociated	Tn554	Unassociated	Unassociated	Unassociated	Unassociated
GCA_000307695.1	2000	ST30	ant(9)-Ia	AMTC01000004.1	198757	Chromosome	10096	10878	Unassociated	Unassociated	Tn554	Unassociated	Unassociated	Unassociated	Unassociated
GCA_000307695.1	2000	ST30	tet(M)	AMTC01000004.1	198757	Chromosome	149022	150941	Unassociated	Unassociated	Unassociated	Tn916	Unassociated	Unassociated	Unassociated
GCA_000307695.1	2000	ST30	SA fosB	AMTC01000018.1	63708	Chromosome	20350	20769	Unassociated	Unassociated	Unassociated	Unassociated	Unassociated	Unassociated	Unassociated
GCA_000307695.1	2000	ST30	blaZ	AMTC01000032.1	12725	Chromosome	10326	11175	Unassociated	Unassociated	Unassociated	ICE6013	Unassociated	Unassociated	Unassociated
GCA_000307695.1	2000	ST30	mecA	AMTC01000036.1	6937	Chromosome	2404	4410	Unassociated	Unassociated	Unassociated	Unassociated	SCCmec_type_IVc(2B)	Unassociated	Unassociated
GCA_000307695.1	2000	ST30	erm(C)	AMTC01000053.1	2783	Plasmid	539	1273	Rep1,RepA_N,RepL,Rep_trans	rep10,rep13,rep15,rep7a	Unassociated	Unassociated	Unassociated	Unassociated	Unassociated
GCA_000307695.1	2000	ST30	aac(6')-aph(2'')	AMTC01000057.1	2801	Plasmid	521	1960	Rep1,RepA_N,RepL,Rep_trans	rep10,rep13,rep15,rep7a	Unassociated	Unassociated	Unassociated	Unassociated	Unassociated
GCA_000307695.1	2000	ST30	tet(K)	AMTC01000064.1	3679	Plasmid	1623	3002	Rep1,RepA_N,RepL,Rep_trans	rep10,rep13,rep15,rep7a	Unassociated	Unassociated	Unassociated	Unassociated	Unassociated
GCA_000307695.1	2000	ST30	dfrC	AMTC01000081.1	2282	Plasmid	654	1139	Rep1,RepA_N,RepL,Rep_trans	rep10,rep13,rep15,rep7a	Unassociated	Unassociated	Unassociated	Unassociated	Unassociated
GCA_000312965.1	2009	ND	mecA	AMRB01000004.1	13988	Chromosome	2533	4539	Unassociated	Unassociated	Unassociated	Unassociated	SCCmec_type_III(3A)	Unassociated	Unassociated
GCA_000312965.1	2009	ND	tet(M)	AMRB01000010.1	142651	Chromosome	98539	100458	Unassociated	Unassociated	Unassociated	Unassociated	Unassociated	Unassociated	Unassociated
GCA_000312965.1	2009	ND	dfrG	AMRB01000010.1	142651	Chromosome	110197	110694	Unassociated	Unassociated	Unassociated	Unassociated	Unassociated	Unassociated	Unassociated
GCA_000312965.1	2009	ND	erm(A)	AMRB01000041.1	53290	Chromosome	51498	52229	Unassociated	Unassociated	Unassociated	Unassociated	Unassociated	Unassociated	Unassociated
GCA_000312965.1	2009	ND	ant(9)-Ia	AMRB01000041.1	53290	Chromosome	52355	53137	Unassociated	Unassociated	Unassociated	Unassociated	Unassociated	Unassociated	Unassociated
GCA_000312965.1	2009	ND	aac(6')-aph(2'')	AMRB01000061.1	1927	Plasmid	88	1527	ND	ND	Unassociated	Unassociated	Unassociated	Unassociated	Unassociated
GCA_000312965.1	2009	ND	aph(3')-III	AMRB01000062.1	5449	Chromosome	1518	2310	Unassociated	Unassociated	Unassociated	Unassociated	Unassociated	Unassociated	Unassociated
GCA_000312965.1	2009	ND	sat-4	AMRB01000062.1	5449	Chromosome	2403	2945	Unassociated	Unassociated	Unassociated	Unassociated	Unassociated	Unassociated	Unassociated
GCA_000312965.1	2009	ND	ant(6)-Ia	AMRB01000062.1	5449	Chromosome	2942	3583	Unassociated	Unassociated	Unassociated	Unassociated	Unassociated	Unassociated	Unassociated
GCA_000312965.1	2009	ND	SA fosB	AMRB01000074.1	48598	Chromosome	22955	23374	Unassociated	Unassociated	Unassociated	Unassociated	Unassociated	Unassociated	Unassociated
GCA_000312965.1	2009	ND	blaZ	AMRB01000079.1	64530	Chromosome	2331	3179	Unassociated	Unassociated	Unassociated	ICE6013	Unassociated	Unassociated	Unassociated
GCA_000312965.1	2009	ND	qacA	AMRB01000083.1	8038	Plasmid	7106	8038	RepA_N	rep20	Unassociated	Unassociated	Unassociated	Unassociated	Unassociated
GCA_000312985.1	2009	ST239	cat	AMRC01000004.1	4260	Plasmid	2102	2749	Rep_trans	rep7a	Unassociated	Unassociated	Unassociated	Unassociated	Unassociated
GCA_000312985.1	2009	ST239	mecA	AMRC01000005.1	13899	Chromosome	2442	4448	Unassociated	Unassociated	Unassociated	Unassociated	SCCmec_type_III(3A)	Unassociated	Unassociated
GCA_000312985.1	2009	ST239	tet(M)	AMRC01000014.1	46541	Chromosome	2419	4338	Unassociated	Unassociated	Unassociated	Tn916	Unassociated	Unassociated	Unassociated
GCA_000312985.1	2009	ST239	dfrG	AMRC01000014.1	46541	Chromosome	14080	14577	Unassociated	Unassociated	Unassociated	Tn916	Unassociated	Unassociated	Unassociated
GCA_000312985.1	2009	ST239	erm(A)	AMRC01000052.1	53441	Chromosome	51499	52230	Unassociated	Unassociated	Unassociated	Unassociated	Unassociated	Unassociated	Unassociated
GCA_000312985.1	2009	ST239	ant(9)-Ia	AMRC01000052.1	53441	Chromosome	52356	53138	Unassociated	Unassociated	Unassociated	Unassociated	Unassociated	Unassociated	Unassociated
GCA_000312985.1	2009	ST239	aac(6')-aph(2'')	AMRC01000083.1	1925	Plasmid	87	1526	ND	ND	Unassociated	Unassociated	Unassociated	Unassociated	Unassociated
GCA_000312985.1	2009	ST239	aph(3')-III	AMRC01000084.1	8180	Chromosome	1521	2315	Unassociated	Unassociated	Unassociated	Unassociated	Unassociated	Unassociated	Unassociated
GCA_000312985.1	2009	ST239	sat-4	AMRC01000084.1	8180	Chromosome	2408	2950	Unassociated	Unassociated	Unassociated	Unassociated	Unassociated	Unassociated	Unassociated
GCA_000312985.1	2009	ST239	ant(6)-Ia	AMRC01000084.1	8180	Chromosome	2947	3588	Unassociated	Unassociated	Unassociated	Unassociated	Unassociated	Unassociated	Unassociated
GCA_000312985.1	2009	ST239	SA fosB	AMRC01000101.1	46513	Chromosome	20754	21173	Unassociated	Unassociated	Unassociated	Unassociated	Unassociated	Unassociated	Unassociated
GCA_000312985.1	2009	ST239	blaZ	AMRC01000106.1	29861	Chromosome	6585	7433	Unassociated	Unassociated	Tn552	ICE6013	Unassociated	Unassociated	Unassociated
GCA_000312985.1	2009	ST239	qacA	AMRC01000114.1	3583	Plasmid	1608	3152	RepA_N	rep20	Unassociated	Unassociated	Unassociated	Unassociated	Unassociated
GCA_000313005.1	2009	ST239	mecA	AMRE01000003.1	13036	Chromosome	1735	3741	Unassociated	Unassociated	Unassociated	Unassociated	SCCmec_type_III(3A)	Unassociated	Unassociated
GCA_000313005.1	2009	ST239	tet(M)	AMRE01000008.1	141573	Chromosome	97454	99373	Unassociated	Unassociated	Unassociated	Unassociated	Unassociated	Unassociated	Unassociated
GCA_000313005.1	2009	ST239	dfrG	AMRE01000008.1	141573	Chromosome	109115	109612	Unassociated	Unassociated	Unassociated	Unassociated	Unassociated	Unassociated	Unassociated
GCA_000313005.1	2009	ST239	erm(A)	AMRE01000037.1	56642	Chromosome	51509	52240	Unassociated	Unassociated	Tn554	Unassociated	Unassociated	Unassociated	Unassociated
GCA_000313005.1	2009	ST239	ant(9)-Ia	AMRE01000037.1	56642	Chromosome	52366	53148	Unassociated	Unassociated	Tn554	Unassociated	Unassociated	Unassociated	Unassociated
GCA_000313005.1	2009	ST239	aac(6')-aph(2'')	AMRE01000063.1	3232	Plasmid	1403	2842	ND	ND	Unassociated	Unassociated	Unassociated	Unassociated	Unassociated
GCA_000313005.1	2009	ST239	aph(3')-III	AMRE01000064.1	5535	Chromosome	1528	2322	Unassociated	Unassociated	Unassociated	Unassociated	Unassociated	Unassociated	Unassociated
GCA_000313005.1	2009	ST239	sat-4	AMRE01000064.1	5535	Chromosome	2415	2957	Unassociated	Unassociated	Unassociated	Unassociated	Unassociated	Unassociated	Unassociated
GCA_000313005.1	2009	ST239	ant(6)-Ia	AMRE01000064.1	5535	Chromosome	2954	3595	Unassociated	Unassociated	Unassociated	Unassociated	Unassociated	Unassociated	Unassociated
GCA_000313005.1	2009	ST239	SA fosB	AMRE01000074.1	46567	Chromosome	20810	21229	Unassociated	Unassociated	Unassociated	Unassociated	Unassociated	Unassociated	Unassociated
GCA_000313005.1	2009	ST239	blaZ	AMRE01000081.1	64761	Chromosome	2335	3183	Unassociated	Unassociated	Unassociated	ICE6013	Unassociated	Unassociated	Unassociated
GCA_000313005.1	2009	ST239	qacA	AMRE01000085.1	10895	Plasmid	7026	8570	RepA_N	rep20	Unassociated	Unassociated	Unassociated	Unassociated	Unassociated
GCA_000313025.1	2009	ST1178	mecA	AMRD01000002.1	16775	Chromosome	1678	3684	Unassociated	Unassociated	Unassociated	Unassociated	SCCmec_type_IV(2B)	Unassociated	Unassociated
GCA_000313025.1	2009	ST1178	blaZ	AMRD01000058.1	25299	Chromosome	17841	18686	Unassociated	Unassociated	Unassociated	Unassociated	Unassociated	Unassociated	Unassociated
GCA_000313025.1	2009	ST1178	SA fosB	AMRD01000064.1	117426	Chromosome	190	609	Unassociated	Unassociated	Unassociated	Unassociated	Unassociated	Unassociated	Unassociated
GCA_000313025.1	2009	ST1178	blaZ	AMRD01000083.1	8575	Plasmid	7720	8565	ND	ND	Unassociated	Unassociated	Unassociated	Unassociated	Unassociated
GCA_000313025.1	2009	ST1178	ant(6)-Ia	AMRD01000088.1	3002	Plasmid	691	1332	Inc18,RepA_N	rep16,rep19,rep20	Unassociated	Unassociated	Unassociated	Unassociated	Unassociated
GCA_000313025.1	2009	ST1178	sat-4	AMRD01000088.1	3002	Plasmid	1329	1871	Inc18,RepA_N	rep16,rep19,rep20	Unassociated	Unassociated	Unassociated	Unassociated	Unassociated
GCA_000313025.1	2009	ST1178	aph(3')-III	AMRD01000088.1	3002	Plasmid	1964	2757	Inc18,RepA_N	rep16,rep19,rep20	Unassociated	Unassociated	Unassociated	Unassociated	Unassociated
GCA_000313025.1	2009	ST1178	erm(C)	AMRD01000090.1	2478	Plasmid	712	1446	RepL	rep10	Unassociated	Unassociated	Unassociated	Unassociated	Unassociated
GCA_000313025.1	2009	ST1178	blaTEM-116	AMRD01000100.1	1180	Plasmid	190	1049	ND	ND	Unassociated	Unassociated	Unassociated	Unassociated	Unassociated
GCA_000313025.1	2009	ST1178	aph(3')-IIa	AMRD01000103.1	1080	Unclassified	1	580	Unassociated	Unassociated	Unassociated	Unassociated	Unassociated	Unassociated	Unassociated
GCA_000313595.1	2006	ST239	SA fosB	ANCJ01000003.1	165090	Chromosome	21871	22290	Unassociated	Unassociated	Unassociated	Unassociated	Unassociated	Unassociated	Unassociated
GCA_000313595.1	2006	ST239	tet(M)	ANCJ01000005.1	111196	Chromosome	25376	27295	Unassociated	Unassociated	Unassociated	Tn916	Unassociated	Unassociated	Unassociated
GCA_000313595.1	2006	ST239	blaZ	ANCJ01000025.1	163737	Chromosome	104898	105746	Unassociated	Unassociated	Tn552	ICE6013	Unassociated	Unassociated	Unassociated
GCA_000313595.1	2006	ST239	mecA	ANCJ01000027.1	174145	Chromosome	160686	162692	Unassociated	Unassociated	Unassociated	Unassociated	SCCmec_type_III(3A)	Unassociated	Unassociated
GCA_000336275.1	2010	ST772	SA fosB	ALWF01000004.1	186541	Chromosome	147439	147858	Unassociated	Unassociated	Unassociated	Unassociated	Unassociated	Unassociated	Unassociated
GCA_000336275.1	2010	ST772	mecA	ALWF01000022.1	77116	Chromosome	57375	59381	Unassociated	Unassociated	Unassociated	Unassociated	SCCmec_type_V(5C2)	cn_ISSau6	Unassociated
GCA_000336275.1	2010	ST772	blaZ	ALWF01000025.1	15482	Unclassified	2846	3733	Unassociated	Unassociated	Unassociated	Unassociated	Unassociated	Unassociated	Unassociated
GCA_000336275.1	2010	ST772	dfrG	ALWF01000034.1	3276	Plasmid	275	772	ND	ND	Unassociated	Unassociated	Unassociated	Unassociated	Unassociated
GCA_000336275.1	2010	ST772	aac(6')-aph(2'')	ALWF01000042.1	2042	Plasmid	462	1901	ND	ND	Unassociated	Unassociated	Unassociated	Unassociated	Unassociated
GCA_000336295.1	2007	ST772	blaZ	ALWG01000005.1	9689	Plasmid	75	920	ND	ND	Tn552	Unassociated	Unassociated	Unassociated	Unassociated
GCA_000336295.1	2007	ST772	mph(C)	ALWG01000005.1	9689	Plasmid	6744	7643	ND	ND	Unassociated	Unassociated	Unassociated	Unassociated	Unassociated
GCA_000336295.1	2007	ST772	msr(A)	ALWG01000005.1	9689	Plasmid	7742	9208	ND	ND	Unassociated	Unassociated	Unassociated	Unassociated	Unassociated
GCA_000336295.1	2007	ST772	mecA	ALWG01000012.1	4567	Chromosome	2042	4048	Unassociated	Unassociated	Unassociated	Unassociated	SCCmec_type_V(5C2)	Unassociated	Unassociated
GCA_000336295.1	2007	ST772	SA fosB	ALWG01000014.1	39521	Chromosome	38684	39103	Unassociated	Unassociated	Unassociated	Unassociated	Unassociated	Unassociated	Unassociated
GCA_000336295.1	2007	ST772	blaZ	ALWG01000017.1	135478	Chromosome	72161	73048	Unassociated	Unassociated	Unassociated	Unassociated	Unassociated	Unassociated	Unassociated
GCA_000336295.1	2007	ST772	dfrG	ALWG01000018.1	3276	Plasmid	2505	3002	ND	ND	Unassociated	Unassociated	Unassociated	Unassociated	Unassociated
GCA_000336295.1	2007	ST772	ant(6)-Ia	ALWG01000031.1	2436	Unclassified	140	781	Unassociated	Unassociated	Unassociated	Unassociated	Unassociated	Unassociated	Unassociated
GCA_000336295.1	2007	ST772	aph(3')-III	ALWG01000031.1	2436	Unclassified	1406	2200	Unassociated	Unassociated	Unassociated	Unassociated	Unassociated	Unassociated	Unassociated
GCA_000336295.1	2007	ST772	aac(6')-aph(2'')	ALWG01000032.1	2046	Plasmid	464	1903	ND	ND	Unassociated	Unassociated	Unassociated	Unassociated	Unassociated
GCA_000336315.1	2007	ST772	dfrG	ALWH01000001.1	298298	Chromosome	111410	111907	Unassociated	Unassociated	Unassociated	Unassociated	Unassociated	Unassociated	Unassociated
GCA_000336315.1	2007	ST772	SA fosB	ALWH01000001.1	298298	Chromosome	150801	151220	Unassociated	Unassociated	Unassociated	Unassociated	Unassociated	Unassociated	Unassociated
GCA_000336315.1	2007	ST772	blaZ	ALWH01000002.1	135478	Chromosome	72161	73006	Unassociated	Unassociated	Unassociated	Unassociated	Unassociated	Unassociated	Unassociated
GCA_000336315.1	2007	ST772	ant(6)-Ia	ALWH01000015.1	2436	Unclassified	140	781	Unassociated	Unassociated	Unassociated	Unassociated	Unassociated	Unassociated	Unassociated
GCA_000336315.1	2007	ST772	aph(3')-III	ALWH01000015.1	2436	Unclassified	1406	2200	Unassociated	Unassociated	Unassociated	Unassociated	Unassociated	Unassociated	Unassociated
GCA_000336315.1	2007	ST772	mecA	ALWH01000016.1	23193	Chromosome	520	2526	Unassociated	Unassociated	Unassociated	Unassociated	SCCmec_type_V(5C2)	cn_ISSau6	Unassociated
GCA_000336315.1	2007	ST772	aac(6')-aph(2'')	ALWH01000023.1	2046	Plasmid	464	1903	ND	ND	Unassociated	Unassociated	Unassociated	Unassociated	Unassociated
GCA_000336315.1	2007	ST772	blaZ	ALWH01000024.1	9689	Plasmid	75	920	ND	ND	Tn552	Unassociated	Unassociated	Unassociated	Unassociated
GCA_000336315.1	2007	ST772	mph(C)	ALWH01000024.1	9689	Plasmid	6744	7643	ND	ND	Unassociated	Unassociated	Unassociated	Unassociated	Unassociated
GCA_000336315.1	2007	ST772	msr(A)	ALWH01000024.1	9689	Plasmid	7742	9208	ND	ND	Unassociated	Unassociated	Unassociated	Unassociated	Unassociated
GCA_000336335.1	2009	ST772	SA fosB	ALWE01000004.1	154544	Chromosome	115442	115861	Unassociated	Unassociated	Unassociated	Unassociated	Unassociated	Unassociated	Unassociated
GCA_000336335.1	2009	ST772	blaZ	ALWE01000009.1	23142	Chromosome	20028	20873	Unassociated	Unassociated	Unassociated	Unassociated	Unassociated	Unassociated	Unassociated
GCA_000336335.1	2009	ST772	mph(C)	ALWE01000024.1	9022	Plasmid	6077	6976	ND	ND	Unassociated	Unassociated	Unassociated	Unassociated	Unassociated
GCA_000336335.1	2009	ST772	msr(A)	ALWE01000024.1	9022	Plasmid	7075	8541	ND	ND	Unassociated	Unassociated	Unassociated	Unassociated	Unassociated
GCA_000336335.1	2009	ST772	dfrG	ALWE01000031.1	3276	Plasmid	275	772	ND	ND	Unassociated	Unassociated	Unassociated	Unassociated	Unassociated
GCA_000336335.1	2009	ST772	ant(6)-Ia	ALWE01000032.1	2436	Unclassified	140	781	Unassociated	Unassociated	Unassociated	Unassociated	Unassociated	Unassociated	Unassociated
GCA_000336335.1	2009	ST772	aph(3')-III	ALWE01000032.1	2436	Unclassified	1406	2200	Unassociated	Unassociated	Unassociated	Unassociated	Unassociated	Unassociated	Unassociated
GCA_000336335.1	2009	ST772	aac(6')-aph(2'')	ALWE01000033.1	2046	Plasmid	464	1903	ND	ND	Unassociated	Unassociated	Unassociated	Unassociated	Unassociated
GCA_000336335.1	2009	ST772	mecA	ALWE01000038.1	4567	Chromosome	2042	4048	Unassociated	Unassociated	Unassociated	Unassociated	SCCmec_type_V(5C2)	Unassociated	Unassociated
GCA_000336515.1	2008	ST1	fusC	AOCP01000013.1	304581	Chromosome	75854	76492	Unassociated	Unassociated	Unassociated	Unassociated	Unassociated	Unassociated	Unassociated
GCA_000336515.1	2008	ST1	blaZ	AOCP01000049.1	14851	Plasmid	7747	8592	Inc18,Rep3	rep16,rep5a	Unassociated	Unassociated	Unassociated	Unassociated	Unassociated
GCA_000336515.1	2008	ST1	ant(6)-Ia	AOCP01000052.1	3108	Plasmid	770	1411	Inc18,Rep3	rep16,rep5a	Unassociated	Unassociated	Unassociated	Unassociated	Unassociated
GCA_000336515.1	2008	ST1	sat-4	AOCP01000052.1	3108	Plasmid	1408	1950	Inc18,Rep3	rep16,rep5a	Unassociated	Unassociated	Unassociated	Unassociated	Unassociated
GCA_000336515.1	2008	ST1	aph(3')-III	AOCP01000052.1	3108	Plasmid	2043	2837	Inc18,Rep3	rep16,rep5a	Unassociated	Unassociated	Unassociated	Unassociated	Unassociated
GCA_000336595.1	2009	ST772	SA fosB	AOCQ01000004.1	39253	Chromosome	38642	39061	Unassociated	Unassociated	Unassociated	Unassociated	Unassociated	Unassociated	Unassociated
GCA_000336595.1	2009	ST772	blaZ	AOCQ01000032.1	47290	Chromosome	2627	3514	Unassociated	Unassociated	Unassociated	Unassociated	Unassociated	Unassociated	Unassociated
GCA_000336595.1	2009	ST772	mecA	AOCQ01000040.1	5152	Chromosome	2583	4589	Unassociated	Unassociated	Unassociated	Unassociated	SCCmec_type_V(5C2)	Unassociated	Unassociated
GCA_000336595.1	2009	ST772	dfrG	AOCQ01000045.1	4224	Unclassified	275	772	Unassociated	Unassociated	Unassociated	Unassociated	Unassociated	Unassociated	Unassociated
GCA_000336595.1	2009	ST772	aph(3')-III	AOCQ01000061.1	2354	Unclassified	196	990	Unassociated	Unassociated	Unassociated	Unassociated	Unassociated	Unassociated	Unassociated
GCA_000336595.1	2009	ST772	ant(6)-Ia	AOCQ01000061.1	2354	Unclassified	1615	2256	Unassociated	Unassociated	Unassociated	Unassociated	Unassociated	Unassociated	Unassociated
GCA_000336595.1	2009	ST772	msr(A)	AOCQ01000062.1	9197	Plasmid	441	1907	ND	ND	Unassociated	Unassociated	Unassociated	Unassociated	Unassociated
GCA_000336595.1	2009	ST772	mph(C)	AOCQ01000062.1	9197	Plasmid	2006	2905	ND	ND	Unassociated	Unassociated	Unassociated	Unassociated	Unassociated
GCA_000336595.1	2009	ST772	aac(6')-aph(2'')	AOCQ01000066.1	1964	Plasmid	102	1541	ND	ND	Unassociated	Unassociated	Unassociated	Unassociated	Unassociated
GCA_000359665.1	2007	ST8	mecA	AIVJ01000002.1	40358	Chromosome	2744	4750	Unassociated	Unassociated	Unassociated	Unassociated	SCCmec_type_IVa(2B)	Unassociated	Unassociated
GCA_000359665.1	2007	ST8	SA fosB	AIVJ01000017.1	327261	Chromosome	155586	156005	Unassociated	Unassociated	Unassociated	Unassociated	Unassociated	Unassociated	Unassociated
GCA_000359665.1	2007	ST8	blaZ	AIVJ01000020.1	8136	Plasmid	3506	4351	Inc18	rep16	Unassociated	Unassociated	Unassociated	Unassociated	Unassociated
GCA_000359665.1	2007	ST8	aph(3')-III	AIVJ01000021.1	3277	Plasmid	1052	1846	Inc18	rep16	Unassociated	Unassociated	Unassociated	Unassociated	Unassociated
GCA_000359665.1	2007	ST8	sat-4	AIVJ01000021.1	3277	Plasmid	1939	2469	Inc18	rep16	Unassociated	Unassociated	Unassociated	Unassociated	Unassociated
GCA_000359665.1	2007	ST8	ant(6)-Ia	AIVJ01000021.1	3277	Plasmid	2466	3107	Inc18	rep16	Unassociated	Unassociated	Unassociated	Unassociated	Unassociated
GCA_000359665.1	2007	ST8	msr(A)	AIVJ01000023.1	6712	Plasmid	513	1979	Inc18	rep16	Unassociated	Unassociated	Unassociated	Unassociated	Unassociated
GCA_000359665.1	2007	ST8	mph(C)	AIVJ01000023.1	6712	Plasmid	2078	2977	Inc18	rep16	Unassociated	Unassociated	Unassociated	Unassociated	Unassociated
GCA_000359765.1	2007	ST8	SA fosB	KB820894.1	2872362	Chromosome	273110	273529	Unassociated	Unassociated	Unassociated	Unassociated	Unassociated	Unassociated	Unassociated
GCA_000359765.1	2007	ST8	mecA	KB820894.1	2872362	Chromosome	732113	734119	Unassociated	Unassociated	Unassociated	Unassociated	SCCmec_type_IVa(2B)	Unassociated	Unassociated
GCA_000359765.1	2007	ST8	blaZ	KB820895.1	27164	Plasmid	7359	8204	Inc18,RepA_N	rep16,rep19	Unassociated	Unassociated	Unassociated	Unassociated	Unassociated
GCA_000359765.1	2007	ST8	aph(3')-III	KB820895.1	27164	Plasmid	13641	14435	Inc18,RepA_N	rep16,rep19	Unassociated	Unassociated	Unassociated	cn_ISSau6	Unassociated
GCA_000359765.1	2007	ST8	sat-4	KB820895.1	27164	Plasmid	14528	15046	Inc18,RepA_N	rep16,rep19	Unassociated	Unassociated	Unassociated	cn_ISSau6	Unassociated
GCA_000359765.1	2007	ST8	ant(6)-Ia	KB820895.1	27164	Plasmid	15055	15696	Inc18,RepA_N	rep16,rep19	Unassociated	Unassociated	Unassociated	cn_ISSau6	Unassociated
GCA_000359765.1	2007	ST8	msr(A)	KB820895.1	27164	Plasmid	20988	22454	Inc18,RepA_N	rep16,rep19	Unassociated	Unassociated	Unassociated	Unassociated	Unassociated
GCA_000359765.1	2007	ST8	mph(C)	KB820895.1	27164	Plasmid	22553	23452	Inc18,RepA_N	rep16,rep19	Unassociated	Unassociated	Unassociated	Unassociated	Unassociated
GCA_000359785.1	2007	ST8	SA fosB	KB820898.1	1137361	Chromosome	155888	156307	Unassociated	Unassociated	Unassociated	Unassociated	Unassociated	Unassociated	Unassociated
GCA_000359785.1	2007	ST8	mecA	KB820898.1	1137361	Chromosome	616792	618798	Unassociated	Unassociated	Unassociated	Unassociated	SCCmec_type_IVa(2B)	Unassociated	Unassociated
GCA_000359785.1	2007	ST8	blaZ	KB820901.1	27163	Plasmid	7359	8204	Inc18,RepA_N	rep16,rep19	Unassociated	Unassociated	Unassociated	Unassociated	Unassociated
GCA_000359785.1	2007	ST8	aph(3')-III	KB820901.1	27163	Plasmid	13640	14434	Inc18,RepA_N	rep16,rep19	Unassociated	Unassociated	Unassociated	cn_ISSau6	Unassociated
GCA_000359785.1	2007	ST8	sat-4	KB820901.1	27163	Plasmid	14527	15045	Inc18,RepA_N	rep16,rep19	Unassociated	Unassociated	Unassociated	cn_ISSau6	Unassociated
GCA_000359785.1	2007	ST8	ant(6)-Ia	KB820901.1	27163	Plasmid	15054	15695	Inc18,RepA_N	rep16,rep19	Unassociated	Unassociated	Unassociated	cn_ISSau6	Unassociated
GCA_000359785.1	2007	ST8	msr(A)	KB820901.1	27163	Plasmid	20987	22453	Inc18,RepA_N	rep16,rep19	Unassociated	Unassociated	Unassociated	Unassociated	Unassociated
GCA_000359785.1	2007	ST8	mph(C)	KB820901.1	27163	Plasmid	22552	23451	Inc18,RepA_N	rep16,rep19	Unassociated	Unassociated	Unassociated	Unassociated	Unassociated
GCA_000359805.1	2007	ST8	SA fosB	KB820903.1	2818869	Chromosome	2404521	2404940	Unassociated	Unassociated	Unassociated	Unassociated	Unassociated	Unassociated	Unassociated
GCA_000359805.1	2007	ST8	blaZ	KB820904.1	20025	Plasmid	7336	8181	Inc18,RepA_N	rep16,rep19	Unassociated	Unassociated	Unassociated	Unassociated	Unassociated
GCA_000359805.1	2007	ST8	aph(3')-III	KB820904.1	20025	Plasmid	13617	14411	Inc18,RepA_N	rep16,rep19	Unassociated	Unassociated	Unassociated	cn_ISSau6	Unassociated
GCA_000359805.1	2007	ST8	sat-4	KB820904.1	20025	Plasmid	14504	15022	Inc18,RepA_N	rep16,rep19	Unassociated	Unassociated	Unassociated	cn_ISSau6	Unassociated
GCA_000359805.1	2007	ST8	ant(6)-Ia	KB820904.1	20025	Plasmid	15031	15672	Inc18,RepA_N	rep16,rep19	Unassociated	Unassociated	Unassociated	cn_ISSau6	Unassociated
GCA_000359805.1	2007	ST8	msr(A)	KB820905.1	6712	Plasmid	513	1979	Inc18,RepA_N	rep16,rep19	Unassociated	Unassociated	Unassociated	Unassociated	Unassociated
GCA_000359805.1	2007	ST8	mph(C)	KB820905.1	6712	Plasmid	2078	2977	Inc18,RepA_N	rep16,rep19	Unassociated	Unassociated	Unassociated	Unassociated	Unassociated
GCA_000359825.1	2007	ST8	SA fosB	KB820906.1	2889526	Chromosome	1889921	1890340	Unassociated	Unassociated	Unassociated	Unassociated	Unassociated	Unassociated	Unassociated
GCA_000359825.1	2007	ST8	mecA	KB820906.1	2889526	Chromosome	2367444	2369450	Unassociated	Unassociated	Unassociated	Unassociated	SCCmec_type_IVa(2B)	Unassociated	Unassociated
GCA_000359825.1	2007	ST8	blaZ	KB820907.1	14699	Plasmid	7336	8181	Inc18,RepA_N	rep16,rep19	Unassociated	Unassociated	Unassociated	Unassociated	Unassociated
GCA_000359825.1	2007	ST8	aph(3')-III	KB820907.1	14699	Plasmid	13617	14411	Inc18,RepA_N	rep16,rep19	Unassociated	Unassociated	Unassociated	cn_ISSau6	Unassociated
GCA_000359825.1	2007	ST8	msr(A)	KB820908.1	10964	Plasmid	4765	6231	Inc18,RepA_N	rep16,rep19	Unassociated	Unassociated	Unassociated	Unassociated	Unassociated
GCA_000359825.1	2007	ST8	mph(C)	KB820908.1	10964	Plasmid	6330	7229	Inc18,RepA_N	rep16,rep19	Unassociated	Unassociated	Unassociated	Unassociated	Unassociated
GCA_000359845.1	2007	ST8	mecA	KB820909.1	2889370	Chromosome	10358	12364	Unassociated	Unassociated	Unassociated	Unassociated	SCCmec_type_IVj(2B)	Unassociated	Unassociated
GCA_000359845.1	2007	ST8	SA fosB	KB820909.1	2889370	Chromosome	2426199	2426618	Unassociated	Unassociated	Unassociated	Unassociated	Unassociated	Unassociated	Unassociated
GCA_000359845.1	2007	ST8	blaZ	KB820910.1	14718	Plasmid	7355	8200	Inc18,RepA_N	rep16,rep19	Unassociated	Unassociated	Unassociated	Unassociated	Unassociated
GCA_000359845.1	2007	ST8	aph(3')-III	KB820910.1	14718	Plasmid	13636	14430	Inc18,RepA_N	rep16,rep19	Unassociated	Unassociated	Unassociated	cn_ISSau6	Unassociated
GCA_000359845.1	2007	ST8	msr(A)	KB820911.1	11240	Plasmid	5064	6530	Inc18,RepA_N	rep16,rep19	Unassociated	Unassociated	Unassociated	Unassociated	Unassociated
GCA_000359845.1	2007	ST8	mph(C)	KB820911.1	11240	Plasmid	6629	7528	Inc18,RepA_N	rep16,rep19	Unassociated	Unassociated	Unassociated	Unassociated	Unassociated
GCA_000359865.1	2007	ST8	SA fosB	KB820913.1	1137399	Chromosome	155889	156308	Unassociated	Unassociated	Unassociated	Unassociated	Unassociated	Unassociated	Unassociated
GCA_000359865.1	2007	ST8	mecA	KB820913.1	1137399	Chromosome	615347	617353	Unassociated	Unassociated	Unassociated	Unassociated	SCCmec_type_IVa(2B)	Unassociated	Unassociated
GCA_000359865.1	2007	ST8	blaZ	KB820914.1	26457	Plasmid	6653	7498	Inc18	rep16	Unassociated	Unassociated	Unassociated	Unassociated	Unassociated
GCA_000359865.1	2007	ST8	aph(3')-III	KB820914.1	26457	Plasmid	12934	13728	Inc18	rep16	Unassociated	Unassociated	Unassociated	cn_ISSau6	Unassociated
GCA_000359865.1	2007	ST8	sat-4	KB820914.1	26457	Plasmid	13821	14339	Inc18	rep16	Unassociated	Unassociated	Unassociated	cn_ISSau6	Unassociated
GCA_000359865.1	2007	ST8	ant(6)-Ia	KB820914.1	26457	Plasmid	14348	14989	Inc18	rep16	Unassociated	Unassociated	Unassociated	cn_ISSau6	Unassociated
GCA_000359865.1	2007	ST8	msr(A)	KB820914.1	26457	Plasmid	20281	21747	Inc18	rep16	Unassociated	Unassociated	Unassociated	Unassociated	Unassociated
GCA_000359865.1	2007	ST8	mph(C)	KB820914.1	26457	Plasmid	21846	22745	Inc18	rep16	Unassociated	Unassociated	Unassociated	Unassociated	Unassociated
GCA_000359885.1	2007	ST8	SA fosB	KB820916.1	2832526	Chromosome	2112663	2113082	Unassociated	Unassociated	Unassociated	Unassociated	Unassociated	Unassociated	Unassociated
GCA_000359885.1	2007	ST8	mecA	KB820916.1	2832526	Chromosome	2573683	2575689	Unassociated	Unassociated	Unassociated	Unassociated	SCCmec_type_IVa(2B)	Unassociated	Unassociated
GCA_000359885.1	2007	ST8	blaZ	KB820917.1	27163	Plasmid	7359	8204	Inc18,RepA_N	rep16,rep19	Unassociated	Unassociated	Unassociated	Unassociated	Unassociated
GCA_000359885.1	2007	ST8	aph(3')-III	KB820917.1	27163	Plasmid	13640	14434	Inc18,RepA_N	rep16,rep19	Unassociated	Unassociated	Unassociated	cn_ISSau6	Unassociated
GCA_000359885.1	2007	ST8	sat-4	KB820917.1	27163	Plasmid	14527	15045	Inc18,RepA_N	rep16,rep19	Unassociated	Unassociated	Unassociated	cn_ISSau6	Unassociated
GCA_000359885.1	2007	ST8	ant(6)-Ia	KB820917.1	27163	Plasmid	15054	15695	Inc18,RepA_N	rep16,rep19	Unassociated	Unassociated	Unassociated	cn_ISSau6	Unassociated
GCA_000359885.1	2007	ST8	msr(A)	KB820917.1	27163	Plasmid	20987	22453	Inc18,RepA_N	rep16,rep19	Unassociated	Unassociated	Unassociated	Unassociated	Unassociated
GCA_000359885.1	2007	ST8	mph(C)	KB820917.1	27163	Plasmid	22552	23451	Inc18,RepA_N	rep16,rep19	Unassociated	Unassociated	Unassociated	Unassociated	Unassociated
GCA_000359905.1	2007	ST8	SA fosB	KB820919.1	1095638	Chromosome	155879	156298	Unassociated	Unassociated	Unassociated	Unassociated	Unassociated	Unassociated	Unassociated
GCA_000359905.1	2007	ST8	mecA	KB820919.1	1095638	Chromosome	616371	618377	Unassociated	Unassociated	Unassociated	Unassociated	SCCmec_type_IVa(2B)	Unassociated	Unassociated
GCA_000359905.1	2007	ST8	blaZ	KB820923.1	23447	Plasmid	3620	4465	Inc18,RepA_N	rep16,rep19	Unassociated	Unassociated	Unassociated	Unassociated	Unassociated
GCA_000359905.1	2007	ST8	aph(3')-III	KB820923.1	23447	Plasmid	9901	10695	Inc18,RepA_N	rep16,rep19	Unassociated	Unassociated	Unassociated	Unassociated	Unassociated
GCA_000359905.1	2007	ST8	sat-4	KB820923.1	23447	Plasmid	10788	11306	Inc18,RepA_N	rep16,rep19	Unassociated	Unassociated	Unassociated	Unassociated	Unassociated
GCA_000359905.1	2007	ST8	ant(6)-Ia	KB820923.1	23447	Plasmid	11315	11956	Inc18,RepA_N	rep16,rep19	Unassociated	Unassociated	Unassociated	Unassociated	Unassociated
GCA_000359905.1	2007	ST8	msr(A)	KB820923.1	23447	Plasmid	17248	18714	Inc18,RepA_N	rep16,rep19	Unassociated	Unassociated	Unassociated	Unassociated	Unassociated
GCA_000359905.1	2007	ST8	mph(C)	KB820923.1	23447	Plasmid	18813	19712	Inc18,RepA_N	rep16,rep19	Unassociated	Unassociated	Unassociated	Unassociated	Unassociated
GCA_000359905.1	2007	ST8	aadD	KB820924.1	40669	Plasmid	1705	2466	RepA_N	rep15	Unassociated	Unassociated	Unassociated	Unassociated	Unassociated
GCA_000359905.1	2007	ST8	mupA	KB820924.1	40669	Plasmid	18524	21598	RepA_N	rep15	Unassociated	Unassociated	Unassociated	cn_ISSau6	Unassociated
GCA_000359925.1	2007	ST1066	SA fosB	KB820925.1	2754996	Chromosome	1830334	1830753	Unassociated	Unassociated	Unassociated	Unassociated	Unassociated	Unassociated	Unassociated
GCA_000359925.1	2007	ST1066	erm(C)	KB820926.1	1896	Plasmid	1	655	RepL	rep10	Unassociated	Unassociated	Unassociated	Unassociated	Unassociated
GCA_000359945.1	2003	ST105	ant(6)-Ia	KB820927.1	3277	Plasmid	171	812	Inc18,RepA_N	rep16,rep19	Unassociated	Unassociated	Unassociated	Unassociated	Unassociated
GCA_000359945.1	2003	ST105	sat-4	KB820927.1	3277	Plasmid	809	1339	Inc18,RepA_N	rep16,rep19	Unassociated	Unassociated	Unassociated	Unassociated	Unassociated
GCA_000359945.1	2003	ST105	aph(3')-III	KB820927.1	3277	Plasmid	1432	2226	Inc18,RepA_N	rep16,rep19	Unassociated	Unassociated	Unassociated	Unassociated	Unassociated
GCA_000359945.1	2003	ST105	SA fosB	KB820938.1	1188127	Chromosome	268809	269228	Unassociated	Unassociated	Unassociated	Unassociated	Unassociated	Unassociated	Unassociated
GCA_000359945.1	2003	ST105	aadD	KB820938.1	1188127	Chromosome	725150	725920	Unassociated	Unassociated	Unassociated	Unassociated	SCCmec_type_II(2A)	Unassociated	Unassociated
GCA_000359945.1	2003	ST105	mecA	KB820938.1	1188127	Chromosome	728347	730353	Unassociated	Unassociated	Unassociated	Unassociated	SCCmec_type_II(2A)	Unassociated	Unassociated
GCA_000359945.1	2003	ST105	erm(A)	KB820938.1	1188127	Chromosome	739280	740011	Unassociated	Unassociated	Tn554	Unassociated	SCCmec_type_II(2A)	Unassociated	Unassociated
GCA_000359945.1	2003	ST105	ant(9)-Ia	KB820938.1	1188127	Chromosome	740137	740919	Unassociated	Unassociated	Tn554	Unassociated	SCCmec_type_II(2A)	Unassociated	Unassociated
GCA_000359945.1	2003	ST105	blaZ	KB820943.1	11953	Plasmid	7324	8169	Inc18,RepA_N	rep16,rep19	Unassociated	Unassociated	Unassociated	Unassociated	Unassociated
GCA_000359945.1	2003	ST105	msr(A)	KB820944.1	5086	Plasmid	513	1979	Inc18,RepA_N	rep16,rep19	Unassociated	Unassociated	Unassociated	Unassociated	Unassociated
GCA_000359945.1	2003	ST105	mph(C)	KB820944.1	5086	Plasmid	2078	2977	Inc18,RepA_N	rep16,rep19	Unassociated	Unassociated	Unassociated	Unassociated	Unassociated
GCA_000359965.1	2003	ST105	SA fosB	KB820952.1	1297927	Chromosome	383003	383422	Unassociated	Unassociated	Unassociated	Unassociated	Unassociated	Unassociated	Unassociated
GCA_000359965.1	2003	ST105	mecA	KB820952.1	1297927	Chromosome	837323	839329	Unassociated	Unassociated	Unassociated	Unassociated	SCCmec_type_II(2A)	Unassociated	Unassociated
GCA_000359965.1	2003	ST105	erm(A)	KB820952.1	1297927	Chromosome	848256	848987	Unassociated	Unassociated	Tn554	Unassociated	SCCmec_type_II(2A)	Unassociated	Unassociated
GCA_000359965.1	2003	ST105	ant(9)-Ia	KB820952.1	1297927	Chromosome	849113	849895	Unassociated	Unassociated	Tn554	Unassociated	SCCmec_type_II(2A)	Unassociated	Unassociated
GCA_000359965.1	2003	ST105	blaZ	KB820953.1	27363	Plasmid	8308	9207	RepA_N	rep20	Unassociated	Unassociated	Unassociated	Unassociated	Unassociated
GCA_000359965.1	2003	ST105	aadD	KB820954.1	4744	Plasmid	3748	4518	Rep1	rep22	Unassociated	Unassociated	Unassociated	Unassociated	Unassociated
GCA_000359965.1	2003	ST105	erm(A)	KB820960.1	960750	Chromosome	662460	663191	Unassociated	Unassociated	Tn554	Unassociated	Unassociated	Unassociated	Unassociated
GCA_000359965.1	2003	ST105	ant(9)-Ia	KB820960.1	960750	Chromosome	663317	664099	Unassociated	Unassociated	Tn554	Unassociated	Unassociated	Unassociated	Unassociated
GCA_000359985.1	2003	ST5	erm(A)	KB820963.1	2863179	Chromosome	1173106	1173837	Unassociated	Unassociated	Tn554	Unassociated	Unassociated	Unassociated	Unassociated
GCA_000359985.1	2003	ST5	ant(9)-Ia	KB820963.1	2863179	Chromosome	1173963	1174745	Unassociated	Unassociated	Tn554	Unassociated	Unassociated	Unassociated	Unassociated
GCA_000359985.1	2003	ST5	SA fosB	KB820963.1	2863179	Chromosome	1896231	1896650	Unassociated	Unassociated	Unassociated	Unassociated	Unassociated	Unassociated	Unassociated
GCA_000359985.1	2003	ST5	aadD	KB820963.1	2863179	Chromosome	2353253	2354023	Unassociated	Unassociated	Unassociated	Unassociated	SCCmec_type_II(2A)	Unassociated	Unassociated
GCA_000359985.1	2003	ST5	mecA	KB820963.1	2863179	Chromosome	2356161	2358167	Unassociated	Unassociated	Unassociated	Unassociated	SCCmec_type_II(2A)	Unassociated	Unassociated
GCA_000359985.1	2003	ST5	erm(A)	KB820963.1	2863179	Chromosome	2367132	2367863	Unassociated	Unassociated	Tn554	Unassociated	SCCmec_type_II(2A)	Unassociated	Unassociated
GCA_000359985.1	2003	ST5	ant(9)-Ia	KB820963.1	2863179	Chromosome	2367989	2368771	Unassociated	Unassociated	Tn554	Unassociated	SCCmec_type_II(2A)	Unassociated	Unassociated
GCA_000359985.1	2003	ST5	blaZ	KB820964.1	27363	Plasmid	15351	16250	RepA_N	rep20	Unassociated	Unassociated	Unassociated	Unassociated	Unassociated
GCA_000360005.1	2003	ST248	aadD	KB820965.1	4744	Unclassified	3748	4518	Unassociated	Unassociated	Unassociated	Unassociated	Unassociated	Unassociated	Unassociated
GCA_000360005.1	2003	ST248	erm(A)	KB820966.1	2860795	Chromosome	1215688	1216419	Unassociated	Unassociated	Tn554	Unassociated	Unassociated	Unassociated	Unassociated
GCA_000360005.1	2003	ST248	ant(9)-Ia	KB820966.1	2860795	Chromosome	1216545	1217327	Unassociated	Unassociated	Tn554	Unassociated	Unassociated	Unassociated	Unassociated
GCA_000360005.1	2003	ST248	SA fosB	KB820966.1	2860795	Chromosome	1896796	1897215	Unassociated	Unassociated	Unassociated	Unassociated	Unassociated	Unassociated	Unassociated
GCA_000360005.1	2003	ST248	mecA	KB820966.1	2860795	Chromosome	2351307	2353313	Unassociated	Unassociated	Unassociated	Unassociated	SCCmec_type_II(2A)	Unassociated	Unassociated
GCA_000360005.1	2003	ST248	erm(A)	KB820966.1	2860795	Chromosome	2362278	2363009	Unassociated	Unassociated	Tn554	Unassociated	SCCmec_type_II(2A)	Unassociated	Unassociated
GCA_000360005.1	2003	ST248	ant(9)-Ia	KB820966.1	2860795	Chromosome	2363135	2363917	Unassociated	Unassociated	Tn554	Unassociated	SCCmec_type_II(2A)	Unassociated	Unassociated
GCA_000360005.1	2003	ST248	blaZ	KB820968.1	25970	Plasmid	21384	22283	RepA_N	rep20	Unassociated	Unassociated	Unassociated	Unassociated	Unassociated
GCA_000360025.1	2003	ST105	SA fosB	KB820971.1	2248817	Chromosome	671431	671850	Unassociated	Unassociated	Unassociated	Unassociated	Unassociated	Unassociated	Unassociated
GCA_000360025.1	2003	ST105	mecA	KB820971.1	2248817	Chromosome	1125575	1127581	Unassociated	Unassociated	Unassociated	Unassociated	SCCmec_type_II(2A)	Unassociated	Unassociated
GCA_000360025.1	2003	ST105	erm(A)	KB820971.1	2248817	Chromosome	1136508	1137239	Unassociated	Unassociated	Tn554	Unassociated	SCCmec_type_II(2A)	Unassociated	Unassociated
GCA_000360025.1	2003	ST105	ant(9)-Ia	KB820971.1	2248817	Chromosome	1137365	1138147	Unassociated	Unassociated	Tn554	Unassociated	SCCmec_type_II(2A)	Unassociated	Unassociated
GCA_000360025.1	2003	ST105	blaZ	KB820974.1	25494	Plasmid	7324	8169	Inc18,RepA_N	rep16,rep19	Unassociated	Unassociated	Unassociated	Unassociated	Unassociated
GCA_000360025.1	2003	ST105	aph(3')-III	KB820974.1	25494	Plasmid	13605	14399	Inc18,RepA_N	rep16,rep19	Unassociated	Unassociated	Unassociated	cn_ISSau6	Unassociated
GCA_000360025.1	2003	ST105	sat-4	KB820974.1	25494	Plasmid	14492	15010	Inc18,RepA_N	rep16,rep19	Unassociated	Unassociated	Unassociated	cn_ISSau6	Unassociated
GCA_000360025.1	2003	ST105	ant(6)-Ia	KB820974.1	25494	Plasmid	15019	15660	Inc18,RepA_N	rep16,rep19	Unassociated	Unassociated	Unassociated	cn_ISSau6	Unassociated
GCA_000360025.1	2003	ST105	msr(A)	KB820974.1	25494	Plasmid	20952	22418	Inc18,RepA_N	rep16,rep19	Unassociated	Unassociated	Unassociated	Unassociated	Unassociated
GCA_000360025.1	2003	ST105	mph(C)	KB820974.1	25494	Plasmid	22517	23416	Inc18,RepA_N	rep16,rep19	Unassociated	Unassociated	Unassociated	Unassociated	Unassociated
GCA_000360025.1	2003	ST105	aadD	KB820975.1	4744	Plasmid	227	997	Rep1	rep22	Unassociated	Unassociated	Unassociated	Unassociated	Unassociated
GCA_000360045.1	2003	ST8	SA fosB	KB820976.1	2926839	Chromosome	2403633	2404052	Unassociated	Unassociated	Unassociated	Unassociated	Unassociated	Unassociated	Unassociated
GCA_000360045.1	2003	ST8	mecA	KB820976.1	2926839	Chromosome	2861334	2863340	Unassociated	Unassociated	Unassociated	Unassociated	SCCmec_type_IVd(2B)	Unassociated	Unassociated
GCA_000360045.1	2003	ST8	blaZ	KB820976.1	2926839	Chromosome	2887894	2888742	Unassociated	Unassociated	Tn552	Unassociated	Unassociated	Unassociated	Unassociated
GCA_000360045.1	2003	ST8	aac(6')-aph(2'')	KB820976.1	2926839	Chromosome	2908641	2910080	Unassociated	Unassociated	Unassociated	Unassociated	Unassociated	cn_IS256	Unassociated
GCA_000360045.1	2003	ST8	dfrC	KB820976.1	2926839	Chromosome	2918952	2919437	Unassociated	Unassociated	Unassociated	Unassociated	Unassociated	Unassociated	Unassociated
GCA_000360045.1	2003	ST8	erm(C)	KB820980.1	2494	Plasmid	36	770	RepL	rep10	Unassociated	Unassociated	Unassociated	Unassociated	Unassociated
GCA_000360065.1	2003	ST105	SA fosB	KB820981.1	1769062	Chromosome	198718	199137	Unassociated	Unassociated	Unassociated	Unassociated	Unassociated	Unassociated	Unassociated
GCA_000360065.1	2003	ST105	mecA	KB820981.1	1769062	Chromosome	653182	655188	Unassociated	Unassociated	Unassociated	Unassociated	SCCmec_type_II(2A)	Unassociated	Unassociated
GCA_000360065.1	2003	ST105	erm(A)	KB820981.1	1769062	Chromosome	664115	664846	Unassociated	Unassociated	Tn554	Unassociated	SCCmec_type_II(2A)	Unassociated	Unassociated
GCA_000360065.1	2003	ST105	ant(9)-Ia	KB820981.1	1769062	Chromosome	664972	665754	Unassociated	Unassociated	Tn554	Unassociated	SCCmec_type_II(2A)	Unassociated	Unassociated
GCA_000360065.1	2003	ST105	blaZ	KB820983.1	25525	Plasmid	7347	8192	Inc18,RepA_N	rep16,rep19	Unassociated	Unassociated	Unassociated	Unassociated	Unassociated
GCA_000360065.1	2003	ST105	aph(3')-III	KB820983.1	25525	Plasmid	13628	14422	Inc18,RepA_N	rep16,rep19	Unassociated	Unassociated	Unassociated	cn_ISSau6	Unassociated
GCA_000360065.1	2003	ST105	sat-4	KB820983.1	25525	Plasmid	14515	15033	Inc18,RepA_N	rep16,rep19	Unassociated	Unassociated	Unassociated	cn_ISSau6	Unassociated
GCA_000360065.1	2003	ST105	ant(6)-Ia	KB820983.1	25525	Plasmid	15042	15683	Inc18,RepA_N	rep16,rep19	Unassociated	Unassociated	Unassociated	cn_ISSau6	Unassociated
GCA_000360065.1	2003	ST105	msr(A)	KB820983.1	25525	Plasmid	20975	22441	Inc18,RepA_N	rep16,rep19	Unassociated	Unassociated	Unassociated	Unassociated	Unassociated
GCA_000360065.1	2003	ST105	mph(C)	KB820983.1	25525	Plasmid	22540	23439	Inc18,RepA_N	rep16,rep19	Unassociated	Unassociated	Unassociated	Unassociated	Unassociated
GCA_000360065.1	2003	ST105	aadD	KB820984.1	4744	Plasmid	227	997	Rep1	rep22	Unassociated	Unassociated	Unassociated	Unassociated	Unassociated
GCA_000360085.1	2003	ST105	SA fosB	KB820993.1	1114691	Chromosome	153662	154081	Unassociated	Unassociated	Unassociated	Unassociated	Unassociated	Unassociated	Unassociated
GCA_000360085.1	2003	ST105	mecA	KB820993.1	1114691	Chromosome	608048	610054	Unassociated	Unassociated	Unassociated	Unassociated	SCCmec_type_II(2A)	Unassociated	Unassociated
GCA_000360085.1	2003	ST105	erm(A)	KB820993.1	1114691	Chromosome	618981	619712	Unassociated	Unassociated	Tn554	Unassociated	SCCmec_type_II(2A)	Unassociated	Unassociated
GCA_000360085.1	2003	ST105	ant(9)-Ia	KB820993.1	1114691	Chromosome	619838	620620	Unassociated	Unassociated	Tn554	Unassociated	SCCmec_type_II(2A)	Unassociated	Unassociated
GCA_000360085.1	2003	ST105	aadD	KB820994.1	4744	Plasmid	3748	4518	Rep1	rep22	Unassociated	Unassociated	Unassociated	Unassociated	Unassociated
GCA_000360085.1	2003	ST105	blaZ	KB820998.1	27363	Plasmid	21399	22298	RepA_N	rep20	Unassociated	Unassociated	Unassociated	Unassociated	Unassociated
GCA_000360105.1	2003	ST105	SA fosB	KB820999.1	1118655	Chromosome	153818	154237	Unassociated	Unassociated	Unassociated	Unassociated	Unassociated	Unassociated	Unassociated
GCA_000360105.1	2003	ST105	mecA	KB820999.1	1118655	Chromosome	608327	610333	Unassociated	Unassociated	Unassociated	Unassociated	SCCmec_type_II(2A)	Unassociated	Unassociated
GCA_000360105.1	2003	ST105	erm(A)	KB820999.1	1118655	Chromosome	619260	619991	Unassociated	Unassociated	Tn554	Unassociated	SCCmec_type_II(2A)	Unassociated	Unassociated
GCA_000360105.1	2003	ST105	ant(9)-Ia	KB820999.1	1118655	Chromosome	620117	620899	Unassociated	Unassociated	Tn554	Unassociated	SCCmec_type_II(2A)	Unassociated	Unassociated
GCA_000360105.1	2003	ST105	msr(A)	KB821004.1	25027	Plasmid	4719	6185	Inc18,RepA_N	rep16,rep19	Unassociated	Unassociated	Unassociated	Unassociated	Unassociated
GCA_000360105.1	2003	ST105	mph(C)	KB821004.1	25027	Plasmid	6284	7183	Inc18,RepA_N	rep16,rep19	Unassociated	Unassociated	Unassociated	Unassociated	Unassociated
GCA_000360105.1	2003	ST105	blaZ	KB821004.1	25027	Plasmid	16521	17366	Inc18,RepA_N	rep16,rep19	Unassociated	Unassociated	Unassociated	Unassociated	Unassociated
GCA_000360105.1	2003	ST105	aph(3')-III	KB821004.1	25027	Plasmid	22802	23596	Inc18,RepA_N	rep16,rep19	Unassociated	Unassociated	Unassociated	cn_ISSau6	Unassociated
GCA_000360105.1	2003	ST105	sat-4	KB821004.1	25027	Plasmid	23689	24207	Inc18,RepA_N	rep16,rep19	Unassociated	Unassociated	Unassociated	cn_ISSau6	Unassociated
GCA_000360105.1	2003	ST105	ant(6)-Ia	KB821004.1	25027	Plasmid	24216	24857	Inc18,RepA_N	rep16,rep19	Unassociated	Unassociated	Unassociated	cn_ISSau6	Unassociated
GCA_000360105.1	2003	ST105	aadD	KB821005.1	4744	Plasmid	227	997	Rep1	rep22	Unassociated	Unassociated	Unassociated	Unassociated	Unassociated
GCA_000360125.1	2003	ST5	erm(A)	KB821009.1	1376038	Chromosome	1141150	1141881	Unassociated	Unassociated	Tn554	Unassociated	Unassociated	Unassociated	Unassociated
GCA_000360125.1	2003	ST5	ant(9)-Ia	KB821009.1	1376038	Chromosome	1142007	1142789	Unassociated	Unassociated	Tn554	Unassociated	Unassociated	Unassociated	Unassociated
GCA_000360125.1	2003	ST5	SA fosB	KB821011.1	831410	Chromosome	269735	270154	Unassociated	Unassociated	Unassociated	Unassociated	Unassociated	Unassociated	Unassociated
GCA_000360125.1	2003	ST5	aadD	KB821011.1	831410	Chromosome	727231	728001	Unassociated	Unassociated	Unassociated	Unassociated	SCCmec_type_II(2A)	cn_ISSau6	Unassociated
GCA_000360125.1	2003	ST5	mecA	KB821011.1	831410	Chromosome	730447	732453	Unassociated	Unassociated	Unassociated	Unassociated	SCCmec_type_II(2A)	Unassociated	Unassociated
GCA_000360125.1	2003	ST5	erm(A)	KB821011.1	831410	Chromosome	741418	742149	Unassociated	Unassociated	Tn554	Unassociated	SCCmec_type_II(2A)	Unassociated	Unassociated
GCA_000360125.1	2003	ST5	ant(9)-Ia	KB821011.1	831410	Chromosome	742275	743057	Unassociated	Unassociated	Tn554	Unassociated	SCCmec_type_II(2A)	Unassociated	Unassociated
GCA_000360145.1	2003	ST105	SA fosB	KB821012.1	1118163	Chromosome	155266	155685	Unassociated	Unassociated	Unassociated	Unassociated	Unassociated	Unassociated	Unassociated
GCA_000360145.1	2003	ST105	mecA	KB821012.1	1118163	Chromosome	610159	612165	Unassociated	Unassociated	Unassociated	Unassociated	SCCmec_type_II(2A)	Unassociated	Unassociated
GCA_000360145.1	2003	ST105	erm(A)	KB821012.1	1118163	Chromosome	621092	621823	Unassociated	Unassociated	Tn554	Unassociated	SCCmec_type_II(2A)	Unassociated	Unassociated
GCA_000360145.1	2003	ST105	ant(9)-Ia	KB821012.1	1118163	Chromosome	621949	622731	Unassociated	Unassociated	Tn554	Unassociated	SCCmec_type_II(2A)	Unassociated	Unassociated
GCA_000360145.1	2003	ST105	aadD	KB821013.1	4744	Plasmid	227	997	Rep1	rep22	Unassociated	Unassociated	Unassociated	Unassociated	Unassociated
GCA_000360145.1	2003	ST105	msr(A)	KB821014.1	9410	Plasmid	4860	6326	Inc18,RepA_N	rep16,rep19	Unassociated	Unassociated	Unassociated	Unassociated	Unassociated
GCA_000360145.1	2003	ST105	mph(C)	KB821014.1	9410	Plasmid	6425	7324	Inc18,RepA_N	rep16,rep19	Unassociated	Unassociated	Unassociated	Unassociated	Unassociated
GCA_000360145.1	2003	ST105	blaZ	KB821022.1	15893	Plasmid	7387	8232	Inc18,RepA_N	rep16,rep19	Unassociated	Unassociated	Unassociated	Unassociated	Unassociated
GCA_000360145.1	2003	ST105	aph(3')-III	KB821022.1	15893	Plasmid	13668	14462	Inc18,RepA_N	rep16,rep19	Unassociated	Unassociated	Unassociated	cn_ISSau6	Unassociated
GCA_000360145.1	2003	ST105	sat-4	KB821022.1	15893	Plasmid	14555	15073	Inc18,RepA_N	rep16,rep19	Unassociated	Unassociated	Unassociated	cn_ISSau6	Unassociated
GCA_000360145.1	2003	ST105	ant(6)-Ia	KB821022.1	15893	Plasmid	15082	15723	Inc18,RepA_N	rep16,rep19	Unassociated	Unassociated	Unassociated	cn_ISSau6	Unassociated
GCA_000360165.1	2003	ST105	SA fosB	KB821023.1	1295901	Chromosome	326376	326795	Unassociated	Unassociated	Unassociated	Unassociated	Unassociated	Unassociated	Unassociated
GCA_000360165.1	2003	ST105	mecA	KB821023.1	1295901	Chromosome	780883	782889	Unassociated	Unassociated	Unassociated	Unassociated	SCCmec_type_II(2A)	Unassociated	Unassociated
GCA_000360165.1	2003	ST105	erm(A)	KB821023.1	1295901	Chromosome	791816	792547	Unassociated	Unassociated	Tn554	Unassociated	SCCmec_type_II(2A)	Unassociated	Unassociated
GCA_000360165.1	2003	ST105	ant(9)-Ia	KB821023.1	1295901	Chromosome	792673	793455	Unassociated	Unassociated	Tn554	Unassociated	SCCmec_type_II(2A)	Unassociated	Unassociated
GCA_000360165.1	2003	ST105	aadD	KB821024.1	4744	Plasmid	227	997	Rep1	rep22	Unassociated	Unassociated	Unassociated	Unassociated	Unassociated
GCA_000360165.1	2003	ST105	blaZ	KB821032.1	25525	Plasmid	7347	8192	Inc18,RepA_N	rep16,rep19	Unassociated	Unassociated	Unassociated	Unassociated	Unassociated
GCA_000360165.1	2003	ST105	aph(3')-III	KB821032.1	25525	Plasmid	13628	14422	Inc18,RepA_N	rep16,rep19	Unassociated	Unassociated	Unassociated	cn_ISSau6	Unassociated
GCA_000360165.1	2003	ST105	sat-4	KB821032.1	25525	Plasmid	14515	15033	Inc18,RepA_N	rep16,rep19	Unassociated	Unassociated	Unassociated	cn_ISSau6	Unassociated
GCA_000360165.1	2003	ST105	ant(6)-Ia	KB821032.1	25525	Plasmid	15042	15683	Inc18,RepA_N	rep16,rep19	Unassociated	Unassociated	Unassociated	cn_ISSau6	Unassociated
GCA_000360165.1	2003	ST105	msr(A)	KB821032.1	25525	Plasmid	20975	22441	Inc18,RepA_N	rep16,rep19	Unassociated	Unassociated	Unassociated	Unassociated	Unassociated
GCA_000360165.1	2003	ST105	mph(C)	KB821032.1	25525	Plasmid	22540	23439	Inc18,RepA_N	rep16,rep19	Unassociated	Unassociated	Unassociated	Unassociated	Unassociated
GCA_000360185.1	2003	ST5	erm(A)	KB821036.1	590998	Chromosome	585711	586442	Unassociated	Unassociated	Tn554	Unassociated	Unassociated	Unassociated	Unassociated
GCA_000360185.1	2003	ST5	ant(9)-Ia	KB821036.1	590998	Chromosome	586568	587350	Unassociated	Unassociated	Tn554	Unassociated	Unassociated	Unassociated	Unassociated
GCA_000360185.1	2003	ST5	SA fosB	KB821037.1	1161103	Chromosome	684798	685217	Unassociated	Unassociated	Unassociated	Unassociated	Unassociated	Unassociated	Unassociated
GCA_000360185.1	2003	ST5	aadD	KB821037.1	1161103	Chromosome	1141629	1142399	Unassociated	Unassociated	Unassociated	Unassociated	SCCmec_type_II(2A)	cn_ISSau6	Unassociated
GCA_000360185.1	2003	ST5	mecA	KB821037.1	1161103	Chromosome	1144845	1146851	Unassociated	Unassociated	Unassociated	Unassociated	SCCmec_type_II(2A)	Unassociated	Unassociated
GCA_000360185.1	2003	ST5	erm(A)	KB821037.1	1161103	Chromosome	1155816	1156547	Unassociated	Unassociated	Tn554	Unassociated	SCCmec_type_II(2A)	Unassociated	Unassociated
GCA_000360185.1	2003	ST5	ant(9)-Ia	KB821037.1	1161103	Chromosome	1156673	1157455	Unassociated	Unassociated	Tn554	Unassociated	SCCmec_type_II(2A)	Unassociated	Unassociated
GCA_000360205.1	2003	ST105	SA fosB	KB821038.1	1349034	Chromosome	390166	390585	Unassociated	Unassociated	Unassociated	Unassociated	Unassociated	Unassociated	Unassociated
GCA_000360205.1	2003	ST105	mecA	KB821038.1	1349034	Chromosome	843714	845720	Unassociated	Unassociated	Unassociated	Unassociated	SCCmec_type_II(2A)	Unassociated	Unassociated
GCA_000360205.1	2003	ST105	erm(A)	KB821038.1	1349034	Chromosome	854647	855378	Unassociated	Unassociated	Tn554	Unassociated	SCCmec_type_II(2A)	Unassociated	Unassociated
GCA_000360205.1	2003	ST105	ant(9)-Ia	KB821038.1	1349034	Chromosome	855504	856286	Unassociated	Unassociated	Tn554	Unassociated	SCCmec_type_II(2A)	Unassociated	Unassociated
GCA_000360205.1	2003	ST105	erm(A)	KB821040.1	926992	Chromosome	627908	628639	Unassociated	Unassociated	Tn554	Unassociated	Unassociated	Unassociated	Unassociated
GCA_000360205.1	2003	ST105	ant(9)-Ia	KB821040.1	926992	Chromosome	628765	629547	Unassociated	Unassociated	Tn554	Unassociated	Unassociated	Unassociated	Unassociated
GCA_000360205.1	2003	ST105	blaZ	KB821041.1	25525	Plasmid	7324	8169	Inc18,RepA_N	rep16,rep19	Unassociated	Unassociated	Unassociated	Unassociated	Unassociated
GCA_000360205.1	2003	ST105	aph(3')-III	KB821041.1	25525	Plasmid	13605	14399	Inc18,RepA_N	rep16,rep19	Unassociated	Unassociated	Unassociated	cn_ISSau6	Unassociated
GCA_000360205.1	2003	ST105	sat-4	KB821041.1	25525	Plasmid	14492	15010	Inc18,RepA_N	rep16,rep19	Unassociated	Unassociated	Unassociated	cn_ISSau6	Unassociated
GCA_000360205.1	2003	ST105	ant(6)-Ia	KB821041.1	25525	Plasmid	15019	15660	Inc18,RepA_N	rep16,rep19	Unassociated	Unassociated	Unassociated	cn_ISSau6	Unassociated
GCA_000360205.1	2003	ST105	msr(A)	KB821041.1	25525	Plasmid	20952	22418	Inc18,RepA_N	rep16,rep19	Unassociated	Unassociated	Unassociated	Unassociated	Unassociated
GCA_000360205.1	2003	ST105	mph(C)	KB821041.1	25525	Plasmid	22517	23416	Inc18,RepA_N	rep16,rep19	Unassociated	Unassociated	Unassociated	Unassociated	Unassociated
GCA_000360205.1	2003	ST105	aadD	KB821042.1	4744	Plasmid	227	997	Rep1	rep22	Unassociated	Unassociated	Unassociated	Unassociated	Unassociated
GCA_000360225.1	2003	ST105	aadD	KB821054.1	4744	Plasmid	3748	4518	Rep1	rep22	Unassociated	Unassociated	Unassociated	Unassociated	Unassociated
GCA_000360225.1	2003	ST105	aph(3')-III	KB821055.1	12949	Plasmid	1052	1846	Inc18	rep16	Unassociated	Unassociated	Unassociated	Unassociated	Unassociated
GCA_000360225.1	2003	ST105	sat-4	KB821055.1	12949	Plasmid	1939	2469	Inc18	rep16	Unassociated	Unassociated	Unassociated	Unassociated	Unassociated
GCA_000360225.1	2003	ST105	ant(6)-Ia	KB821055.1	12949	Plasmid	2466	3107	Inc18	rep16	Unassociated	Unassociated	Unassociated	Unassociated	Unassociated
GCA_000360225.1	2003	ST105	msr(A)	KB821055.1	12949	Plasmid	8399	9865	Inc18	rep16	Unassociated	Unassociated	Unassociated	Unassociated	Unassociated
GCA_000360225.1	2003	ST105	mph(C)	KB821055.1	12949	Plasmid	9964	10863	Inc18	rep16	Unassociated	Unassociated	Unassociated	Unassociated	Unassociated
GCA_000360225.1	2003	ST105	SA fosB	KB821056.1	2951167	Chromosome	410747	411166	Unassociated	Unassociated	Unassociated	Unassociated	Unassociated	Unassociated	Unassociated
GCA_000360225.1	2003	ST105	mecA	KB821056.1	2951167	Chromosome	865639	867645	Unassociated	Unassociated	Unassociated	Unassociated	SCCmec_type_II(2A)	Unassociated	Unassociated
GCA_000360225.1	2003	ST105	erm(A)	KB821056.1	2951167	Chromosome	876572	877303	Unassociated	Unassociated	Tn554	Unassociated	SCCmec_type_II(2A)	Unassociated	Unassociated
GCA_000360225.1	2003	ST105	ant(9)-Ia	KB821056.1	2951167	Chromosome	877429	878211	Unassociated	Unassociated	Tn554	Unassociated	SCCmec_type_II(2A)	Unassociated	Unassociated
GCA_000360225.1	2003	ST105	blaZ	KB821060.1	8237	Plasmid	3785	4630	Inc18	rep16	Unassociated	Unassociated	Unassociated	Unassociated	Unassociated
GCA_000360245.1	2003	ST5	aadD	KB821043.1	4744	Plasmid	3748	4518	Rep1	rep22	Unassociated	Unassociated	Unassociated	Unassociated	Unassociated
GCA_000360245.1	2003	ST5	SA fosB	KB821045.1	733495	Chromosome	268953	269372	Unassociated	Unassociated	Unassociated	Unassociated	Unassociated	Unassociated	Unassociated
GCA_000360245.1	2003	ST5	mecA	KB821045.1	733495	Chromosome	723862	725868	Unassociated	Unassociated	Unassociated	Unassociated	SCCmec_type_II(2A)	Unassociated	Unassociated
GCA_000360245.1	2003	ST5	erm(A)	KB821052.1	1437967	Chromosome	1179410	1180141	Unassociated	Unassociated	Tn554	Unassociated	Unassociated	Unassociated	Unassociated
GCA_000360245.1	2003	ST5	ant(9)-Ia	KB821052.1	1437967	Chromosome	1180267	1181049	Unassociated	Unassociated	Tn554	Unassociated	Unassociated	Unassociated	Unassociated
GCA_000360245.1	2003	ST5	blaZ	KB821053.1	27326	Plasmid	8288	9187	RepA_N	rep20	Unassociated	Unassociated	Unassociated	Unassociated	Unassociated
GCA_000360285.1	2003	ST5	SA fosB	KB821070.1	1786417	Chromosome	465485	465904	Unassociated	Unassociated	Unassociated	Unassociated	Unassociated	Unassociated	Unassociated
GCA_000360285.1	2003	ST5	mecA	KB821070.1	1786417	Chromosome	921698	923704	Unassociated	Unassociated	Unassociated	Unassociated	SCCmec_type_II(2A)	Unassociated	Unassociated
GCA_000360285.1	2003	ST5	erm(A)	KB821070.1	1786417	Chromosome	932644	933375	Unassociated	Unassociated	Tn554	Unassociated	SCCmec_type_II(2A)	Unassociated	Unassociated
GCA_000360285.1	2003	ST5	ant(9)-Ia	KB821070.1	1786417	Chromosome	933501	934283	Unassociated	Unassociated	Tn554	Unassociated	SCCmec_type_II(2A)	Unassociated	Unassociated
GCA_000360285.1	2003	ST5	blaZ	KB821072.1	27360	Plasmid	6263	7162	RepA_N	rep20	Unassociated	Unassociated	Unassociated	Unassociated	Unassociated
GCA_000360285.1	2003	ST5	aadD	KB821073.1	4744	Plasmid	227	997	Rep1	rep22	Unassociated	Unassociated	Unassociated	Unassociated	Unassociated
GCA_000360305.1	2003	ST5	erm(A)	KB821079.1	1038735	Chromosome	803642	804373	Unassociated	Unassociated	Tn554	Unassociated	Unassociated	Unassociated	Unassociated
GCA_000360305.1	2003	ST5	ant(9)-Ia	KB821079.1	1038735	Chromosome	804499	805281	Unassociated	Unassociated	Tn554	Unassociated	Unassociated	Unassociated	Unassociated
GCA_000360305.1	2003	ST5	SA fosB	KB821082.1	1069776	Chromosome	155495	155914	Unassociated	Unassociated	Unassociated	Unassociated	Unassociated	Unassociated	Unassociated
GCA_000360305.1	2003	ST5	mecA	KB821082.1	1069776	Chromosome	610346	612352	Unassociated	Unassociated	Unassociated	Unassociated	SCCmec_type_II(2A)	Unassociated	Unassociated
GCA_000360305.1	2003	ST5	erm(A)	KB821082.1	1069776	Chromosome	621292	622023	Unassociated	Unassociated	Tn554	Unassociated	SCCmec_type_II(2A)	Unassociated	Unassociated
GCA_000360305.1	2003	ST5	ant(9)-Ia	KB821082.1	1069776	Chromosome	622149	622931	Unassociated	Unassociated	Tn554	Unassociated	SCCmec_type_II(2A)	Unassociated	Unassociated
GCA_000360305.1	2003	ST5	blaZ	KB821083.1	27300	Plasmid	22534	23433	RepA_N	rep20	Unassociated	Unassociated	Unassociated	Unassociated	Unassociated
GCA_000360325.1	2003	ST5	aadD	KB821074.1	4744	Plasmid	3748	4518	Rep1	rep22	Unassociated	Unassociated	Unassociated	Unassociated	Unassociated
GCA_000360325.1	2003	ST5	erm(A)	KB821076.1	2314768	Chromosome	1173122	1173853	Unassociated	Unassociated	Tn554	Unassociated	Unassociated	Unassociated	Unassociated
GCA_000360325.1	2003	ST5	ant(9)-Ia	KB821076.1	2314768	Chromosome	1173979	1174761	Unassociated	Unassociated	Tn554	Unassociated	Unassociated	Unassociated	Unassociated
GCA_000360325.1	2003	ST5	SA fosB	KB821076.1	2314768	Chromosome	1850225	1850644	Unassociated	Unassociated	Unassociated	Unassociated	Unassociated	Unassociated	Unassociated
GCA_000360325.1	2003	ST5	mecA	KB821076.1	2314768	Chromosome	2305135	2307141	Unassociated	Unassociated	Unassociated	Unassociated	SCCmec_type_II(2A)	Unassociated	Unassociated
GCA_000360325.1	2003	ST5	blaZ	KB821077.1	27363	Plasmid	21399	22298	RepA_N	rep20	Unassociated	Unassociated	Unassociated	Unassociated	Unassociated
GCA_000360345.1	2003	ST105	SA fosB	KB821084.1	1932776	Chromosome	341630	342049	Unassociated	Unassociated	Unassociated	Unassociated	Unassociated	Unassociated	Unassociated
GCA_000360345.1	2003	ST105	mecA	KB821084.1	1932776	Chromosome	796560	798566	Unassociated	Unassociated	Unassociated	Unassociated	SCCmec_type_II(2A)	Unassociated	Unassociated
GCA_000360345.1	2003	ST105	erm(A)	KB821084.1	1932776	Chromosome	807493	808224	Unassociated	Unassociated	Tn554	Unassociated	SCCmec_type_II(2A)	Unassociated	Unassociated
GCA_000360345.1	2003	ST105	ant(9)-Ia	KB821084.1	1932776	Chromosome	808350	809132	Unassociated	Unassociated	Tn554	Unassociated	SCCmec_type_II(2A)	Unassociated	Unassociated
GCA_000360345.1	2003	ST105	erm(A)	KB821087.1	458909	Chromosome	160389	161120	Unassociated	Unassociated	Tn554	Unassociated	Unassociated	Unassociated	Unassociated
GCA_000360345.1	2003	ST105	ant(9)-Ia	KB821087.1	458909	Chromosome	161246	162028	Unassociated	Unassociated	Tn554	Unassociated	Unassociated	Unassociated	Unassociated
GCA_000360345.1	2003	ST105	blaZ	KB821089.1	15853	Plasmid	7347	8192	Inc18,RepA_N	rep16,rep19	Unassociated	Unassociated	Unassociated	Unassociated	Unassociated
GCA_000360345.1	2003	ST105	aph(3')-III	KB821089.1	15853	Plasmid	13628	14422	Inc18,RepA_N	rep16,rep19	Unassociated	Unassociated	Unassociated	cn_ISSau6	Unassociated
GCA_000360345.1	2003	ST105	sat-4	KB821089.1	15853	Plasmid	14515	15033	Inc18,RepA_N	rep16,rep19	Unassociated	Unassociated	Unassociated	cn_ISSau6	Unassociated
GCA_000360345.1	2003	ST105	ant(6)-Ia	KB821089.1	15853	Plasmid	15042	15683	Inc18,RepA_N	rep16,rep19	Unassociated	Unassociated	Unassociated	cn_ISSau6	Unassociated
GCA_000360345.1	2003	ST105	aadD	KB821090.1	4744	Plasmid	227	997	Rep1	rep22	Unassociated	Unassociated	Unassociated	Unassociated	Unassociated
GCA_000360345.1	2003	ST105	msr(A)	KB821091.1	9365	Plasmid	4815	6281	Inc18,RepA_N	rep16,rep19	Unassociated	Unassociated	Unassociated	Unassociated	Unassociated
GCA_000360345.1	2003	ST105	mph(C)	KB821091.1	9365	Plasmid	6380	7279	Inc18,RepA_N	rep16,rep19	Unassociated	Unassociated	Unassociated	Unassociated	Unassociated
GCA_000360365.1	2003	ST105	SA fosB	KB821095.1	1077223	Chromosome	153503	153922	Unassociated	Unassociated	Unassociated	Unassociated	Unassociated	Unassociated	Unassociated
GCA_000360365.1	2003	ST105	aadD	KB821095.1	1077223	Chromosome	610733	611503	Unassociated	Unassociated	Unassociated	Unassociated	SCCmec_type_II(2A)	cn_ISSau6	Unassociated
GCA_000360365.1	2003	ST105	mecA	KB821095.1	1077223	Chromosome	613949	615955	Unassociated	Unassociated	Unassociated	Unassociated	SCCmec_type_II(2A)	Unassociated	Unassociated
GCA_000360365.1	2003	ST105	erm(A)	KB821095.1	1077223	Chromosome	624882	625613	Unassociated	Unassociated	Tn554	Unassociated	SCCmec_type_II(2A)	Unassociated	Unassociated
GCA_000360365.1	2003	ST105	ant(9)-Ia	KB821095.1	1077223	Chromosome	625739	626521	Unassociated	Unassociated	Tn554	Unassociated	SCCmec_type_II(2A)	Unassociated	Unassociated
GCA_000360365.1	2003	ST105	blaZ	KB821096.1	25432	Plasmid	5655	6500	Inc18,RepA_N	rep16,rep19	Unassociated	Unassociated	Unassociated	Unassociated	Unassociated
GCA_000360365.1	2003	ST105	aph(3')-III	KB821096.1	25432	Plasmid	11936	12730	Inc18,RepA_N	rep16,rep19	Unassociated	Unassociated	Unassociated	cn_ISSau6	Unassociated
GCA_000360365.1	2003	ST105	sat-4	KB821096.1	25432	Plasmid	12823	13341	Inc18,RepA_N	rep16,rep19	Unassociated	Unassociated	Unassociated	cn_ISSau6	Unassociated
GCA_000360365.1	2003	ST105	ant(6)-Ia	KB821096.1	25432	Plasmid	13350	13991	Inc18,RepA_N	rep16,rep19	Unassociated	Unassociated	Unassociated	cn_ISSau6	Unassociated
GCA_000360365.1	2003	ST105	msr(A)	KB821096.1	25432	Plasmid	19283	20749	Inc18,RepA_N	rep16,rep19	Unassociated	Unassociated	Unassociated	Unassociated	Unassociated
GCA_000360365.1	2003	ST105	mph(C)	KB821096.1	25432	Plasmid	20848	21747	Inc18,RepA_N	rep16,rep19	Unassociated	Unassociated	Unassociated	Unassociated	Unassociated
GCA_000360385.1	2003	ST5	erm(A)	KB821105.1	2284888	Chromosome	597926	598657	Unassociated	Unassociated	Tn554	Unassociated	Unassociated	Unassociated	Unassociated
GCA_000360385.1	2003	ST5	ant(9)-Ia	KB821105.1	2284888	Chromosome	598783	599565	Unassociated	Unassociated	Tn554	Unassociated	Unassociated	Unassociated	Unassociated
GCA_000360385.1	2003	ST5	SA fosB	KB821105.1	2284888	Chromosome	1323069	1323488	Unassociated	Unassociated	Unassociated	Unassociated	Unassociated	Unassociated	Unassociated
GCA_000360385.1	2003	ST5	mecA	KB821105.1	2284888	Chromosome	1779291	1781297	Unassociated	Unassociated	Unassociated	Unassociated	SCCmec_type_II(2A)	Unassociated	Unassociated
GCA_000360385.1	2003	ST5	erm(A)	KB821105.1	2284888	Chromosome	1790237	1790968	Unassociated	Unassociated	Tn554	Unassociated	SCCmec_type_II(2A)	Unassociated	Unassociated
GCA_000360385.1	2003	ST5	ant(9)-Ia	KB821105.1	2284888	Chromosome	1791094	1791876	Unassociated	Unassociated	Tn554	Unassociated	SCCmec_type_II(2A)	Unassociated	Unassociated
GCA_000360385.1	2003	ST5	aadD	KB821106.1	4744	Plasmid	3748	4518	Rep1	rep22	Unassociated	Unassociated	Unassociated	Unassociated	Unassociated
GCA_000360385.1	2003	ST5	blaZ	KB821109.1	27363	Plasmid	21385	22284	RepA_N	rep20	Unassociated	Unassociated	Unassociated	Unassociated	Unassociated
GCA_000360405.1	2003	ST5	aadD	KB821110.1	4744	Plasmid	3748	4518	Rep1	rep22	Unassociated	Unassociated	Unassociated	Unassociated	Unassociated
GCA_000360405.1	2003	ST5	erm(A)	KB821112.1	1257701	Chromosome	1221004	1221735	Unassociated	Unassociated	Tn554	Unassociated	Unassociated	Unassociated	Unassociated
GCA_000360405.1	2003	ST5	ant(9)-Ia	KB821112.1	1257701	Chromosome	1221861	1222643	Unassociated	Unassociated	Tn554	Unassociated	Unassociated	Unassociated	Unassociated
GCA_000360405.1	2003	ST5	SA fosB	KB821113.1	1112099	Chromosome	647064	647483	Unassociated	Unassociated	Unassociated	Unassociated	Unassociated	Unassociated	Unassociated
GCA_000360405.1	2003	ST5	mecA	KB821113.1	1112099	Chromosome	1102466	1104472	Unassociated	Unassociated	Unassociated	Unassociated	SCCmec_type_II(2A)	Unassociated	Unassociated
GCA_000360405.1	2003	ST5	blaZ	KB821114.1	27148	Plasmid	22599	23498	RepA_N	rep20	Unassociated	Unassociated	Unassociated	Unassociated	Unassociated
GCA_000360425.1	2003	ST5	SA fosB	KB821115.1	1404352	Chromosome	441496	441915	Unassociated	Unassociated	Unassociated	Unassociated	Unassociated	Unassociated	Unassociated
GCA_000360425.1	2003	ST5	aadD	KB821115.1	1404352	Chromosome	898353	899123	Unassociated	Unassociated	Unassociated	Unassociated	SCCmec_type_II(2A)	cn_ISSau6	Unassociated
GCA_000360425.1	2003	ST5	mecA	KB821115.1	1404352	Chromosome	901569	903575	Unassociated	Unassociated	Unassociated	Unassociated	SCCmec_type_II(2A)	Unassociated	Unassociated
GCA_000360425.1	2003	ST5	erm(A)	KB821115.1	1404352	Chromosome	912515	913246	Unassociated	Unassociated	Tn554	Unassociated	SCCmec_type_II(2A)	Unassociated	Unassociated
GCA_000360425.1	2003	ST5	ant(9)-Ia	KB821115.1	1404352	Chromosome	913372	914154	Unassociated	Unassociated	Tn554	Unassociated	SCCmec_type_II(2A)	Unassociated	Unassociated
GCA_000360425.1	2003	ST5	erm(A)	KB821117.1	1428889	Chromosome	1169510	1170241	Unassociated	Unassociated	Tn554	Unassociated	Unassociated	Unassociated	Unassociated
GCA_000360425.1	2003	ST5	ant(9)-Ia	KB821117.1	1428889	Chromosome	1170367	1171149	Unassociated	Unassociated	Tn554	Unassociated	Unassociated	Unassociated	Unassociated
GCA_000360425.1	2003	ST5	blaZ	KB821118.1	27365	Plasmid	21401	22300	RepA_N	rep20	Unassociated	Unassociated	Unassociated	Unassociated	Unassociated
GCA_000360445.1	2003	ST5	erm(A)	KB821119.1	1437583	Chromosome	1180407	1181138	Unassociated	Unassociated	Tn554	Unassociated	Unassociated	Unassociated	Unassociated
GCA_000360445.1	2003	ST5	ant(9)-Ia	KB821119.1	1437583	Chromosome	1181264	1182046	Unassociated	Unassociated	Tn554	Unassociated	Unassociated	Unassociated	Unassociated
GCA_000360445.1	2003	ST5	blaZ	KB821120.1	12716	Plasmid	8266	9165	RepA_N	rep20	Unassociated	Unassociated	Unassociated	Unassociated	Unassociated
GCA_000360445.1	2003	ST5	SA fosB	KB821121.1	1419676	Chromosome	443751	444170	Unassociated	Unassociated	Unassociated	Unassociated	Unassociated	Unassociated	Unassociated
GCA_000360445.1	2003	ST5	aadD	KB821121.1	1419676	Chromosome	902342	903112	Unassociated	Unassociated	Unassociated	Unassociated	SCCmec_type_II(2A)	cn_ISSau6	Unassociated
GCA_000360445.1	2003	ST5	mecA	KB821121.1	1419676	Chromosome	904966	906972	Unassociated	Unassociated	Unassociated	Unassociated	SCCmec_type_II(2A)	Unassociated	Unassociated
GCA_000360445.1	2003	ST5	erm(A)	KB821121.1	1419676	Chromosome	915912	916643	Unassociated	Unassociated	Tn554	Unassociated	SCCmec_type_II(2A)	Unassociated	Unassociated
GCA_000360445.1	2003	ST5	ant(9)-Ia	KB821121.1	1419676	Chromosome	916769	917551	Unassociated	Unassociated	Tn554	Unassociated	SCCmec_type_II(2A)	Unassociated	Unassociated
GCA_000360465.1	2003	ST609	SA fosB	KB821124.1	2872119	Chromosome	409779	410198	Unassociated	Unassociated	Unassociated	Unassociated	Unassociated	Unassociated	Unassociated
GCA_000360465.1	2003	ST609	aadD	KB821124.1	2872119	Chromosome	867773	868543	Unassociated	Unassociated	Unassociated	Unassociated	SCCmec_type_IVd(2B)	Unassociated	Unassociated
GCA_000360465.1	2003	ST609	mecA	KB821124.1	2872119	Chromosome	870989	872995	Unassociated	Unassociated	Unassociated	Unassociated	SCCmec_type_IVd(2B)	Unassociated	Unassociated
GCA_000360465.1	2003	ST609	blaZ	KB821124.1	2872119	Chromosome	897549	898397	Unassociated	Unassociated	Tn552	Unassociated	Unassociated	Unassociated	Unassociated
GCA_000360465.1	2003	ST609	tet(M)	KB821124.1	2872119	Chromosome	1254009	1255928	Unassociated	Unassociated	Unassociated	Tn916	Unassociated	Unassociated	Unassociated
GCA_000360465.1	2003	ST609	dfrC	KB821125.1	32261	Plasmid	499	984	RepA_N	rep20	Unassociated	Unassociated	Unassociated	Unassociated	Unassociated
GCA_000360465.1	2003	ST609	aac(6')-aph(2'')	KB821125.1	32261	Plasmid	5607	7046	RepA_N	rep20	Unassociated	Unassociated	Unassociated	cn_IS256	Unassociated
GCA_000360485.1	2003	ST5	SA fosB	KB821130.1	2827076	Chromosome	153500	153919	Unassociated	Unassociated	Unassociated	Unassociated	Unassociated	Unassociated	Unassociated
GCA_000360485.1	2003	ST5	aadD	KB821130.1	2827076	Chromosome	611315	612085	Unassociated	Unassociated	Unassociated	Unassociated	SCCmec_type_II(2A)	cn_ISSau6	Unassociated
GCA_000360485.1	2003	ST5	mecA	KB821130.1	2827076	Chromosome	614531	616537	Unassociated	Unassociated	Unassociated	Unassociated	SCCmec_type_II(2A)	Unassociated	Unassociated
GCA_000360485.1	2003	ST5	erm(A)	KB821130.1	2827076	Chromosome	625476	626207	Unassociated	Unassociated	Tn554	Unassociated	SCCmec_type_II(2A)	Unassociated	Unassociated
GCA_000360485.1	2003	ST5	ant(9)-Ia	KB821130.1	2827076	Chromosome	626333	627115	Unassociated	Unassociated	Tn554	Unassociated	SCCmec_type_II(2A)	Unassociated	Unassociated
GCA_000360485.1	2003	ST5	erm(A)	KB821130.1	2827076	Chromosome	2297028	2297759	Unassociated	Unassociated	Tn554	Unassociated	Unassociated	Unassociated	Unassociated
GCA_000360485.1	2003	ST5	ant(9)-Ia	KB821130.1	2827076	Chromosome	2297885	2298667	Unassociated	Unassociated	Tn554	Unassociated	Unassociated	Unassociated	Unassociated
GCA_000360485.1	2003	ST5	msr(A)	KB821131.1	25123	Plasmid	4815	6281	Inc18,RepA_N	rep16,rep19	Unassociated	Unassociated	Unassociated	Unassociated	Unassociated
GCA_000360485.1	2003	ST5	mph(C)	KB821131.1	25123	Plasmid	6380	7279	Inc18,RepA_N	rep16,rep19	Unassociated	Unassociated	Unassociated	Unassociated	Unassociated
GCA_000360485.1	2003	ST5	blaZ	KB821131.1	25123	Plasmid	16617	17462	Inc18,RepA_N	rep16,rep19	Unassociated	Unassociated	Unassociated	Unassociated	Unassociated
GCA_000360485.1	2003	ST5	aph(3')-III	KB821131.1	25123	Plasmid	22898	23692	Inc18,RepA_N	rep16,rep19	Unassociated	Unassociated	Unassociated	cn_ISSau6	Unassociated
GCA_000360485.1	2003	ST5	sat-4	KB821131.1	25123	Plasmid	23785	24303	Inc18,RepA_N	rep16,rep19	Unassociated	Unassociated	Unassociated	cn_ISSau6	Unassociated
GCA_000360485.1	2003	ST5	ant(6)-Ia	KB821131.1	25123	Plasmid	24312	24953	Inc18,RepA_N	rep16,rep19	Unassociated	Unassociated	Unassociated	cn_ISSau6	Unassociated
GCA_000360485.1	2003	ST5	erm(C)	KB821132.1	2497	Plasmid	116	850	RepL	rep10	Unassociated	Unassociated	Unassociated	Unassociated	Unassociated
GCA_000360505.1	2004	ST5	erm(A)	KB821133.1	10355	Chromosome	87	818	Unassociated	Unassociated	Unassociated	Unassociated	SCCmec_type_II(2A)	Unassociated	Unassociated
GCA_000360505.1	2004	ST5	ant(9)-Ia	KB821133.1	10355	Chromosome	944	1726	Unassociated	Unassociated	Unassociated	Unassociated	SCCmec_type_II(2A)	Unassociated	Unassociated
GCA_000360505.1	2004	ST5	blaZ	KB821134.1	537738	Chromosome	5444	6289	Unassociated	Unassociated	Tn552	Unassociated	Unassociated	Unassociated	Unassociated
GCA_000360505.1	2004	ST5	erm(A)	KB821136.1	905739	Chromosome	587842	588573	Unassociated	Unassociated	Tn554	Unassociated	Unassociated	Unassociated	Unassociated
GCA_000360505.1	2004	ST5	ant(9)-Ia	KB821136.1	905739	Chromosome	588699	589481	Unassociated	Unassociated	Tn554	Unassociated	Unassociated	Unassociated	Unassociated
GCA_000360505.1	2004	ST5	SA fosB	KB821138.1	624536	Chromosome	154585	155004	Unassociated	Unassociated	Unassociated	Unassociated	Unassociated	Unassociated	Unassociated
GCA_000360505.1	2004	ST5	aadD	KB821138.1	624536	Chromosome	611608	612378	Unassociated	Unassociated	Unassociated	Unassociated	SCCmec_type_II(2A)	cn_ISSau6	Unassociated
GCA_000360505.1	2004	ST5	mecA	KB821138.1	624536	Chromosome	614824	616830	Unassociated	Unassociated	Unassociated	Unassociated	SCCmec_type_II(2A)	Unassociated	Unassociated
GCA_000360525.1	2003	ST188	blaZ	KB821129.1	20733	Plasmid	6366	7211	Inc18,Rep3	rep16,rep5a	Tn552	Unassociated	Unassociated	Unassociated	Unassociated
GCA_000360545.1	2003	ST180	aadD	KB821143.1	3540	Unclassified	2544	3314	Unassociated	Unassociated	Unassociated	Unassociated	Unassociated	Unassociated	Unassociated
GCA_000360545.1	2003	ST180	SA fosB	KB821145.1	697719	Chromosome	153880	154299	Unassociated	Unassociated	Unassociated	Unassociated	Unassociated	Unassociated	Unassociated
GCA_000360545.1	2003	ST180	mecA	KB821145.1	697719	Chromosome	608396	610402	Unassociated	Unassociated	Unassociated	Unassociated	SCCmec_type_II(2A)	Unassociated	Unassociated
GCA_000360545.1	2003	ST180	erm(A)	KB821145.1	697719	Chromosome	619367	620098	Unassociated	Unassociated	Tn554	Unassociated	SCCmec_type_II(2A)	Unassociated	Unassociated
GCA_000360545.1	2003	ST180	ant(9)-Ia	KB821145.1	697719	Chromosome	620224	621006	Unassociated	Unassociated	Tn554	Unassociated	SCCmec_type_II(2A)	Unassociated	Unassociated
GCA_000360545.1	2003	ST180	erm(A)	KB821151.1	590700	Chromosome	585534	586265	Unassociated	Unassociated	Tn554	Unassociated	Unassociated	Unassociated	Unassociated
GCA_000360545.1	2003	ST180	ant(9)-Ia	KB821151.1	590700	Chromosome	586391	587173	Unassociated	Unassociated	Tn554	Unassociated	Unassociated	Unassociated	Unassociated
GCA_000360545.1	2003	ST180	erm(A)	KB821152.1	170724	Chromosome	1432	2163	Unassociated	Unassociated	Tn554	Unassociated	Unassociated	Unassociated	Unassociated
GCA_000360545.1	2003	ST180	ant(9)-Ia	KB821152.1	170724	Chromosome	2289	3071	Unassociated	Unassociated	Tn554	Unassociated	Unassociated	Unassociated	Unassociated
GCA_000360565.1	2003	ST5	SA fosB	KB821141.1	2868327	Chromosome	571687	572106	Unassociated	Unassociated	Unassociated	Unassociated	Unassociated	Unassociated	Unassociated
GCA_000360565.1	2003	ST5	aadD	KB821141.1	2868327	Chromosome	1028341	1029111	Unassociated	Unassociated	Unassociated	Unassociated	SCCmec_type_II(2A)	cn_ISSau6	Unassociated
GCA_000360565.1	2003	ST5	mecA	KB821141.1	2868327	Chromosome	1030990	1032996	Unassociated	Unassociated	Unassociated	Unassociated	SCCmec_type_II(2A)	Unassociated	Unassociated
GCA_000360565.1	2003	ST5	erm(A)	KB821141.1	2868327	Chromosome	1041936	1042667	Unassociated	Unassociated	Tn554	Unassociated	SCCmec_type_II(2A)	Unassociated	Unassociated
GCA_000360565.1	2003	ST5	ant(9)-Ia	KB821141.1	2868327	Chromosome	1042793	1043575	Unassociated	Unassociated	Tn554	Unassociated	SCCmec_type_II(2A)	Unassociated	Unassociated
GCA_000360565.1	2003	ST5	erm(A)	KB821141.1	2868327	Chromosome	2757035	2757766	Unassociated	Unassociated	Tn554	Unassociated	Unassociated	Unassociated	Unassociated
GCA_000360565.1	2003	ST5	ant(9)-Ia	KB821141.1	2868327	Chromosome	2757892	2758674	Unassociated	Unassociated	Tn554	Unassociated	Unassociated	Unassociated	Unassociated
GCA_000360565.1	2003	ST5	blaZ	KB821142.1	27363	Plasmid	25699	26598	RepA_N	rep20	Unassociated	Unassociated	Unassociated	Unassociated	Unassociated
GCA_000360585.1	2003	ST105	SA fosB	KB821139.1	2772688	Chromosome	629173	629592	Unassociated	Unassociated	Unassociated	Unassociated	Unassociated	Unassociated	Unassociated
GCA_000360585.1	2003	ST105	aadD	KB821139.1	2772688	Chromosome	1086671	1087441	Unassociated	Unassociated	Unassociated	Unassociated	SCCmec_type_II(2A)	cn_ISSau6	Unassociated
GCA_000360585.1	2003	ST105	mecA	KB821139.1	2772688	Chromosome	1089385	1091391	Unassociated	Unassociated	Unassociated	Unassociated	SCCmec_type_II(2A)	Unassociated	Unassociated
GCA_000360585.1	2003	ST105	erm(A)	KB821139.1	2772688	Chromosome	1100318	1101049	Unassociated	Unassociated	Tn554	Unassociated	SCCmec_type_II(2A)	Unassociated	Unassociated
GCA_000360585.1	2003	ST105	ant(9)-Ia	KB821139.1	2772688	Chromosome	1101175	1101957	Unassociated	Unassociated	Tn554	Unassociated	SCCmec_type_II(2A)	Unassociated	Unassociated
GCA_000360585.1	2003	ST105	blaZ	KB821140.1	27318	Plasmid	8279	9178	RepA_N	rep20	Unassociated	Unassociated	Unassociated	Unassociated	Unassociated
GCA_000360605.1	2003	ST105	SA fosB	KB821154.1	1114290	Chromosome	153722	154141	Unassociated	Unassociated	Unassociated	Unassociated	Unassociated	Unassociated	Unassociated
GCA_000360605.1	2003	ST105	mecA	KB821154.1	1114290	Chromosome	608231	610237	Unassociated	Unassociated	Unassociated	Unassociated	SCCmec_type_II(2A)	Unassociated	Unassociated
GCA_000360605.1	2003	ST105	erm(A)	KB821154.1	1114290	Chromosome	619164	619895	Unassociated	Unassociated	Tn554	Unassociated	SCCmec_type_II(2A)	Unassociated	Unassociated
GCA_000360605.1	2003	ST105	ant(9)-Ia	KB821154.1	1114290	Chromosome	620021	620803	Unassociated	Unassociated	Tn554	Unassociated	SCCmec_type_II(2A)	Unassociated	Unassociated
GCA_000360605.1	2003	ST105	sat-4	KB821156.1	15816	Plasmid	14478	14996	Inc18,RepA_N	rep16,rep19	Unassociated	Unassociated	Unassociated	cn_ISSau6	Unassociated
GCA_000360605.1	2003	ST105	aph(3')-III	KB821156.1	15816	Plasmid	13591	14385	Inc18,RepA_N	rep16,rep19	Unassociated	Unassociated	Unassociated	cn_ISSau6	Unassociated
GCA_000360605.1	2003	ST105	ant(6)-Ia	KB821156.1	15816	Plasmid	15005	15646	Inc18,RepA_N	rep16,rep19	Unassociated	Unassociated	Unassociated	cn_ISSau6	Unassociated
GCA_000360605.1	2003	ST105	blaZ	KB821156.1	15816	Plasmid	7311	8156	Inc18,RepA_N	rep16,rep19	Unassociated	Unassociated	Unassociated	Unassociated	Unassociated
GCA_000360605.1	2003	ST105	aadD	KB821157.1	4744	Plasmid	227	997	Rep1	rep22	Unassociated	Unassociated	Unassociated	Unassociated	Unassociated
GCA_000360605.1	2003	ST105	msr(A)	KB821158.1	9434	Plasmid	4861	6327	Inc18,RepA_N	rep16,rep19	Unassociated	Unassociated	Unassociated	Unassociated	Unassociated
GCA_000360605.1	2003	ST105	mph(C)	KB821158.1	9434	Plasmid	6426	7325	Inc18,RepA_N	rep16,rep19	Unassociated	Unassociated	Unassociated	Unassociated	Unassociated
GCA_000360645.1	2003	ST248	aadD	KB821174.1	4744	Plasmid	3748	4518	Rep1	rep22	Unassociated	Unassociated	Unassociated	Unassociated	Unassociated
GCA_000360645.1	2003	ST248	erm(A)	KB821175.1	1738515	Chromosome	1217568	1218299	Unassociated	Unassociated	Tn554	Unassociated	Unassociated	Unassociated	Unassociated
GCA_000360645.1	2003	ST248	ant(9)-Ia	KB821175.1	1738515	Chromosome	1218425	1219207	Unassociated	Unassociated	Tn554	Unassociated	Unassociated	Unassociated	Unassociated
GCA_000360645.1	2003	ST248	SA fosB	KB821176.1	1114474	Chromosome	153394	153813	Unassociated	Unassociated	Unassociated	Unassociated	Unassociated	Unassociated	Unassociated
GCA_000360645.1	2003	ST248	mecA	KB821176.1	1114474	Chromosome	608305	610311	Unassociated	Unassociated	Unassociated	Unassociated	SCCmec_type_II(2A)	Unassociated	Unassociated
GCA_000360645.1	2003	ST248	erm(A)	KB821176.1	1114474	Chromosome	619276	620007	Unassociated	Unassociated	Tn554	Unassociated	SCCmec_type_II(2A)	Unassociated	Unassociated
GCA_000360645.1	2003	ST248	ant(9)-Ia	KB821176.1	1114474	Chromosome	620133	620915	Unassociated	Unassociated	Tn554	Unassociated	SCCmec_type_II(2A)	Unassociated	Unassociated
GCA_000360665.1	2003	ST105	ant(6)-Ia	KB821178.1	3277	Plasmid	171	812	Inc18	rep16	Unassociated	Unassociated	Unassociated	Unassociated	Unassociated
GCA_000360665.1	2003	ST105	sat-4	KB821178.1	3277	Plasmid	809	1339	Inc18	rep16	Unassociated	Unassociated	Unassociated	Unassociated	Unassociated
GCA_000360665.1	2003	ST105	aph(3')-III	KB821178.1	3277	Plasmid	1432	2226	Inc18	rep16	Unassociated	Unassociated	Unassociated	Unassociated	Unassociated
GCA_000360665.1	2003	ST105	mph(C)	KB821180.1	3934	Plasmid	2110	3009	Inc18	rep16	Unassociated	Unassociated	Unassociated	Unassociated	Unassociated
GCA_000360665.1	2003	ST105	erm(A)	KB821186.1	930695	Chromosome	629851	630582	Unassociated	Unassociated	Tn554	Unassociated	Unassociated	Unassociated	Unassociated
GCA_000360665.1	2003	ST105	ant(9)-Ia	KB821186.1	930695	Chromosome	630708	631490	Unassociated	Unassociated	Tn554	Unassociated	Unassociated	Unassociated	Unassociated
GCA_000360665.1	2003	ST105	blaZ	KB821187.1	8237	Plasmid	3608	4453	Inc18	rep16	Unassociated	Unassociated	Unassociated	Unassociated	Unassociated
GCA_000360665.1	2003	ST105	SA fosB	KB821188.1	1712126	Chromosome	395315	395734	Unassociated	Unassociated	Unassociated	Unassociated	Unassociated	Unassociated	Unassociated
GCA_000360665.1	2003	ST105	aadD	KB821188.1	1712126	Chromosome	851893	852663	Unassociated	Unassociated	Unassociated	Unassociated	SCCmec_type_II(2A)	cn_ISSau6	Unassociated
GCA_000360665.1	2003	ST105	mecA	KB821188.1	1712126	Chromosome	855109	857115	Unassociated	Unassociated	Unassociated	Unassociated	SCCmec_type_II(2A)	Unassociated	Unassociated
GCA_000360665.1	2003	ST105	erm(A)	KB821188.1	1712126	Chromosome	866042	866773	Unassociated	Unassociated	Tn554	Unassociated	SCCmec_type_II(2A)	Unassociated	Unassociated
GCA_000360665.1	2003	ST105	ant(9)-Ia	KB821188.1	1712126	Chromosome	866899	867681	Unassociated	Unassociated	Tn554	Unassociated	SCCmec_type_II(2A)	Unassociated	Unassociated
GCA_000360705.1	2003	ST5	erm(A)	KB821198.1	2874006	Chromosome	1723628	1724359	Unassociated	Unassociated	Tn554	Unassociated	Unassociated	Unassociated	Unassociated
GCA_000360705.1	2003	ST5	ant(9)-Ia	KB821198.1	2874006	Chromosome	1724485	1725267	Unassociated	Unassociated	Tn554	Unassociated	Unassociated	Unassociated	Unassociated
GCA_000360705.1	2003	ST5	SA fosB	KB821198.1	2874006	Chromosome	2403974	2404393	Unassociated	Unassociated	Unassociated	Unassociated	Unassociated	Unassociated	Unassociated
GCA_000360705.1	2003	ST5	aadD	KB821198.1	2874006	Chromosome	2861157	2861927	Unassociated	Unassociated	Unassociated	Unassociated	SCCmec_type_II(2A)	cn_ISSau6	Unassociated
GCA_000360705.1	2003	ST5	mecA	KB821198.1	2874006	Chromosome	2864373	2866379	Unassociated	Unassociated	Unassociated	Unassociated	SCCmec_type_II(2A)	Unassociated	Unassociated
GCA_000360705.1	2003	ST5	msr(A)	KB821199.1	25123	Plasmid	4815	6281	Inc18,RepA_N	rep16,rep19	Unassociated	Unassociated	Unassociated	Unassociated	Unassociated
GCA_000360705.1	2003	ST5	mph(C)	KB821199.1	25123	Plasmid	6380	7279	Inc18,RepA_N	rep16,rep19	Unassociated	Unassociated	Unassociated	Unassociated	Unassociated
GCA_000360705.1	2003	ST5	blaZ	KB821199.1	25123	Plasmid	16617	17462	Inc18,RepA_N	rep16,rep19	Unassociated	Unassociated	Unassociated	Unassociated	Unassociated
GCA_000360705.1	2003	ST5	aph(3')-III	KB821199.1	25123	Plasmid	22898	23692	Inc18,RepA_N	rep16,rep19	Unassociated	Unassociated	Unassociated	cn_ISSau6	Unassociated
GCA_000360705.1	2003	ST5	sat-4	KB821199.1	25123	Plasmid	23785	24315	Inc18,RepA_N	rep16,rep19	Unassociated	Unassociated	Unassociated	cn_ISSau6	Unassociated
GCA_000360705.1	2003	ST5	ant(6)-Ia	KB821199.1	25123	Plasmid	24312	24953	Inc18,RepA_N	rep16,rep19	Unassociated	Unassociated	Unassociated	cn_ISSau6	Unassociated
GCA_000360725.1	2003	ST609	SA fosB	KB821215.1	2943735	Chromosome	1994272	1994691	Unassociated	Unassociated	Unassociated	Unassociated	Unassociated	Unassociated	Unassociated
GCA_000360725.1	2003	ST609	mecA	KB821215.1	2943735	Chromosome	2450289	2452295	Unassociated	Unassociated	Unassociated	Unassociated	SCCmec_type_IVd(2B)	Unassociated	Unassociated
GCA_000360725.1	2003	ST609	blaZ	KB821215.1	2943735	Chromosome	2476849	2477697	Unassociated	Unassociated	Tn552	Unassociated	Unassociated	Unassociated	Unassociated
GCA_000360725.1	2003	ST609	tet(M)	KB821215.1	2943735	Chromosome	2848531	2850450	Unassociated	Unassociated	Unassociated	Tn916	Unassociated	Unassociated	Unassociated
GCA_000360725.1	2003	ST609	dfrC	KB821216.1	32063	Plasmid	500	985	RepA_N	rep20	Unassociated	Unassociated	Unassociated	Unassociated	Unassociated
GCA_000360725.1	2003	ST609	aac(6')-aph(2'')	KB821216.1	32063	Plasmid	5918	7357	RepA_N	rep20	Unassociated	Unassociated	Unassociated	cn_IS256	Unassociated
GCA_000360725.1	2003	ST609	aadD	KB821218.1	4737	Plasmid	221	991	Rep1	rep22	Unassociated	Unassociated	Unassociated	Unassociated	Unassociated
GCA_000360725.1	2003	ST609	erm(C)	KB821219.1	2497	Plasmid	611	1345	RepL	rep10	Unassociated	Unassociated	Unassociated	Unassociated	Unassociated
GCA_000360745.1	2003	ST105	aadD	KB821201.1	4744	Plasmid	227	997	Rep1	rep22	Unassociated	Unassociated	Unassociated	Unassociated	Unassociated
GCA_000360745.1	2003	ST105	msr(A)	KB821202.1	9579	Plasmid	5006	6472	Inc18,RepA_N	rep16,rep19	Unassociated	Unassociated	Unassociated	Unassociated	Unassociated
GCA_000360745.1	2003	ST105	mph(C)	KB821202.1	9579	Plasmid	6571	7470	Inc18,RepA_N	rep16,rep19	Unassociated	Unassociated	Unassociated	Unassociated	Unassociated
GCA_000360745.1	2003	ST105	SA fosB	KB821209.1	1117858	Chromosome	154605	155024	Unassociated	Unassociated	Unassociated	Unassociated	Unassociated	Unassociated	Unassociated
GCA_000360745.1	2003	ST105	mecA	KB821209.1	1117858	Chromosome	609453	611459	Unassociated	Unassociated	Unassociated	Unassociated	SCCmec_type_II(2A)	Unassociated	Unassociated
GCA_000360745.1	2003	ST105	erm(A)	KB821209.1	1117858	Chromosome	620386	621117	Unassociated	Unassociated	Tn554	Unassociated	SCCmec_type_II(2A)	Unassociated	Unassociated
GCA_000360745.1	2003	ST105	ant(9)-Ia	KB821209.1	1117858	Chromosome	621243	622025	Unassociated	Unassociated	Tn554	Unassociated	SCCmec_type_II(2A)	Unassociated	Unassociated
GCA_000360745.1	2003	ST105	blaZ	KB821210.1	15857	Plasmid	7324	8169	Inc18,RepA_N	rep16,rep19	Unassociated	Unassociated	Unassociated	Unassociated	Unassociated
GCA_000360745.1	2003	ST105	aph(3')-III	KB821210.1	15857	Plasmid	13605	14399	Inc18,RepA_N	rep16,rep19	Unassociated	Unassociated	Unassociated	cn_ISSau6	Unassociated
GCA_000360745.1	2003	ST105	sat-4	KB821210.1	15857	Plasmid	14492	15010	Inc18,RepA_N	rep16,rep19	Unassociated	Unassociated	Unassociated	cn_ISSau6	Unassociated
GCA_000360745.1	2003	ST105	ant(6)-Ia	KB821210.1	15857	Plasmid	15019	15660	Inc18,RepA_N	rep16,rep19	Unassociated	Unassociated	Unassociated	cn_ISSau6	Unassociated
GCA_000360765.1	2003	ST105	erm(A)	KB821213.1	646220	Chromosome	640933	641664	Unassociated	Unassociated	Tn554	Unassociated	Unassociated	Unassociated	Unassociated
GCA_000360765.1	2003	ST105	ant(9)-Ia	KB821213.1	646220	Chromosome	641790	642572	Unassociated	Unassociated	Tn554	Unassociated	Unassociated	Unassociated	Unassociated
GCA_000360765.1	2003	ST105	erm(A)	KB821214.1	1652996	Chromosome	1395	2126	Unassociated	Unassociated	Tn554	Unassociated	Unassociated	Unassociated	Unassociated
GCA_000360765.1	2003	ST105	ant(9)-Ia	KB821214.1	1652996	Chromosome	2252	3034	Unassociated	Unassociated	Tn554	Unassociated	Unassociated	Unassociated	Unassociated
GCA_000360765.1	2003	ST105	SA fosB	KB821214.1	1652996	Chromosome	682690	683109	Unassociated	Unassociated	Unassociated	Unassociated	Unassociated	Unassociated	Unassociated
GCA_000360765.1	2003	ST105	aadD	KB821214.1	1652996	Chromosome	1139362	1140132	Unassociated	Unassociated	Unassociated	Unassociated	SCCmec_type_II(2A)	cn_ISSau6	Unassociated
GCA_000360765.1	2003	ST105	mecA	KB821214.1	1652996	Chromosome	1142578	1144584	Unassociated	Unassociated	Unassociated	Unassociated	SCCmec_type_II(2A)	Unassociated	Unassociated
GCA_000360765.1	2003	ST105	erm(A)	KB821214.1	1652996	Chromosome	1153511	1154242	Unassociated	Unassociated	Tn554	Unassociated	SCCmec_type_II(2A)	Unassociated	Unassociated
GCA_000360765.1	2003	ST105	ant(9)-Ia	KB821214.1	1652996	Chromosome	1154368	1155150	Unassociated	Unassociated	Tn554	Unassociated	SCCmec_type_II(2A)	Unassociated	Unassociated
GCA_000360785.1	2003	ST5	erm(A)	KB821224.1	316122	Chromosome	87	818	Unassociated	Unassociated	Unassociated	Unassociated	SCCmec_type_II(2A)	Unassociated	Unassociated
GCA_000360785.1	2003	ST5	ant(9)-Ia	KB821224.1	316122	Chromosome	944	1726	Unassociated	Unassociated	Unassociated	Unassociated	SCCmec_type_II(2A)	Unassociated	Unassociated
GCA_000360785.1	2003	ST5	dfrC	KB821225.1	52883	Plasmid	15301	15786	Rep1,RepA_N	rep15,rep21	Unassociated	Unassociated	Unassociated	cn_ISSau6	Unassociated
GCA_000360785.1	2003	ST5	aac(6')-aph(2'')	KB821225.1	52883	Plasmid	32860	34299	Rep1,RepA_N	rep15,rep21	Unassociated	Unassociated	Unassociated	cn_ISSau6	Unassociated
GCA_000360785.1	2003	ST5	blaZ	KB821225.1	52883	Plasmid	51941	52786	Rep1,RepA_N	rep15,rep21	Tn552	Unassociated	Unassociated	Unassociated	Unassociated
GCA_000360785.1	2003	ST5	erm(A)	KB821231.1	930845	Chromosome	615178	615909	Unassociated	Unassociated	Tn554	Unassociated	Unassociated	Unassociated	Unassociated
GCA_000360785.1	2003	ST5	ant(9)-Ia	KB821231.1	930845	Chromosome	616035	616817	Unassociated	Unassociated	Tn554	Unassociated	Unassociated	Unassociated	Unassociated
GCA_000360785.1	2003	ST5	SA fosB	KB821233.1	739217	Chromosome	268859	269278	Unassociated	Unassociated	Unassociated	Unassociated	Unassociated	Unassociated	Unassociated
GCA_000360785.1	2003	ST5	aadD	KB821233.1	739217	Chromosome	726368	727138	Unassociated	Unassociated	Unassociated	Unassociated	SCCmec_type_II(2A)	cn_ISSau6	Unassociated
GCA_000360785.1	2003	ST5	mecA	KB821233.1	739217	Chromosome	729584	731590	Unassociated	Unassociated	Unassociated	Unassociated	SCCmec_type_II(2A)	Unassociated	Unassociated
GCA_000360805.1	2003	ST5	aadD	KB821220.1	4744	Plasmid	3748	4518	Rep1	rep22	Unassociated	Unassociated	Unassociated	Unassociated	Unassociated
GCA_000360805.1	2003	ST5	SA fosB	KB821221.1	2650425	Chromosome	274365	274784	Unassociated	Unassociated	Unassociated	Unassociated	Unassociated	Unassociated	Unassociated
GCA_000360805.1	2003	ST5	mecA	KB821221.1	2650425	Chromosome	730525	732531	Unassociated	Unassociated	Unassociated	Unassociated	SCCmec_type_II(2A)	Unassociated	Unassociated
GCA_000360805.1	2003	ST5	erm(A)	KB821221.1	2650425	Chromosome	741471	742202	Unassociated	Unassociated	Tn554	Unassociated	SCCmec_type_II(2A)	Unassociated	Unassociated
GCA_000360805.1	2003	ST5	ant(9)-Ia	KB821221.1	2650425	Chromosome	742328	743110	Unassociated	Unassociated	Tn554	Unassociated	SCCmec_type_II(2A)	Unassociated	Unassociated
GCA_000360805.1	2003	ST5	erm(A)	KB821221.1	2650425	Chromosome	2418848	2419579	Unassociated	Unassociated	Tn554	Unassociated	Unassociated	Unassociated	Unassociated
GCA_000360805.1	2003	ST5	ant(9)-Ia	KB821221.1	2650425	Chromosome	2419705	2420487	Unassociated	Unassociated	Tn554	Unassociated	Unassociated	Unassociated	Unassociated
GCA_000360805.1	2003	ST5	blaZ	KB821223.1	27360	Plasmid	21396	22295	RepA_N	rep20	Unassociated	Unassociated	Unassociated	Unassociated	Unassociated
GCA_000360825.1	2003	ST105	SA fosB	KB821234.1	1383257	Chromosome	407749	408168	Unassociated	Unassociated	Unassociated	Unassociated	Unassociated	Unassociated	Unassociated
GCA_000360825.1	2003	ST105	mecA	KB821234.1	1383257	Chromosome	861942	863948	Unassociated	Unassociated	Unassociated	Unassociated	SCCmec_type_II(2A)	Unassociated	Unassociated
GCA_000360825.1	2003	ST105	erm(A)	KB821234.1	1383257	Chromosome	872875	873606	Unassociated	Unassociated	Tn554	Unassociated	SCCmec_type_II(2A)	Unassociated	Unassociated
GCA_000360825.1	2003	ST105	ant(9)-Ia	KB821234.1	1383257	Chromosome	873732	874514	Unassociated	Unassociated	Tn554	Unassociated	SCCmec_type_II(2A)	Unassociated	Unassociated
GCA_000360825.1	2003	ST105	erm(A)	KB821237.1	1528776	Chromosome	1227605	1228336	Unassociated	Unassociated	Tn554	Unassociated	Unassociated	Unassociated	Unassociated
GCA_000360825.1	2003	ST105	ant(9)-Ia	KB821237.1	1528776	Chromosome	1228462	1229244	Unassociated	Unassociated	Tn554	Unassociated	Unassociated	Unassociated	Unassociated
GCA_000360825.1	2003	ST105	sat-4	KB821239.1	25669	Plasmid	20322	20840	Inc18,RepA_N	rep16,rep19	Unassociated	Unassociated	Unassociated	cn_ISSau6	Unassociated
GCA_000360825.1	2003	ST105	blaZ	KB821239.1	25669	Plasmid	13154	13999	Inc18,RepA_N	rep16,rep19	Unassociated	Unassociated	Unassociated	Unassociated	Unassociated
GCA_000360825.1	2003	ST105	aph(3')-III	KB821239.1	25669	Plasmid	19435	20229	Inc18,RepA_N	rep16,rep19	Unassociated	Unassociated	Unassociated	cn_ISSau6	Unassociated
GCA_000360825.1	2003	ST105	ant(6)-Ia	KB821239.1	25669	Plasmid	20849	21490	Inc18,RepA_N	rep16,rep19	Unassociated	Unassociated	Unassociated	cn_ISSau6	Unassociated
GCA_000360825.1	2003	ST105	mph(C)	KB821239.1	25669	Plasmid	2547	3446	Inc18,RepA_N	rep16,rep19	Unassociated	Unassociated	Unassociated	Unassociated	Unassociated
GCA_000360825.1	2003	ST105	msr(A)	KB821239.1	25669	Plasmid	982	2448	Inc18,RepA_N	rep16,rep19	Unassociated	Unassociated	Unassociated	Unassociated	Unassociated
GCA_000360825.1	2003	ST105	aadD	KB821240.1	4744	Plasmid	227	997	Rep1	rep22	Unassociated	Unassociated	Unassociated	Unassociated	Unassociated
GCA_000360845.1	2003	ST609	SA fosB	KB821242.1	2732937	Chromosome	275951	276370	Unassociated	Unassociated	Unassociated	Unassociated	Unassociated	Unassociated	Unassociated
GCA_000360845.1	2003	ST609	mecA	KB821242.1	2732937	Chromosome	732715	734721	Unassociated	Unassociated	Unassociated	Unassociated	SCCmec_type_IVd(2B)	Unassociated	Unassociated
GCA_000360845.1	2003	ST609	blaZ	KB821242.1	2732937	Chromosome	759275	760123	Unassociated	Unassociated	Tn552	Unassociated	Unassociated	Unassociated	Unassociated
GCA_000360845.1	2003	ST609	tet(M)	KB821242.1	2732937	Chromosome	1115280	1117199	Unassociated	Unassociated	Unassociated	Tn916	Unassociated	Unassociated	Unassociated
GCA_000360845.1	2003	ST609	erm(C)	KB821245.1	2497	Plasmid	1	523	RepL	rep10	Unassociated	Unassociated	Unassociated	Unassociated	Unassociated
GCA_000360865.1	2003	ST5	aadD	KB821246.1	4744	Plasmid	3748	4518	Rep1	rep22	Unassociated	Unassociated	Unassociated	Unassociated	Unassociated
GCA_000360865.1	2003	ST5	erm(A)	KB821248.1	2363963	Chromosome	1220657	1221388	Unassociated	Unassociated	Tn554	Unassociated	Unassociated	Unassociated	Unassociated
GCA_000360865.1	2003	ST5	ant(9)-Ia	KB821248.1	2363963	Chromosome	1221514	1222296	Unassociated	Unassociated	Tn554	Unassociated	Unassociated	Unassociated	Unassociated
GCA_000360865.1	2003	ST5	SA fosB	KB821248.1	2363963	Chromosome	1898752	1899171	Unassociated	Unassociated	Unassociated	Unassociated	Unassociated	Unassociated	Unassociated
GCA_000360865.1	2003	ST5	mecA	KB821248.1	2363963	Chromosome	2354331	2356337	Unassociated	Unassociated	Unassociated	Unassociated	SCCmec_type_II(2A)	Unassociated	Unassociated
GCA_000360865.1	2003	ST5	blaZ	KB821249.1	27374	Plasmid	21820	22719	RepA_N	rep20	Unassociated	Unassociated	Unassociated	Unassociated	Unassociated
GCA_000360885.1	2003	ST105	SA fosB	KB821251.1	2711354	Chromosome	196571	196990	Unassociated	Unassociated	Unassociated	Unassociated	Unassociated	Unassociated	Unassociated
GCA_000360885.1	2003	ST105	aadD	KB821251.1	2711354	Chromosome	653238	654008	Unassociated	Unassociated	Unassociated	Unassociated	SCCmec_type_II(2A)	cn_ISSau6	Unassociated
GCA_000360885.1	2003	ST105	mecA	KB821251.1	2711354	Chromosome	656454	658460	Unassociated	Unassociated	Unassociated	Unassociated	SCCmec_type_II(2A)	Unassociated	Unassociated
GCA_000360885.1	2003	ST105	erm(A)	KB821251.1	2711354	Chromosome	667387	668118	Unassociated	Unassociated	Tn554	Unassociated	SCCmec_type_II(2A)	Unassociated	Unassociated
GCA_000360885.1	2003	ST105	ant(9)-Ia	KB821251.1	2711354	Chromosome	668244	669026	Unassociated	Unassociated	Tn554	Unassociated	SCCmec_type_II(2A)	Unassociated	Unassociated
GCA_000360885.1	2003	ST105	erm(A)	KB821251.1	2711354	Chromosome	2394323	2395054	Unassociated	Unassociated	Tn554	Unassociated	Unassociated	Unassociated	Unassociated
GCA_000360885.1	2003	ST105	ant(9)-Ia	KB821251.1	2711354	Chromosome	2395180	2395962	Unassociated	Unassociated	Tn554	Unassociated	Unassociated	Unassociated	Unassociated
GCA_000360885.1	2003	ST105	blaZ	KB821254.1	25615	Plasmid	7324	8169	Inc18,RepA_N	rep16,rep19	Unassociated	Unassociated	Unassociated	Unassociated	Unassociated
GCA_000360885.1	2003	ST105	aph(3')-III	KB821254.1	25615	Plasmid	13695	14489	Inc18,RepA_N	rep16,rep19	Unassociated	Unassociated	Unassociated	cn_ISSau6	Unassociated
GCA_000360885.1	2003	ST105	sat-4	KB821254.1	25615	Plasmid	14582	15100	Inc18,RepA_N	rep16,rep19	Unassociated	Unassociated	Unassociated	cn_ISSau6	Unassociated
GCA_000360885.1	2003	ST105	ant(6)-Ia	KB821254.1	25615	Plasmid	15109	15750	Inc18,RepA_N	rep16,rep19	Unassociated	Unassociated	Unassociated	cn_ISSau6	Unassociated
GCA_000360885.1	2003	ST105	msr(A)	KB821254.1	25615	Plasmid	21042	22508	Inc18,RepA_N	rep16,rep19	Unassociated	Unassociated	Unassociated	Unassociated	Unassociated
GCA_000360885.1	2003	ST105	mph(C)	KB821254.1	25615	Plasmid	22607	23506	Inc18,RepA_N	rep16,rep19	Unassociated	Unassociated	Unassociated	Unassociated	Unassociated
GCA_000360905.1	2003	ST5	aadD	KB821255.1	4743	Unclassified	3747	4517	Unassociated	Unassociated	Unassociated	Unassociated	Unassociated	Unassociated	Unassociated
GCA_000360905.1	2003	ST5	erm(A)	KB821261.1	1436831	Chromosome	1173994	1174725	Unassociated	Unassociated	Tn554	Unassociated	Unassociated	Unassociated	Unassociated
GCA_000360905.1	2003	ST5	ant(9)-Ia	KB821261.1	1436831	Chromosome	1174851	1175633	Unassociated	Unassociated	Tn554	Unassociated	Unassociated	Unassociated	Unassociated
GCA_000360905.1	2003	ST5	blaZ	KB821261.1	1436831	Chromosome	1328629	1329474	Unassociated	Unassociated	Tn552	Unassociated	Unassociated	Unassociated	Unassociated
GCA_000360905.1	2003	ST5	SA fosB	KB821262.1	908769	Chromosome	443621	444040	Unassociated	Unassociated	Unassociated	Unassociated	Unassociated	Unassociated	Unassociated
GCA_000360905.1	2003	ST5	mecA	KB821262.1	908769	Chromosome	899136	901142	Unassociated	Unassociated	Unassociated	Unassociated	SCCmec_type_II(2A)	Unassociated	Unassociated
GCA_000360905.1	2003	ST5	erm(C)	KB821263.1	2497	Plasmid	1903	2497	RepL	rep10	Unassociated	Unassociated	Unassociated	Unassociated	Unassociated
GCA_000360925.1	2003	ST5	aadD	KB821271.1	4744	Plasmid	3748	4518	Rep1	rep22	Unassociated	Unassociated	Unassociated	Unassociated	Unassociated
GCA_000360925.1	2003	ST5	erm(A)	KB821272.1	2847472	Chromosome	1635793	1636524	Unassociated	Unassociated	Tn554	Unassociated	Unassociated	Unassociated	Unassociated
GCA_000360925.1	2003	ST5	ant(9)-Ia	KB821272.1	2847472	Chromosome	1636650	1637432	Unassociated	Unassociated	Tn554	Unassociated	Unassociated	Unassociated	Unassociated
GCA_000360925.1	2003	ST5	SA fosB	KB821272.1	2847472	Chromosome	2313352	2313771	Unassociated	Unassociated	Unassociated	Unassociated	Unassociated	Unassociated	Unassociated
GCA_000360925.1	2003	ST5	mecA	KB821272.1	2847472	Chromosome	2768233	2770239	Unassociated	Unassociated	Unassociated	Unassociated	SCCmec_type_II(2A)	Unassociated	Unassociated
GCA_000360925.1	2003	ST5	erm(A)	KB821272.1	2847472	Chromosome	2779204	2779935	Unassociated	Unassociated	Tn554	Unassociated	SCCmec_type_II(2A)	Unassociated	Unassociated
GCA_000360925.1	2003	ST5	ant(9)-Ia	KB821272.1	2847472	Chromosome	2780061	2780843	Unassociated	Unassociated	Tn554	Unassociated	SCCmec_type_II(2A)	Unassociated	Unassociated
GCA_000360925.1	2003	ST5	blaZ	KB821273.1	27361	Plasmid	24523	25422	RepA_N	rep20	Unassociated	Unassociated	Unassociated	Unassociated	Unassociated
GCA_000360945.1	2003	ST5	aadD	KB821264.1	4744	Plasmid	3748	4518	Rep1	rep22	Unassociated	Unassociated	Unassociated	Unassociated	Unassociated
GCA_000360945.1	2003	ST5	erm(A)	KB821265.1	451930	Chromosome	1287	2018	Unassociated	Unassociated	Tn554	Unassociated	SCCmec_type_II(2A)	Unassociated	Unassociated
GCA_000360945.1	2003	ST5	ant(9)-Ia	KB821265.1	451930	Chromosome	2144	2926	Unassociated	Unassociated	Tn554	Unassociated	SCCmec_type_II(2A)	Unassociated	Unassociated
GCA_000360945.1	2003	ST5	erm(A)	KB821266.1	1227115	Chromosome	1221828	1222559	Unassociated	Unassociated	Tn554	Unassociated	Unassociated	Unassociated	Unassociated
GCA_000360945.1	2003	ST5	ant(9)-Ia	KB821266.1	1227115	Chromosome	1222685	1223467	Unassociated	Unassociated	Tn554	Unassociated	Unassociated	Unassociated	Unassociated
GCA_000360945.1	2003	ST5	SA fosB	KB821269.1	732690	Chromosome	267835	268254	Unassociated	Unassociated	Unassociated	Unassociated	Unassociated	Unassociated	Unassociated
GCA_000360945.1	2003	ST5	mecA	KB821269.1	732690	Chromosome	723057	725063	Unassociated	Unassociated	Unassociated	Unassociated	SCCmec_type_II(2A)	Unassociated	Unassociated
GCA_000360945.1	2003	ST5	blaZ	KB821270.1	27363	Plasmid	18475	19320	RepA_N	rep20	Unassociated	Unassociated	Unassociated	Unassociated	Unassociated
GCA_000360965.1	2003	ST5	aadD	KB821274.1	4744	Plasmid	3748	4518	Rep1	rep22	Unassociated	Unassociated	Unassociated	Unassociated	Unassociated
GCA_000360965.1	2003	ST5	SA fosB	KB821276.1	2875954	Chromosome	437489	437908	Unassociated	Unassociated	Unassociated	Unassociated	Unassociated	Unassociated	Unassociated
GCA_000360965.1	2003	ST5	mecA	KB821276.1	2875954	Chromosome	892337	894343	Unassociated	Unassociated	Unassociated	Unassociated	SCCmec_type_II(2A)	Unassociated	Unassociated
GCA_000360965.1	2003	ST5	erm(A)	KB821276.1	2875954	Chromosome	903283	904014	Unassociated	Unassociated	Tn554	Unassociated	SCCmec_type_II(2A)	Unassociated	Unassociated
GCA_000360965.1	2003	ST5	ant(9)-Ia	KB821276.1	2875954	Chromosome	904140	904922	Unassociated	Unassociated	Tn554	Unassociated	SCCmec_type_II(2A)	Unassociated	Unassociated
GCA_000360965.1	2003	ST5	erm(A)	KB821276.1	2875954	Chromosome	2619656	2620387	Unassociated	Unassociated	Unassociated	Unassociated	Unassociated	Unassociated	Unassociated
GCA_000360965.1	2003	ST5	ant(9)-Ia	KB821276.1	2875954	Chromosome	2620513	2621295	Unassociated	Unassociated	Unassociated	Unassociated	Unassociated	Unassociated	Unassociated
GCA_000360965.1	2003	ST5	blaZ	KB821277.1	27362	Plasmid	23034	23933	RepA_N	rep20	Unassociated	Unassociated	Unassociated	Unassociated	Unassociated
GCA_000360985.1	2003	ST5	erm(A)	KB821278.1	1045450	Chromosome	807998	808729	Unassociated	Unassociated	Tn554	Unassociated	Unassociated	Unassociated	Unassociated
GCA_000360985.1	2003	ST5	ant(9)-Ia	KB821278.1	1045450	Chromosome	808855	809637	Unassociated	Unassociated	Tn554	Unassociated	Unassociated	Unassociated	Unassociated
GCA_000360985.1	2003	ST5	SA fosB	KB821280.1	1591651	Chromosome	270181	270600	Unassociated	Unassociated	Unassociated	Unassociated	Unassociated	Unassociated	Unassociated
GCA_000360985.1	2003	ST5	aadD	KB821280.1	1591651	Chromosome	728634	729404	Unassociated	Unassociated	Unassociated	Unassociated	SCCmec_type_II(2A)	cn_ISSau6	Unassociated
GCA_000360985.1	2003	ST5	mecA	KB821280.1	1591651	Chromosome	731850	733856	Unassociated	Unassociated	Unassociated	Unassociated	SCCmec_type_II(2A)	Unassociated	Unassociated
GCA_000360985.1	2003	ST5	erm(A)	KB821280.1	1591651	Chromosome	742796	743527	Unassociated	Unassociated	Tn554	Unassociated	SCCmec_type_II(2A)	Unassociated	Unassociated
GCA_000360985.1	2003	ST5	ant(9)-Ia	KB821280.1	1591651	Chromosome	743653	744435	Unassociated	Unassociated	Tn554	Unassociated	SCCmec_type_II(2A)	Unassociated	Unassociated
GCA_000360985.1	2003	ST5	blaZ	KB821281.1	27360	Plasmid	2863	3762	RepA_N	rep20	Unassociated	Unassociated	Unassociated	Unassociated	Unassociated
GCA_000361025.1	2003	ST5	SA fosB	KB821309.1	1121322	Chromosome	154841	155260	Unassociated	Unassociated	Unassociated	Unassociated	Unassociated	Unassociated	Unassociated
GCA_000361025.1	2003	ST5	aadD	KB821309.1	1121322	Chromosome	612394	613164	Unassociated	Unassociated	Unassociated	Unassociated	SCCmec_type_II(2A)	cn_ISSau6	Unassociated
GCA_000361025.1	2003	ST5	mecA	KB821309.1	1121322	Chromosome	615610	617616	Unassociated	Unassociated	Unassociated	Unassociated	SCCmec_type_II(2A)	Unassociated	Unassociated
GCA_000361025.1	2003	ST5	erm(A)	KB821309.1	1121322	Chromosome	626580	627311	Unassociated	Unassociated	Tn554	Unassociated	SCCmec_type_II(2A)	Unassociated	Unassociated
GCA_000361025.1	2003	ST5	ant(9)-Ia	KB821309.1	1121322	Chromosome	627437	628219	Unassociated	Unassociated	Tn554	Unassociated	SCCmec_type_II(2A)	Unassociated	Unassociated
GCA_000361025.1	2003	ST5	blaZ	KB821311.1	183324	Chromosome	65454	66299	Unassociated	Unassociated	Tn552	Unassociated	Unassociated	Unassociated	Unassociated
GCA_000361025.1	2003	ST5	erm(A)	KB821315.1	911439	Chromosome	583006	583737	Unassociated	Unassociated	Tn554	Unassociated	Unassociated	Unassociated	Unassociated
GCA_000361025.1	2003	ST5	ant(9)-Ia	KB821315.1	911439	Chromosome	583863	584645	Unassociated	Unassociated	Tn554	Unassociated	Unassociated	Unassociated	Unassociated
GCA_000361045.1	2003	ST1591	tet(K)	KB821296.1	3841	Plasmid	2337	3716	Inc18,Rep3,RepL,Rep_trans	rep10,rep16,rep5a,rep7a	Unassociated	Unassociated	Unassociated	Unassociated	Unassociated
GCA_000361045.1	2003	ST1591	SA fosB	KB821299.1	1592271	Chromosome	1399170	1399589	Unassociated	Unassociated	Unassociated	Unassociated	Unassociated	Unassociated	Unassociated
GCA_000361045.1	2003	ST1591	blaZ	KB821300.1	20743	Plasmid	13533	14378	Inc18,Rep3,RepL,Rep_trans	rep10,rep16,rep5a,rep7a	Tn552	Unassociated	Unassociated	Unassociated	Unassociated
GCA_000361045.1	2003	ST1591	erm(C)	KB821301.1	2568	Plasmid	275	1009	Inc18,Rep3,RepL,Rep_trans	rep10,rep16,rep5a,rep7a	Unassociated	Unassociated	Unassociated	Unassociated	Unassociated
GCA_000361065.1	2003	ST5	aadD	KB821302.1	4744	Plasmid	3748	4518	Rep1	rep22	Unassociated	Unassociated	Unassociated	Unassociated	Unassociated
GCA_000361065.1	2003	ST5	erm(A)	KB821307.1	1471208	Chromosome	1408	2139	Unassociated	Unassociated	Tn554	Unassociated	Unassociated	Unassociated	Unassociated
GCA_000361065.1	2003	ST5	ant(9)-Ia	KB821307.1	1471208	Chromosome	2265	3047	Unassociated	Unassociated	Tn554	Unassociated	Unassociated	Unassociated	Unassociated
GCA_000361065.1	2003	ST5	SA fosB	KB821307.1	1471208	Chromosome	684737	685156	Unassociated	Unassociated	Unassociated	Unassociated	Unassociated	Unassociated	Unassociated
GCA_000361065.1	2003	ST5	mecA	KB821307.1	1471208	Chromosome	1136122	1138128	Unassociated	Unassociated	Unassociated	Unassociated	SCCmec_type_II(2A)	Unassociated	Unassociated
GCA_000361065.1	2003	ST5	erm(A)	KB821307.1	1471208	Chromosome	1147093	1147824	Unassociated	Unassociated	Tn554	Unassociated	SCCmec_type_II(2A)	Unassociated	Unassociated
GCA_000361065.1	2003	ST5	ant(9)-Ia	KB821307.1	1471208	Chromosome	1147950	1148732	Unassociated	Unassociated	Tn554	Unassociated	SCCmec_type_II(2A)	Unassociated	Unassociated
GCA_000361065.1	2003	ST5	blaZ	KB821308.1	27364	Plasmid	18730	19629	RepA_N	rep20	Unassociated	Unassociated	Unassociated	Unassociated	Unassociated
GCA_000361085.1	2003	ST30	SA fosB	KB821326.1	1207723	Chromosome	268291	268710	Unassociated	Unassociated	Unassociated	Unassociated	Unassociated	Unassociated	Unassociated
GCA_000361085.1	2003	ST30	blaZ	KB821327.1	292427	Chromosome	289820	290707	Unassociated	Unassociated	Unassociated	Unassociated	Unassociated	Unassociated	Unassociated
GCA_000361085.1	2003	ST30	tet(M)	KB821329.1	1112504	Chromosome	183722	185641	Unassociated	Unassociated	Unassociated	Tn916	Unassociated	Unassociated	Unassociated
GCA_000361085.1	2003	ST30	tet(L)	KB821329.1	1112504	Chromosome	185835	187211	Unassociated	Unassociated	Unassociated	Tn916	Unassociated	Unassociated	Unassociated
GCA_000361085.1	2003	ST30	ant(9)-Ia	KB821329.1	1112504	Chromosome	874742	875524	Unassociated	Unassociated	Tn554	Unassociated	Unassociated	Unassociated	Unassociated
GCA_000361085.1	2003	ST30	erm(A)	KB821329.1	1112504	Chromosome	875650	876381	Unassociated	Unassociated	Tn554	Unassociated	Unassociated	Unassociated	Unassociated
GCA_000361105.1	2003	ST105	SA fosB	KB821317.1	1228114	Chromosome	266739	267158	Unassociated	Unassociated	Unassociated	Unassociated	Unassociated	Unassociated	Unassociated
GCA_000361105.1	2003	ST105	mecA	KB821317.1	1228114	Chromosome	721253	723259	Unassociated	Unassociated	Unassociated	Unassociated	SCCmec_type_II(2A)	Unassociated	Unassociated
GCA_000361105.1	2003	ST105	erm(A)	KB821317.1	1228114	Chromosome	732186	732917	Unassociated	Unassociated	Tn554	Unassociated	SCCmec_type_II(2A)	Unassociated	Unassociated
GCA_000361105.1	2003	ST105	ant(9)-Ia	KB821317.1	1228114	Chromosome	733043	733825	Unassociated	Unassociated	Tn554	Unassociated	SCCmec_type_II(2A)	Unassociated	Unassociated
GCA_000361105.1	2003	ST105	blaZ	KB821324.1	25364	Plasmid	7324	8169	Inc18,RepA_N	rep16,rep19	Unassociated	Unassociated	Unassociated	Unassociated	Unassociated
GCA_000361105.1	2003	ST105	aph(3')-III	KB821324.1	25364	Plasmid	13605	14399	Inc18,RepA_N	rep16,rep19	Unassociated	Unassociated	Unassociated	cn_ISSau6	Unassociated
GCA_000361105.1	2003	ST105	sat-4	KB821324.1	25364	Plasmid	14492	15010	Inc18,RepA_N	rep16,rep19	Unassociated	Unassociated	Unassociated	cn_ISSau6	Unassociated
GCA_000361105.1	2003	ST105	ant(6)-Ia	KB821324.1	25364	Plasmid	15019	15660	Inc18,RepA_N	rep16,rep19	Unassociated	Unassociated	Unassociated	cn_ISSau6	Unassociated
GCA_000361105.1	2003	ST105	msr(A)	KB821324.1	25364	Plasmid	20791	22257	Inc18,RepA_N	rep16,rep19	Unassociated	Unassociated	Unassociated	Unassociated	Unassociated
GCA_000361105.1	2003	ST105	mph(C)	KB821324.1	25364	Plasmid	22356	23255	Inc18,RepA_N	rep16,rep19	Unassociated	Unassociated	Unassociated	Unassociated	Unassociated
GCA_000361105.1	2003	ST105	aadD	KB821325.1	4744	Plasmid	227	997	Rep1	rep22	Unassociated	Unassociated	Unassociated	Unassociated	Unassociated
GCA_000361125.1	2003	ST609	SA fosB	KB821337.1	1117005	Chromosome	156350	156769	Unassociated	Unassociated	Unassociated	Unassociated	Unassociated	Unassociated	Unassociated
GCA_000361125.1	2003	ST609	aadD	KB821337.1	1117005	Chromosome	614767	615537	Unassociated	Unassociated	Unassociated	Unassociated	SCCmec_type_IVd(2B)	cn_ISSau6	Unassociated
GCA_000361125.1	2003	ST609	mecA	KB821337.1	1117005	Chromosome	617983	619989	Unassociated	Unassociated	Unassociated	Unassociated	SCCmec_type_IVd(2B)	Unassociated	Unassociated
GCA_000361125.1	2003	ST609	blaZ	KB821337.1	1117005	Chromosome	644543	645391	Unassociated	Unassociated	Tn552	Unassociated	Unassociated	Unassociated	Unassociated
GCA_000361125.1	2003	ST609	tet(M)	KB821337.1	1117005	Chromosome	1019814	1021733	Unassociated	Unassociated	Unassociated	Tn916	Unassociated	Unassociated	Unassociated
GCA_000361125.1	2003	ST609	erm(C)	KB821341.1	2410	Plasmid	396	1130	RepL	rep10	Unassociated	Unassociated	Unassociated	Unassociated	Unassociated
GCA_000361145.1	2003	ST5	erm(A)	KB821335.1	2811367	Chromosome	1665767	1666498	Unassociated	Unassociated	Tn554	Unassociated	Unassociated	Unassociated	Unassociated
GCA_000361145.1	2003	ST5	ant(9)-Ia	KB821335.1	2811367	Chromosome	1666624	1667406	Unassociated	Unassociated	Tn554	Unassociated	Unassociated	Unassociated	Unassociated
GCA_000361145.1	2003	ST5	SA fosB	KB821335.1	2811367	Chromosome	2342740	2343159	Unassociated	Unassociated	Unassociated	Unassociated	Unassociated	Unassociated	Unassociated
GCA_000361145.1	2003	ST5	aadD	KB821335.1	2811367	Chromosome	2799147	2799917	Unassociated	Unassociated	Unassociated	Unassociated	SCCmec_type_II(2A)	Unassociated	Unassociated
GCA_000361145.1	2003	ST5	mecA	KB821335.1	2811367	Chromosome	2801734	2803740	Unassociated	Unassociated	Unassociated	Unassociated	SCCmec_type_II(2A)	Unassociated	Unassociated
GCA_000361145.1	2003	ST5	blaZ	KB821336.1	27363	Plasmid	21399	22298	RepA_N	rep20	Unassociated	Unassociated	Unassociated	Unassociated	Unassociated
GCA_000361165.1	2003	ST5	erm(A)	KB821350.1	448559	Chromosome	624	1355	Unassociated	Unassociated	Tn554	Unassociated	SCCmec_type_II(2A)	Unassociated	Unassociated
GCA_000361165.1	2003	ST5	ant(9)-Ia	KB821350.1	448559	Chromosome	1481	2263	Unassociated	Unassociated	Tn554	Unassociated	SCCmec_type_II(2A)	Unassociated	Unassociated
GCA_000361165.1	2003	ST5	erm(A)	KB821353.1	1104867	Chromosome	624	1355	Unassociated	Unassociated	Tn554	Unassociated	Unassociated	Unassociated	Unassociated
GCA_000361165.1	2003	ST5	ant(9)-Ia	KB821353.1	1104867	Chromosome	1481	2263	Unassociated	Unassociated	Tn554	Unassociated	Unassociated	Unassociated	Unassociated
GCA_000361165.1	2003	ST5	SA fosB	KB821353.1	1104867	Chromosome	635496	635915	Unassociated	Unassociated	Unassociated	Unassociated	Unassociated	Unassociated	Unassociated
GCA_000361165.1	2003	ST5	aadD	KB821353.1	1104867	Chromosome	1092018	1092788	Unassociated	Unassociated	Unassociated	Unassociated	SCCmec_type_II(2A)	cn_ISSau6	Unassociated
GCA_000361165.1	2003	ST5	mecA	KB821353.1	1104867	Chromosome	1095234	1097240	Unassociated	Unassociated	Unassociated	Unassociated	SCCmec_type_II(2A)	Unassociated	Unassociated
GCA_000361165.1	2003	ST5	blaZ	KB821354.1	27456	Plasmid	22804	23649	RepA_N	rep20	Unassociated	Unassociated	Unassociated	Unassociated	Unassociated
GCA_000361185.1	2003	ST231	erm(A)	KB821345.1	1120863	Chromosome	581818	582549	Unassociated	Unassociated	Tn554	Unassociated	Unassociated	Unassociated	Unassociated
GCA_000361185.1	2003	ST231	ant(9)-Ia	KB821345.1	1120863	Chromosome	582675	583457	Unassociated	Unassociated	Tn554	Unassociated	Unassociated	Unassociated	Unassociated
GCA_000361185.1	2003	ST231	SA fosB	KB821348.1	621400	Chromosome	153439	153858	Unassociated	Unassociated	Unassociated	Unassociated	Unassociated	Unassociated	Unassociated
GCA_000361185.1	2003	ST231	aadD	KB821348.1	621400	Chromosome	608551	609321	Unassociated	Unassociated	Unassociated	Unassociated	SCCmec_type_II(2A)	cn_ISSau6	Unassociated
GCA_000361185.1	2003	ST231	mecA	KB821348.1	621400	Chromosome	611767	613773	Unassociated	Unassociated	Unassociated	Unassociated	SCCmec_type_II(2A)	Unassociated	Unassociated
GCA_000361185.1	2003	ST231	blaZ	KB821349.1	27363	Plasmid	741	1640	RepA_N	rep20	Unassociated	Unassociated	Unassociated	Unassociated	Unassociated
GCA_000361205.1	2003	ST179	SA fosB	KB821355.1	2726640	Chromosome	1854627	1855046	Unassociated	Unassociated	Unassociated	Unassociated	Unassociated	Unassociated	Unassociated
GCA_000361205.1	2003	ST179	blaZ	KB821357.1	27359	Plasmid	24212	25111	RepA_N	rep20	Unassociated	Unassociated	Unassociated	Unassociated	Unassociated
GCA_000361225.1	2003	ST5	erm(A)	KB821364.1	1071406	Chromosome	813563	814294	Unassociated	Unassociated	Tn554	Unassociated	Unassociated	Unassociated	Unassociated
GCA_000361225.1	2003	ST5	ant(9)-Ia	KB821364.1	1071406	Chromosome	814420	815202	Unassociated	Unassociated	Tn554	Unassociated	Unassociated	Unassociated	Unassociated
GCA_000361225.1	2003	ST5	SA fosB	KB821366.1	1423213	Chromosome	444544	444963	Unassociated	Unassociated	Unassociated	Unassociated	Unassociated	Unassociated	Unassociated
GCA_000361225.1	2003	ST5	aadD	KB821366.1	1423213	Chromosome	904592	905362	Unassociated	Unassociated	Unassociated	Unassociated	SCCmec_type_II(2A)	cn_ISSau6	Unassociated
GCA_000361225.1	2003	ST5	mecA	KB821366.1	1423213	Chromosome	907808	909814	Unassociated	Unassociated	Unassociated	Unassociated	SCCmec_type_II(2A)	Unassociated	Unassociated
GCA_000361225.1	2003	ST5	erm(A)	KB821366.1	1423213	Chromosome	918638	919369	Unassociated	Unassociated	Tn554	Unassociated	SCCmec_type_II(2A)	Unassociated	Unassociated
GCA_000361225.1	2003	ST5	ant(9)-Ia	KB821366.1	1423213	Chromosome	919495	920277	Unassociated	Unassociated	Tn554	Unassociated	SCCmec_type_II(2A)	Unassociated	Unassociated
GCA_000361225.1	2003	ST5	blaZ	KB821369.1	13374	Plasmid	5066	5965	RepA_N	rep20	Unassociated	Unassociated	Unassociated	Unassociated	Unassociated
GCA_000361245.1	2003	ST5	aadD	KB821370.1	4744	Plasmid	3748	4518	Rep1	rep22	Unassociated	Unassociated	Unassociated	Unassociated	Unassociated
GCA_000361245.1	2003	ST5	erm(A)	KB821371.1	1060990	Chromosome	804688	805419	Unassociated	Unassociated	Tn554	Unassociated	Unassociated	Unassociated	Unassociated
GCA_000361245.1	2003	ST5	ant(9)-Ia	KB821371.1	1060990	Chromosome	805545	806327	Unassociated	Unassociated	Tn554	Unassociated	Unassociated	Unassociated	Unassociated
GCA_000361245.1	2003	ST5	SA fosB	KB821374.1	1466580	Chromosome	155341	155760	Unassociated	Unassociated	Unassociated	Unassociated	Unassociated	Unassociated	Unassociated
GCA_000361245.1	2003	ST5	mecA	KB821374.1	1466580	Chromosome	610250	612256	Unassociated	Unassociated	Unassociated	Unassociated	SCCmec_type_II(2A)	Unassociated	Unassociated
GCA_000361245.1	2003	ST5	erm(A)	KB821374.1	1466580	Chromosome	621080	621811	Unassociated	Unassociated	Tn554	Unassociated	SCCmec_type_II(2A)	Unassociated	Unassociated
GCA_000361245.1	2003	ST5	ant(9)-Ia	KB821374.1	1466580	Chromosome	621937	622719	Unassociated	Unassociated	Tn554	Unassociated	SCCmec_type_II(2A)	Unassociated	Unassociated
GCA_000361245.1	2003	ST5	blaZ	KB821375.1	27363	Plasmid	26710	27363	RepA_N	rep20	Unassociated	Unassociated	Unassociated	Unassociated	Unassociated
GCA_000361265.1	2003	ST609	SA fosB	KB821359.1	2944180	Chromosome	1947862	1948281	Unassociated	Unassociated	Unassociated	Unassociated	Unassociated	Unassociated	Unassociated
GCA_000361265.1	2003	ST609	aadD	KB821359.1	2944180	Chromosome	2406016	2406786	Unassociated	Unassociated	Unassociated	Unassociated	SCCmec_type_IVd(2B)	cn_ISSau6	Unassociated
GCA_000361265.1	2003	ST609	mecA	KB821359.1	2944180	Chromosome	2409232	2411238	Unassociated	Unassociated	Unassociated	Unassociated	SCCmec_type_IVd(2B)	Unassociated	Unassociated
GCA_000361265.1	2003	ST609	blaZ	KB821359.1	2944180	Chromosome	2435792	2436640	Unassociated	Unassociated	Tn552	Unassociated	Unassociated	Unassociated	Unassociated
GCA_000361265.1	2003	ST609	tet(M)	KB821359.1	2944180	Chromosome	2808067	2809986	Unassociated	Unassociated	Unassociated	Tn916	Unassociated	Unassociated	Unassociated
GCA_000361265.1	2003	ST609	dfrC	KB821360.1	31737	Plasmid	500	985	RepA_N	rep20	Unassociated	Unassociated	Unassociated	Unassociated	Unassociated
GCA_000361265.1	2003	ST609	aac(6')-aph(2'')	KB821360.1	31737	Plasmid	5673	7112	RepA_N	rep20	Unassociated	Unassociated	Unassociated	cn_IS256	Unassociated
GCA_000361285.1	2003	ST496	aadD	KB821376.1	4737	Plasmid	3741	4511	Rep1	rep22	Unassociated	Unassociated	Unassociated	Unassociated	Unassociated
GCA_000361285.1	2003	ST496	erm(A)	KB821380.1	908018	Chromosome	637986	638717	Unassociated	Unassociated	Tn554	Unassociated	Unassociated	Unassociated	Unassociated
GCA_000361285.1	2003	ST496	ant(9)-Ia	KB821380.1	908018	Chromosome	638843	639625	Unassociated	Unassociated	Tn554	Unassociated	Unassociated	Unassociated	Unassociated
GCA_000361285.1	2003	ST496	SA fosB	KB821382.1	782563	Chromosome	275177	275596	Unassociated	Unassociated	Unassociated	Unassociated	Unassociated	Unassociated	Unassociated
GCA_000361285.1	2003	ST496	mecA	KB821382.1	782563	Chromosome	731516	733522	Unassociated	Unassociated	Unassociated	Unassociated	SCCmec_type_II(2A)	Unassociated	Unassociated
GCA_000361285.1	2003	ST496	erm(A)	KB821382.1	782563	Chromosome	742449	743180	Unassociated	Unassociated	Tn554	Unassociated	SCCmec_type_II(2A)	Unassociated	Unassociated
GCA_000361285.1	2003	ST496	ant(9)-Ia	KB821382.1	782563	Chromosome	743306	744088	Unassociated	Unassociated	Tn554	Unassociated	SCCmec_type_II(2A)	Unassociated	Unassociated
GCA_000361285.1	2003	ST496	dfrC	KB821383.1	48168	Plasmid	12946	13431	Rep1	rep13	Unassociated	Unassociated	Unassociated	Unassociated	Unassociated
GCA_000361285.1	2003	ST496	aac(6')-aph(2'')	KB821383.1	48168	Plasmid	34394	35833	Rep1	rep13	Unassociated	Unassociated	Unassociated	cn_ISSau6	Unassociated
GCA_000361285.1	2003	ST496	blaZ	KB821384.1	6535	Plasmid	292	1137	Rep1	rep22	Tn552	Unassociated	Unassociated	Unassociated	Unassociated
GCA_000361305.1	2003	ST105	SA fosB	KB821387.1	729694	Chromosome	321179	321598	Unassociated	Unassociated	Unassociated	Unassociated	Unassociated	Unassociated	Unassociated
GCA_000361305.1	2003	ST105	blaZ	KB821391.1	25695	Plasmid	5059	5958	RepA_N	rep20	Unassociated	Unassociated	Unassociated	Unassociated	Unassociated
GCA_000361305.1	2003	ST105	aadD	KB821393.1	348027	Chromosome	16578	17348	Unassociated	Unassociated	Unassociated	Unassociated	SCCmec_type_II(2A)	cn_ISSau6	Unassociated
GCA_000361305.1	2003	ST105	mecA	KB821393.1	348027	Chromosome	19794	21800	Unassociated	Unassociated	Unassociated	Unassociated	SCCmec_type_II(2A)	Unassociated	Unassociated
GCA_000361305.1	2003	ST105	erm(A)	KB821393.1	348027	Chromosome	30727	31458	Unassociated	Unassociated	Tn554	Unassociated	SCCmec_type_II(2A)	Unassociated	Unassociated
GCA_000361305.1	2003	ST105	ant(9)-Ia	KB821393.1	348027	Chromosome	31584	32366	Unassociated	Unassociated	Tn554	Unassociated	SCCmec_type_II(2A)	Unassociated	Unassociated
GCA_000361305.1	2003	ST105	erm(A)	KB821399.1	1270331	Chromosome	922249	922980	Unassociated	Unassociated	Tn554	Unassociated	Unassociated	Unassociated	Unassociated
GCA_000361305.1	2003	ST105	ant(9)-Ia	KB821399.1	1270331	Chromosome	923106	923888	Unassociated	Unassociated	Tn554	Unassociated	Unassociated	Unassociated	Unassociated
GCA_000361325.1	2003	ST5	aadD	KB821401.1	4744	Plasmid	3748	4518	Rep1	rep22	Unassociated	Unassociated	Unassociated	Unassociated	Unassociated
GCA_000361325.1	2003	ST5	SA fosB	KB821402.1	1401511	Chromosome	436625	437044	Unassociated	Unassociated	Unassociated	Unassociated	Unassociated	Unassociated	Unassociated
GCA_000361325.1	2003	ST5	mecA	KB821402.1	1401511	Chromosome	893952	895958	Unassociated	Unassociated	Unassociated	Unassociated	SCCmec_type_II(2A)	Unassociated	Unassociated
GCA_000361325.1	2003	ST5	erm(A)	KB821402.1	1401511	Chromosome	904782	905513	Unassociated	Unassociated	Tn554	Unassociated	SCCmec_type_II(2A)	Unassociated	Unassociated
GCA_000361325.1	2003	ST5	ant(9)-Ia	KB821402.1	1401511	Chromosome	905639	906421	Unassociated	Unassociated	Tn554	Unassociated	SCCmec_type_II(2A)	Unassociated	Unassociated
GCA_000361325.1	2003	ST5	erm(A)	KB821403.1	1443421	Chromosome	1186891	1187622	Unassociated	Unassociated	Tn554	Unassociated	Unassociated	Unassociated	Unassociated
GCA_000361325.1	2003	ST5	ant(9)-Ia	KB821403.1	1443421	Chromosome	1187748	1188530	Unassociated	Unassociated	Tn554	Unassociated	Unassociated	Unassociated	Unassociated
GCA_000361325.1	2003	ST5	blaZ	KB821404.1	27312	Plasmid	22790	23689	RepA_N	rep20	Unassociated	Unassociated	Unassociated	Unassociated	Unassociated
GCA_000361345.1	2003	ST5	SA fosB	KB821405.1	2783302	Chromosome	1850691	1851110	Unassociated	Unassociated	Unassociated	Unassociated	Unassociated	Unassociated	Unassociated
GCA_000361345.1	2003	ST5	blaZ	KB821406.1	24749	Plasmid	7360	8205	Inc18,Rep3,RepA_N	rep16,rep19,rep5a	Tn552	Unassociated	Unassociated	Unassociated	Unassociated
GCA_000361365.1	2003	ST5	aadD	KB821407.1	4747	Plasmid	3751	4521	Rep1	rep22	Unassociated	Unassociated	Unassociated	Unassociated	Unassociated
GCA_000361365.1	2003	ST5	erm(A)	KB821409.1	1323007	Chromosome	1265551	1266282	Unassociated	Unassociated	Tn554	Unassociated	Unassociated	Unassociated	Unassociated
GCA_000361365.1	2003	ST5	ant(9)-Ia	KB821409.1	1323007	Chromosome	1266408	1267190	Unassociated	Unassociated	Tn554	Unassociated	Unassociated	Unassociated	Unassociated
GCA_000361365.1	2003	ST5	SA fosB	KB821410.1	1589459	Chromosome	626318	626737	Unassociated	Unassociated	Unassociated	Unassociated	Unassociated	Unassociated	Unassociated
GCA_000361365.1	2003	ST5	mecA	KB821410.1	1589459	Chromosome	1081227	1083233	Unassociated	Unassociated	Unassociated	Unassociated	SCCmec_type_II(2A)	Unassociated	Unassociated
GCA_000361365.1	2003	ST5	erm(A)	KB821410.1	1589459	Chromosome	1092173	1092904	Unassociated	Unassociated	Tn554	Unassociated	SCCmec_type_II(2A)	Unassociated	Unassociated
GCA_000361365.1	2003	ST5	ant(9)-Ia	KB821410.1	1589459	Chromosome	1093030	1093812	Unassociated	Unassociated	Tn554	Unassociated	SCCmec_type_II(2A)	Unassociated	Unassociated
GCA_000361365.1	2003	ST5	blaZ	KB821411.1	27334	Plasmid	23119	23964	RepA_N	rep20	Unassociated	Unassociated	Unassociated	Unassociated	Unassociated
GCA_000361365.1	2003	ST5	erm(C)	KB821412.1	33908	Plasmid	28306	29040	RepA_N	rep15	Unassociated	Unassociated	Unassociated	Unassociated	Unassociated
GCA_000361365.1	2003	ST5	tet(M)	KB821412.1	33908	Plasmid	29872	31791	RepA_N	rep15	Unassociated	Unassociated	Unassociated	Unassociated	Unassociated
GCA_000361385.1	2003	ST36	ant(9)-Ia	KB821413.1	2932850	Chromosome	3649	4431	Unassociated	Unassociated	Tn554	Unassociated	Unassociated	Unassociated	Unassociated
GCA_000361385.1	2003	ST36	erm(A)	KB821413.1	2932850	Chromosome	4557	5288	Unassociated	Unassociated	Tn554	Unassociated	Unassociated	Unassociated	Unassociated
GCA_000361385.1	2003	ST36	mecA	KB821413.1	2932850	Chromosome	1768055	1770061	Unassociated	Unassociated	Unassociated	Unassociated	SCCmec_type_II(2A)	Unassociated	Unassociated
GCA_000361385.1	2003	ST36	SA fosB	KB821413.1	2932850	Chromosome	2222954	2223373	Unassociated	Unassociated	Unassociated	Unassociated	Unassociated	Unassociated	Unassociated
GCA_000361385.1	2003	ST36	blaZ	KB821413.1	2932850	Chromosome	2813866	2814714	Unassociated	Unassociated	Tn552	Unassociated	Unassociated	Unassociated	Unassociated
GCA_000361385.1	2003	ST36	ant(9)-Ia	KB821413.1	2932850	Chromosome	2930386	2931168	Unassociated	Unassociated	Tn554	Unassociated	Unassociated	Unassociated	Unassociated
GCA_000361385.1	2003	ST36	erm(A)	KB821413.1	2932850	Chromosome	2931294	2932025	Unassociated	Unassociated	Tn554	Unassociated	Unassociated	Unassociated	Unassociated
GCA_000361405.1	2003	ST5	erm(A)	KB821414.1	318759	Chromosome	112	843	Unassociated	Unassociated	Unassociated	Unassociated	SCCmec_type_II(2A)	Unassociated	Unassociated
GCA_000361405.1	2003	ST5	ant(9)-Ia	KB821414.1	318759	Chromosome	969	1751	Unassociated	Unassociated	Unassociated	Unassociated	SCCmec_type_II(2A)	Unassociated	Unassociated
GCA_000361405.1	2003	ST5	ant(9)-Ia	KB821416.1	1139981	Chromosome	405035	405817	Unassociated	Unassociated	Tn554	Unassociated	Unassociated	Unassociated	Unassociated
GCA_000361405.1	2003	ST5	erm(A)	KB821416.1	1139981	Chromosome	405943	406674	Unassociated	Unassociated	Tn554	Unassociated	Unassociated	Unassociated	Unassociated
GCA_000361405.1	2003	ST5	SA fosB	KB821416.1	1139981	Chromosome	670046	670465	Unassociated	Unassociated	Unassociated	Unassociated	Unassociated	Unassociated	Unassociated
GCA_000361405.1	2003	ST5	aadD	KB821416.1	1139981	Chromosome	1127053	1127823	Unassociated	Unassociated	Unassociated	Unassociated	SCCmec_type_II(2A)	Unassociated	Unassociated
GCA_000361405.1	2003	ST5	mecA	KB821416.1	1139981	Chromosome	1130346	1132352	Unassociated	Unassociated	Unassociated	Unassociated	SCCmec_type_II(2A)	Unassociated	Unassociated
GCA_000361405.1	2003	ST5	aac(6')-aph(2'')	KB821421.1	2108	Plasmid	495	1934	Rep1	rep13	Unassociated	Unassociated	Unassociated	Unassociated	Unassociated
GCA_000361405.1	2003	ST5	blaZ	KB821422.1	6533	Plasmid	290	1135	Rep1	rep13	Tn552	Unassociated	Unassociated	Unassociated	Unassociated
GCA_000361405.1	2003	ST5	dfrC	KB821429.1	2021	Plasmid	500	985	Rep1	rep13	Unassociated	Unassociated	Unassociated	Unassociated	Unassociated
GCA_000361405.1	2003	ST5	erm(A)	KB821430.1	21729	Chromosome	1431	2162	Unassociated	Unassociated	Tn554	Unassociated	Unassociated	Unassociated	Unassociated
GCA_000361405.1	2003	ST5	ant(9)-Ia	KB821430.1	21729	Chromosome	2288	3070	Unassociated	Unassociated	Tn554	Unassociated	Unassociated	Unassociated	Unassociated
GCA_000361425.1	2004	ST105	SA fosB	KB821431.1	1914518	Chromosome	335956	336375	Unassociated	Unassociated	Unassociated	Unassociated	Unassociated	Unassociated	Unassociated
GCA_000361425.1	2004	ST105	mecA	KB821431.1	1914518	Chromosome	790465	792471	Unassociated	Unassociated	Unassociated	Unassociated	SCCmec_type_II(2A)	Unassociated	Unassociated
GCA_000361425.1	2004	ST105	erm(A)	KB821431.1	1914518	Chromosome	801398	802129	Unassociated	Unassociated	Tn554	Unassociated	SCCmec_type_II(2A)	Unassociated	Unassociated
GCA_000361425.1	2004	ST105	ant(9)-Ia	KB821431.1	1914518	Chromosome	802255	803037	Unassociated	Unassociated	Tn554	Unassociated	SCCmec_type_II(2A)	Unassociated	Unassociated
GCA_000361425.1	2004	ST105	erm(A)	KB821434.1	468307	Chromosome	169757	170488	Unassociated	Unassociated	Tn554	Unassociated	Unassociated	Unassociated	Unassociated
GCA_000361425.1	2004	ST105	ant(9)-Ia	KB821434.1	468307	Chromosome	170614	171396	Unassociated	Unassociated	Tn554	Unassociated	Unassociated	Unassociated	Unassociated
GCA_000361425.1	2004	ST105	msr(A)	KB821436.1	25043	Plasmid	4651	6117	Inc18,RepA_N	rep16,rep19	Unassociated	Unassociated	Unassociated	Unassociated	Unassociated
GCA_000361425.1	2004	ST105	mph(C)	KB821436.1	25043	Plasmid	6216	7115	Inc18,RepA_N	rep16,rep19	Unassociated	Unassociated	Unassociated	Unassociated	Unassociated
GCA_000361425.1	2004	ST105	blaZ	KB821436.1	25043	Plasmid	16453	17298	Inc18,RepA_N	rep16,rep19	Unassociated	Unassociated	Unassociated	Unassociated	Unassociated
GCA_000361425.1	2004	ST105	aph(3')-III	KB821436.1	25043	Plasmid	22734	23528	Inc18,RepA_N	rep16,rep19	Unassociated	Unassociated	Unassociated	cn_ISSau6	Unassociated
GCA_000361425.1	2004	ST105	sat-4	KB821436.1	25043	Plasmid	23621	24139	Inc18,RepA_N	rep16,rep19	Unassociated	Unassociated	Unassociated	cn_ISSau6	Unassociated
GCA_000361425.1	2004	ST105	ant(6)-Ia	KB821436.1	25043	Plasmid	24148	24789	Inc18,RepA_N	rep16,rep19	Unassociated	Unassociated	Unassociated	cn_ISSau6	Unassociated
GCA_000361425.1	2004	ST105	aadD	KB821437.1	4744	Plasmid	227	997	Rep1	rep22	Unassociated	Unassociated	Unassociated	Unassociated	Unassociated
GCA_000361445.1	2003	ST8	SA fosB	KB821438.1	2841274	Chromosome	1885285	1885704	Unassociated	Unassociated	Unassociated	Unassociated	Unassociated	Unassociated	Unassociated
GCA_000361445.1	2003	ST8	mecA	KB821438.1	2841274	Chromosome	2345568	2347574	Unassociated	Unassociated	Unassociated	Unassociated	SCCmec_type_IVc(2B)	Unassociated	Unassociated
GCA_000361445.1	2003	ST8	blaZ	KB821439.1	24537	Plasmid	21396	22295	RepA_N	rep20	Unassociated	Unassociated	Unassociated	Unassociated	Unassociated
GCA_000361445.1	2003	ST8	erm(C)	KB821441.1	2568	Plasmid	815	1549	RepL	rep10	Unassociated	Unassociated	Unassociated	Unassociated	Unassociated
GCA_000361465.1	2003	ST5	erm(A)	KB821466.1	501328	Chromosome	112	843	Unassociated	Unassociated	Unassociated	Unassociated	SCCmec_type_II(2A)	Unassociated	Unassociated
GCA_000361465.1	2003	ST5	ant(9)-Ia	KB821466.1	501328	Chromosome	969	1751	Unassociated	Unassociated	Unassociated	Unassociated	SCCmec_type_II(2A)	Unassociated	Unassociated
GCA_000361465.1	2003	ST5	blaZ	KB821466.1	501328	Chromosome	14759	15604	Unassociated	Unassociated	Tn552	Unassociated	SCCmec_type_II(2A)	cn_ISSau4	Unassociated
GCA_000361465.1	2003	ST5	erm(A)	KB821468.1	2175811	Chromosome	1023881	1024612	Unassociated	Unassociated	Tn554	Unassociated	Unassociated	Unassociated	Unassociated
GCA_000361465.1	2003	ST5	ant(9)-Ia	KB821468.1	2175811	Chromosome	1024738	1025520	Unassociated	Unassociated	Tn554	Unassociated	Unassociated	Unassociated	Unassociated
GCA_000361465.1	2003	ST5	SA fosB	KB821468.1	2175811	Chromosome	1705446	1705865	Unassociated	Unassociated	Unassociated	Unassociated	Unassociated	Unassociated	Unassociated
GCA_000361465.1	2003	ST5	aadD	KB821468.1	2175811	Chromosome	2162962	2163732	Unassociated	Unassociated	Unassociated	Unassociated	SCCmec_type_II(2A)	cn_ISSau6	Unassociated
GCA_000361465.1	2003	ST5	mecA	KB821468.1	2175811	Chromosome	2166178	2168184	Unassociated	Unassociated	Unassociated	Unassociated	SCCmec_type_II(2A)	Unassociated	Unassociated
GCA_000361465.1	2003	ST5	blaZ	KB821469.1	6534	Plasmid	5399	6244	ND	ND	Tn552	Unassociated	Unassociated	Unassociated	Unassociated
GCA_000361485.1	2003	ST105	SA fosB	KB821450.1	1088944	Chromosome	388269	388688	Unassociated	Unassociated	Unassociated	Unassociated	Unassociated	Unassociated	Unassociated
GCA_000361485.1	2003	ST105	mecA	KB821450.1	1088944	Chromosome	843202	845208	Unassociated	Unassociated	Unassociated	Unassociated	SCCmec_type_II(2A)	Unassociated	Unassociated
GCA_000361485.1	2003	ST105	erm(A)	KB821450.1	1088944	Chromosome	854135	854866	Unassociated	Unassociated	Tn554	Unassociated	SCCmec_type_II(2A)	Unassociated	Unassociated
GCA_000361485.1	2003	ST105	ant(9)-Ia	KB821450.1	1088944	Chromosome	854992	855774	Unassociated	Unassociated	Tn554	Unassociated	SCCmec_type_II(2A)	Unassociated	Unassociated
GCA_000361485.1	2003	ST105	sat-4	KB821455.1	15853	Plasmid	14515	15033	Inc18,RepA_N	rep16,rep19	Unassociated	Unassociated	Unassociated	cn_ISSau6	Unassociated
GCA_000361485.1	2003	ST105	aph(3')-III	KB821455.1	15853	Plasmid	13628	14422	Inc18,RepA_N	rep16,rep19	Unassociated	Unassociated	Unassociated	cn_ISSau6	Unassociated
GCA_000361485.1	2003	ST105	ant(6)-Ia	KB821455.1	15853	Plasmid	15042	15683	Inc18,RepA_N	rep16,rep19	Unassociated	Unassociated	Unassociated	cn_ISSau6	Unassociated
GCA_000361485.1	2003	ST105	blaZ	KB821455.1	15853	Plasmid	7347	8192	Inc18,RepA_N	rep16,rep19	Unassociated	Unassociated	Unassociated	Unassociated	Unassociated
GCA_000361485.1	2003	ST105	aadD	KB821456.1	4744	Plasmid	227	997	Rep1	rep22	Unassociated	Unassociated	Unassociated	Unassociated	Unassociated
GCA_000361485.1	2003	ST105	msr(A)	KB821457.1	9410	Plasmid	4860	6326	Inc18,RepA_N	rep16,rep19	Unassociated	Unassociated	Unassociated	Unassociated	Unassociated
GCA_000361485.1	2003	ST105	mph(C)	KB821457.1	9410	Plasmid	6425	7324	Inc18,RepA_N	rep16,rep19	Unassociated	Unassociated	Unassociated	Unassociated	Unassociated
GCA_000361505.1	2004	ST105	SA fosB	KB821442.1	1303409	Chromosome	381631	382050	Unassociated	Unassociated	Unassociated	Unassociated	Unassociated	Unassociated	Unassociated
GCA_000361505.1	2004	ST105	aadD	KB821442.1	1303409	Chromosome	838358	839128	Unassociated	Unassociated	Unassociated	Unassociated	SCCmec_type_II(2A)	cn_ISSau6	Unassociated
GCA_000361505.1	2004	ST105	mecA	KB821442.1	1303409	Chromosome	841639	843645	Unassociated	Unassociated	Unassociated	Unassociated	SCCmec_type_II(2A)	Unassociated	Unassociated
GCA_000361505.1	2004	ST105	erm(A)	KB821442.1	1303409	Chromosome	852572	853303	Unassociated	Unassociated	Tn554	Unassociated	SCCmec_type_II(2A)	Unassociated	Unassociated
GCA_000361505.1	2004	ST105	ant(9)-Ia	KB821442.1	1303409	Chromosome	853429	854211	Unassociated	Unassociated	Tn554	Unassociated	SCCmec_type_II(2A)	Unassociated	Unassociated
GCA_000361505.1	2004	ST105	sat-4	KB821449.1	25525	Plasmid	14515	15033	Inc18,RepA_N	rep16,rep19	Unassociated	Unassociated	Unassociated	cn_ISSau6	Unassociated
GCA_000361505.1	2004	ST105	aph(3')-III	KB821449.1	25525	Plasmid	13628	14422	Inc18,RepA_N	rep16,rep19	Unassociated	Unassociated	Unassociated	cn_ISSau6	Unassociated
GCA_000361505.1	2004	ST105	ant(6)-Ia	KB821449.1	25525	Plasmid	15042	15683	Inc18,RepA_N	rep16,rep19	Unassociated	Unassociated	Unassociated	cn_ISSau6	Unassociated
GCA_000361505.1	2004	ST105	msr(A)	KB821449.1	25525	Plasmid	20975	22441	Inc18,RepA_N	rep16,rep19	Unassociated	Unassociated	Unassociated	Unassociated	Unassociated
GCA_000361505.1	2004	ST105	mph(C)	KB821449.1	25525	Plasmid	22540	23439	Inc18,RepA_N	rep16,rep19	Unassociated	Unassociated	Unassociated	Unassociated	Unassociated
GCA_000361505.1	2004	ST105	blaZ	KB821449.1	25525	Plasmid	7347	8192	Inc18,RepA_N	rep16,rep19	Unassociated	Unassociated	Unassociated	Unassociated	Unassociated
GCA_000361525.1	2004	ST5	erm(A)	KB821470.1	890815	Chromosome	912	1643	Unassociated	Unassociated	Tn554	Unassociated	SCCmec_type_II(2A)	Unassociated	Unassociated
GCA_000361525.1	2004	ST5	ant(9)-Ia	KB821470.1	890815	Chromosome	1769	2551	Unassociated	Unassociated	Tn554	Unassociated	SCCmec_type_II(2A)	Unassociated	Unassociated
GCA_000361525.1	2004	ST5	erm(A)	KB821471.1	1037740	Chromosome	805752	806483	Unassociated	Unassociated	Tn554	Unassociated	Unassociated	Unassociated	Unassociated
GCA_000361525.1	2004	ST5	ant(9)-Ia	KB821471.1	1037740	Chromosome	806609	807391	Unassociated	Unassociated	Tn554	Unassociated	Unassociated	Unassociated	Unassociated
GCA_000361525.1	2004	ST5	SA fosB	KB821474.1	637236	Chromosome	158706	159125	Unassociated	Unassociated	Unassociated	Unassociated	Unassociated	Unassociated	Unassociated
GCA_000361525.1	2004	ST5	aadD	KB821474.1	637236	Chromosome	617798	618568	Unassociated	Unassociated	Unassociated	Unassociated	SCCmec_type_II(2A)	cn_ISSau6	Unassociated
GCA_000361525.1	2004	ST5	mecA	KB821474.1	637236	Chromosome	621014	623020	Unassociated	Unassociated	Unassociated	Unassociated	SCCmec_type_II(2A)	Unassociated	Unassociated
GCA_000361525.1	2004	ST5	erm(A)	KB821474.1	637236	Chromosome	631949	632680	Unassociated	Unassociated	Tn554	Unassociated	SCCmec_type_II(2A)	Unassociated	Unassociated
GCA_000361525.1	2004	ST5	ant(9)-Ia	KB821474.1	637236	Chromosome	632806	633588	Unassociated	Unassociated	Tn554	Unassociated	SCCmec_type_II(2A)	Unassociated	Unassociated
GCA_000361525.1	2004	ST5	blaZ	KB821475.1	27348	Plasmid	23197	24096	RepA_N	rep20	Unassociated	Unassociated	Unassociated	Unassociated	Unassociated
GCA_000361545.1	2004	ST5	erm(A)	KB821479.1	495324	Chromosome	1408	2139	Unassociated	Unassociated	Tn554	Unassociated	SCCmec_type_II(2A)	Unassociated	Unassociated
GCA_000361545.1	2004	ST5	ant(9)-Ia	KB821479.1	495324	Chromosome	2265	3047	Unassociated	Unassociated	Tn554	Unassociated	SCCmec_type_II(2A)	Unassociated	Unassociated
GCA_000361545.1	2004	ST5	erm(A)	KB821481.1	809583	Chromosome	804296	805027	Unassociated	Unassociated	Tn554	Unassociated	Unassociated	Unassociated	Unassociated
GCA_000361545.1	2004	ST5	ant(9)-Ia	KB821481.1	809583	Chromosome	805153	805935	Unassociated	Unassociated	Tn554	Unassociated	Unassociated	Unassociated	Unassociated
GCA_000361545.1	2004	ST5	erm(A)	KB821482.1	258583	Chromosome	1408	2139	Unassociated	Unassociated	Tn554	Unassociated	Unassociated	Unassociated	Unassociated
GCA_000361545.1	2004	ST5	ant(9)-Ia	KB821482.1	258583	Chromosome	2265	3047	Unassociated	Unassociated	Tn554	Unassociated	Unassociated	Unassociated	Unassociated
GCA_000361545.1	2004	ST5	SA fosB	KB821484.1	909064	Chromosome	432056	432475	Unassociated	Unassociated	Unassociated	Unassociated	Unassociated	Unassociated	Unassociated
GCA_000361545.1	2004	ST5	aadD	KB821484.1	909064	Chromosome	889615	890385	Unassociated	Unassociated	Unassociated	Unassociated	SCCmec_type_II(2A)	cn_ISSau6	Unassociated
GCA_000361545.1	2004	ST5	mecA	KB821484.1	909064	Chromosome	892831	894837	Unassociated	Unassociated	Unassociated	Unassociated	SCCmec_type_II(2A)	Unassociated	Unassociated
GCA_000361545.1	2004	ST5	erm(A)	KB821484.1	909064	Chromosome	903777	904508	Unassociated	Unassociated	Tn554	Unassociated	SCCmec_type_II(2A)	Unassociated	Unassociated
GCA_000361545.1	2004	ST5	ant(9)-Ia	KB821484.1	909064	Chromosome	904634	905416	Unassociated	Unassociated	Tn554	Unassociated	SCCmec_type_II(2A)	Unassociated	Unassociated
GCA_000361545.1	2004	ST5	blaZ	KB821485.1	27363	Plasmid	21399	22298	RepA_N	rep20	Unassociated	Unassociated	Unassociated	Unassociated	Unassociated
GCA_000361565.1	2004	ST105	aadD	KB821476.1	4744	Plasmid	3748	4518	Rep1	rep22	Unassociated	Unassociated	Unassociated	Unassociated	Unassociated
GCA_000361565.1	2004	ST105	SA fosB	KB821477.1	2899755	Chromosome	671734	672153	Unassociated	Unassociated	Unassociated	Unassociated	Unassociated	Unassociated	Unassociated
GCA_000361565.1	2004	ST105	mecA	KB821477.1	2899755	Chromosome	1126137	1128143	Unassociated	Unassociated	Unassociated	Unassociated	SCCmec_type_II(2A)	Unassociated	Unassociated
GCA_000361565.1	2004	ST105	erm(A)	KB821477.1	2899755	Chromosome	1137070	1137801	Unassociated	Unassociated	Tn554	Unassociated	SCCmec_type_II(2A)	Unassociated	Unassociated
GCA_000361565.1	2004	ST105	ant(9)-Ia	KB821477.1	2899755	Chromosome	1137927	1138709	Unassociated	Unassociated	Tn554	Unassociated	SCCmec_type_II(2A)	Unassociated	Unassociated
GCA_000361585.1	2004	ST5	erm(A)	KB821486.1	1367435	Chromosome	804285	805016	Unassociated	Unassociated	Tn554	Unassociated	Unassociated	Unassociated	Unassociated
GCA_000361585.1	2004	ST5	ant(9)-Ia	KB821486.1	1367435	Chromosome	805142	805924	Unassociated	Unassociated	Tn554	Unassociated	Unassociated	Unassociated	Unassociated
GCA_000361585.1	2004	ST5	SA fosB	KB821487.1	1471183	Chromosome	158550	158969	Unassociated	Unassociated	Unassociated	Unassociated	Unassociated	Unassociated	Unassociated
GCA_000361585.1	2004	ST5	aadD	KB821487.1	1471183	Chromosome	615187	615957	Unassociated	Unassociated	Unassociated	Unassociated	SCCmec_type_II(2A)	cn_ISSau6	Unassociated
GCA_000361585.1	2004	ST5	mecA	KB821487.1	1471183	Chromosome	618403	620409	Unassociated	Unassociated	Unassociated	Unassociated	SCCmec_type_II(2A)	Unassociated	Unassociated
GCA_000361585.1	2004	ST5	erm(A)	KB821487.1	1471183	Chromosome	629348	630079	Unassociated	Unassociated	Tn554	Unassociated	SCCmec_type_II(2A)	Unassociated	Unassociated
GCA_000361585.1	2004	ST5	ant(9)-Ia	KB821487.1	1471183	Chromosome	630205	630987	Unassociated	Unassociated	Tn554	Unassociated	SCCmec_type_II(2A)	Unassociated	Unassociated
GCA_000361585.1	2004	ST5	msr(A)	KB821488.1	25073	Plasmid	4765	6231	Inc18,RepA_N	rep16,rep19	Unassociated	Unassociated	Unassociated	Unassociated	Unassociated
GCA_000361585.1	2004	ST5	mph(C)	KB821488.1	25073	Plasmid	6330	7229	Inc18,RepA_N	rep16,rep19	Unassociated	Unassociated	Unassociated	Unassociated	Unassociated
GCA_000361585.1	2004	ST5	blaZ	KB821488.1	25073	Plasmid	16567	17412	Inc18,RepA_N	rep16,rep19	Unassociated	Unassociated	Unassociated	Unassociated	Unassociated
GCA_000361585.1	2004	ST5	aph(3')-III	KB821488.1	25073	Plasmid	22848	23642	Inc18,RepA_N	rep16,rep19	Unassociated	Unassociated	Unassociated	cn_ISSau6	Unassociated
GCA_000361585.1	2004	ST5	sat-4	KB821488.1	25073	Plasmid	23735	24265	Inc18,RepA_N	rep16,rep19	Unassociated	Unassociated	Unassociated	cn_ISSau6	Unassociated
GCA_000361585.1	2004	ST5	ant(6)-Ia	KB821488.1	25073	Plasmid	24262	24903	Inc18,RepA_N	rep16,rep19	Unassociated	Unassociated	Unassociated	cn_ISSau6	Unassociated
GCA_000361605.1	2004	ST5	erm(A)	KB821489.1	501296	Chromosome	770	1501	Unassociated	Unassociated	Tn554	Unassociated	SCCmec_type_II(2A)	Unassociated	Unassociated
GCA_000361605.1	2004	ST5	ant(9)-Ia	KB821489.1	501296	Chromosome	1627	2409	Unassociated	Unassociated	Tn554	Unassociated	SCCmec_type_II(2A)	Unassociated	Unassociated
GCA_000361605.1	2004	ST5	erm(A)	KB821491.1	1150375	Chromosome	674	1405	Unassociated	Unassociated	Tn554	Unassociated	Unassociated	Unassociated	Unassociated
GCA_000361605.1	2004	ST5	ant(9)-Ia	KB821491.1	1150375	Chromosome	1531	2313	Unassociated	Unassociated	Tn554	Unassociated	Unassociated	Unassociated	Unassociated
GCA_000361605.1	2004	ST5	aadD	KB821491.1	1150375	Chromosome	1137526	1138296	Unassociated	Unassociated	Unassociated	Unassociated	SCCmec_type_II(2A)	cn_ISSau6	Unassociated
GCA_000361605.1	2004	ST5	mecA	KB821491.1	1150375	Chromosome	1140742	1142748	Unassociated	Unassociated	Unassociated	Unassociated	SCCmec_type_II(2A)	Unassociated	Unassociated
GCA_000361605.1	2004	ST5	blaZ	KB821492.1	27365	Plasmid	21702	22601	RepA_N	rep20	Unassociated	Unassociated	Unassociated	Unassociated	Unassociated
GCA_000361625.1	2004	ST105	SA fosB	KB821500.1	2928024	Chromosome	314261	314680	Unassociated	Unassociated	Unassociated	Unassociated	Unassociated	Unassociated	Unassociated
GCA_000361625.1	2004	ST105	aadD	KB821500.1	2928024	Chromosome	770899	771669	Unassociated	Unassociated	Unassociated	Unassociated	SCCmec_type_II(2A)	cn_ISSau6	Unassociated
GCA_000361625.1	2004	ST105	mecA	KB821500.1	2928024	Chromosome	774115	776121	Unassociated	Unassociated	Unassociated	Unassociated	SCCmec_type_II(2A)	Unassociated	Unassociated
GCA_000361625.1	2004	ST105	erm(A)	KB821500.1	2928024	Chromosome	785048	785779	Unassociated	Unassociated	Tn554	Unassociated	SCCmec_type_II(2A)	Unassociated	Unassociated
GCA_000361625.1	2004	ST105	ant(9)-Ia	KB821500.1	2928024	Chromosome	785905	786687	Unassociated	Unassociated	Tn554	Unassociated	SCCmec_type_II(2A)	Unassociated	Unassociated
GCA_000361625.1	2004	ST105	erm(A)	KB821500.1	2928024	Chromosome	2557663	2558394	Unassociated	Unassociated	Tn554	Unassociated	Unassociated	Unassociated	Unassociated
GCA_000361625.1	2004	ST105	ant(9)-Ia	KB821500.1	2928024	Chromosome	2558520	2559302	Unassociated	Unassociated	Tn554	Unassociated	Unassociated	Unassociated	Unassociated
GCA_000361625.1	2004	ST105	mph(C)	KB821501.1	25560	Plasmid	3709	4608	Inc18,RepA_N	rep16,rep19	Unassociated	Unassociated	Unassociated	Unassociated	Unassociated
GCA_000361625.1	2004	ST105	msr(A)	KB821501.1	25560	Plasmid	4707	6173	Inc18,RepA_N	rep16,rep19	Unassociated	Unassociated	Unassociated	Unassociated	Unassociated
GCA_000361625.1	2004	ST105	ant(6)-Ia	KB821501.1	25560	Plasmid	11465	12106	Inc18,RepA_N	rep16,rep19	Unassociated	Unassociated	Unassociated	cn_ISSau6	Unassociated
GCA_000361625.1	2004	ST105	sat-4	KB821501.1	25560	Plasmid	12103	12633	Inc18,RepA_N	rep16,rep19	Unassociated	Unassociated	Unassociated	cn_ISSau6	Unassociated
GCA_000361625.1	2004	ST105	aph(3')-III	KB821501.1	25560	Plasmid	12726	13520	Inc18,RepA_N	rep16,rep19	Unassociated	Unassociated	Unassociated	cn_ISSau6	Unassociated
GCA_000361625.1	2004	ST105	blaZ	KB821501.1	25560	Plasmid	19061	19906	Inc18,RepA_N	rep16,rep19	Unassociated	Unassociated	Unassociated	Unassociated	Unassociated
GCA_000361665.1	2004	ST5	erm(A)	KB821502.1	497868	Chromosome	1287	2018	Unassociated	Unassociated	Tn554	Unassociated	SCCmec_type_II(2A)	Unassociated	Unassociated
GCA_000361665.1	2004	ST5	ant(9)-Ia	KB821502.1	497868	Chromosome	2144	2926	Unassociated	Unassociated	Tn554	Unassociated	SCCmec_type_II(2A)	Unassociated	Unassociated
GCA_000361665.1	2004	ST5	erm(A)	KB821504.1	1990036	Chromosome	804819	805550	Unassociated	Unassociated	Tn554	Unassociated	Unassociated	Unassociated	Unassociated
GCA_000361665.1	2004	ST5	ant(9)-Ia	KB821504.1	1990036	Chromosome	805676	806458	Unassociated	Unassociated	Tn554	Unassociated	Unassociated	Unassociated	Unassociated
GCA_000361665.1	2004	ST5	SA fosB	KB821504.1	1990036	Chromosome	1525556	1525975	Unassociated	Unassociated	Unassociated	Unassociated	Unassociated	Unassociated	Unassociated
GCA_000361665.1	2004	ST5	mecA	KB821504.1	1990036	Chromosome	1980403	1982409	Unassociated	Unassociated	Unassociated	Unassociated	SCCmec_type_II(2A)	Unassociated	Unassociated
GCA_000361665.1	2004	ST5	blaZ	KB821505.1	27363	Plasmid	9461	10306	RepA_N	rep20	Unassociated	Unassociated	Unassociated	Unassociated	Unassociated
GCA_000361685.1	2004	ST5	erm(A)	KB821506.1	2828436	Chromosome	1181680	1182411	Unassociated	Unassociated	Tn554	Unassociated	Unassociated	Unassociated	Unassociated
GCA_000361685.1	2004	ST5	ant(9)-Ia	KB821506.1	2828436	Chromosome	1182537	1183319	Unassociated	Unassociated	Tn554	Unassociated	Unassociated	Unassociated	Unassociated
GCA_000361685.1	2004	ST5	SA fosB	KB821506.1	2828436	Chromosome	1903164	1903583	Unassociated	Unassociated	Unassociated	Unassociated	Unassociated	Unassociated	Unassociated
GCA_000361685.1	2004	ST5	aadD	KB821506.1	2828436	Chromosome	2360023	2360793	Unassociated	Unassociated	Unassociated	Unassociated	SCCmec_type_II(2A)	cn_ISSau6	Unassociated
GCA_000361685.1	2004	ST5	mecA	KB821506.1	2828436	Chromosome	2363239	2365245	Unassociated	Unassociated	Unassociated	Unassociated	SCCmec_type_II(2A)	Unassociated	Unassociated
GCA_000361685.1	2004	ST5	erm(A)	KB821506.1	2828436	Chromosome	2374185	2374916	Unassociated	Unassociated	Tn554	Unassociated	SCCmec_type_II(2A)	Unassociated	Unassociated
GCA_000361685.1	2004	ST5	ant(9)-Ia	KB821506.1	2828436	Chromosome	2375042	2375824	Unassociated	Unassociated	Tn554	Unassociated	SCCmec_type_II(2A)	Unassociated	Unassociated
GCA_000361705.1	2004	ST609	aac(6')-aph(2'')	KB821507.1	534520	Chromosome	19984	21423	Unassociated	Unassociated	Unassociated	Unassociated	Unassociated	cn_IS256	Unassociated
GCA_000361705.1	2004	ST609	dfrC	KB821507.1	534520	Chromosome	26014	26499	Unassociated	Unassociated	Unassociated	Unassociated	Unassociated	cn_ISSau6	Unassociated
GCA_000361705.1	2004	ST609	tet(M)	KB821507.1	534520	Chromosome	392423	394342	Unassociated	Unassociated	Unassociated	Tn916	Unassociated	Unassociated	Unassociated
GCA_000361705.1	2004	ST609	SA fosB	KB821510.1	649689	Chromosome	157468	157887	Unassociated	Unassociated	Unassociated	Unassociated	Unassociated	Unassociated	Unassociated
GCA_000361705.1	2004	ST609	aadD	KB821510.1	649689	Chromosome	616643	617413	Unassociated	Unassociated	Unassociated	Unassociated	SCCmec_type_IVd(2B)	cn_ISSau6	Unassociated
GCA_000361705.1	2004	ST609	mecA	KB821510.1	649689	Chromosome	619859	621865	Unassociated	Unassociated	Unassociated	Unassociated	SCCmec_type_IVd(2B)	Unassociated	Unassociated
GCA_000361705.1	2004	ST609	blaZ	KB821510.1	649689	Chromosome	646419	647267	Unassociated	Unassociated	Unassociated	Unassociated	Unassociated	Unassociated	Unassociated
GCA_000361705.1	2004	ST609	erm(C)	KB821511.1	2497	Plasmid	1116	1850	RepL	rep10	Unassociated	Unassociated	Unassociated	Unassociated	Unassociated
GCA_000361745.1	2004	ST105	aadD	KB821519.1	1004502	Chromosome	726244	727014	Unassociated	Unassociated	Unassociated	Unassociated	SCCmec_type_II(2A)	cn_ISSau6	Unassociated
GCA_000361745.1	2004	ST105	mecA	KB821519.1	1004502	Chromosome	729460	731466	Unassociated	Unassociated	Unassociated	Unassociated	SCCmec_type_II(2A)	Unassociated	Unassociated
GCA_000361745.1	2004	ST105	erm(A)	KB821519.1	1004502	Chromosome	740393	741124	Unassociated	Unassociated	Tn554	Unassociated	SCCmec_type_II(2A)	Unassociated	Unassociated
GCA_000361745.1	2004	ST105	ant(9)-Ia	KB821519.1	1004502	Chromosome	741250	742032	Unassociated	Unassociated	Tn554	Unassociated	SCCmec_type_II(2A)	Unassociated	Unassociated
GCA_000361745.1	2004	ST105	blaZ	KB821521.1	15853	Plasmid	7347	8192	Inc18,RepA_N	rep16,rep19	Unassociated	Unassociated	Unassociated	Unassociated	Unassociated
GCA_000361745.1	2004	ST105	aph(3')-III	KB821521.1	15853	Plasmid	13628	14422	Inc18,RepA_N	rep16,rep19	Unassociated	Unassociated	Unassociated	cn_ISSau6	Unassociated
GCA_000361745.1	2004	ST105	sat-4	KB821521.1	15853	Plasmid	14515	15033	Inc18,RepA_N	rep16,rep19	Unassociated	Unassociated	Unassociated	cn_ISSau6	Unassociated
GCA_000361745.1	2004	ST105	ant(6)-Ia	KB821521.1	15853	Plasmid	15042	15683	Inc18,RepA_N	rep16,rep19	Unassociated	Unassociated	Unassociated	cn_ISSau6	Unassociated
GCA_000361745.1	2004	ST105	msr(A)	KB821522.1	9411	Plasmid	4861	6327	Inc18,RepA_N	rep16,rep19	Unassociated	Unassociated	Unassociated	Unassociated	Unassociated
GCA_000361745.1	2004	ST105	mph(C)	KB821522.1	9411	Plasmid	6426	7325	Inc18,RepA_N	rep16,rep19	Unassociated	Unassociated	Unassociated	Unassociated	Unassociated
GCA_000361805.1	2004	ST5	erm(A)	KB821561.1	6695	Chromosome	73	804	Unassociated	Unassociated	Unassociated	Unassociated	Unassociated	Unassociated	Unassociated
GCA_000361805.1	2004	ST5	ant(9)-Ia	KB821561.1	6695	Chromosome	930	1712	Unassociated	Unassociated	Unassociated	Unassociated	Unassociated	Unassociated	Unassociated
GCA_000361805.1	2004	ST5	erm(A)	KB821564.1	819660	Chromosome	816865	817596	Unassociated	Unassociated	Unassociated	Unassociated	Unassociated	Unassociated	Unassociated
GCA_000361805.1	2004	ST5	ant(9)-Ia	KB821564.1	819660	Chromosome	817722	818504	Unassociated	Unassociated	Unassociated	Unassociated	Unassociated	Unassociated	Unassociated
GCA_000361805.1	2004	ST5	erm(A)	KB821565.1	6695	Chromosome	1408	2139	Unassociated	Unassociated	Tn554	Unassociated	Unassociated	Unassociated	Unassociated
GCA_000361805.1	2004	ST5	ant(9)-Ia	KB821565.1	6695	Chromosome	2265	3047	Unassociated	Unassociated	Tn554	Unassociated	Unassociated	Unassociated	Unassociated
GCA_000361805.1	2004	ST5	SA fosB	KB821570.1	632582	Chromosome	158806	159225	Unassociated	Unassociated	Unassociated	Unassociated	Unassociated	Unassociated	Unassociated
GCA_000361805.1	2004	ST5	aadD	KB821570.1	632582	Chromosome	616002	616772	Unassociated	Unassociated	Unassociated	Unassociated	SCCmec_type_II(2A)	cn_ISSau6	Unassociated
GCA_000361805.1	2004	ST5	mecA	KB821570.1	632582	Chromosome	619218	621224	Unassociated	Unassociated	Unassociated	Unassociated	SCCmec_type_II(2A)	Unassociated	Unassociated
GCA_000361805.1	2004	ST5	erm(A)	KB821570.1	632582	Chromosome	630164	630895	Unassociated	Unassociated	Unassociated	Unassociated	SCCmec_type_II(2A)	Unassociated	Unassociated
GCA_000361805.1	2004	ST5	ant(9)-Ia	KB821570.1	632582	Chromosome	631021	631803	Unassociated	Unassociated	Unassociated	Unassociated	SCCmec_type_II(2A)	Unassociated	Unassociated
GCA_000361825.1	2004	ST5	erm(A)	KB821571.1	449675	Chromosome	90	821	Unassociated	Unassociated	Unassociated	Unassociated	SCCmec_type_II(2A)	Unassociated	Unassociated
GCA_000361825.1	2004	ST5	ant(9)-Ia	KB821571.1	449675	Chromosome	947	1729	Unassociated	Unassociated	Unassociated	Unassociated	SCCmec_type_II(2A)	Unassociated	Unassociated
GCA_000361825.1	2004	ST5	erm(A)	KB821573.1	605222	Chromosome	599935	600666	Unassociated	Unassociated	Tn554	Unassociated	Unassociated	Unassociated	Unassociated
GCA_000361825.1	2004	ST5	ant(9)-Ia	KB821573.1	605222	Chromosome	600792	601574	Unassociated	Unassociated	Tn554	Unassociated	Unassociated	Unassociated	Unassociated
GCA_000361825.1	2004	ST5	SA fosB	KB821575.1	912250	Chromosome	441606	442025	Unassociated	Unassociated	Unassociated	Unassociated	Unassociated	Unassociated	Unassociated
GCA_000361825.1	2004	ST5	aadD	KB821575.1	912250	Chromosome	899401	900171	Unassociated	Unassociated	Unassociated	Unassociated	SCCmec_type_II(2A)	cn_ISSau6	Unassociated
GCA_000361825.1	2004	ST5	mecA	KB821575.1	912250	Chromosome	902617	904623	Unassociated	Unassociated	Unassociated	Unassociated	SCCmec_type_II(2A)	Unassociated	Unassociated
GCA_000361825.1	2004	ST5	blaZ	KB821576.1	27363	Plasmid	21510	22409	RepA_N	rep20	Unassociated	Unassociated	Unassociated	Unassociated	Unassociated
GCA_000361845.1	2004	ST5	aadD	KB821577.1	4743	Plasmid	3747	4517	Rep1	rep22	Unassociated	Unassociated	Unassociated	Unassociated	Unassociated
GCA_000361845.1	2004	ST5	blaZ	KB821580.1	254578	Chromosome	205431	206276	Unassociated	Unassociated	Tn552	Unassociated	Unassociated	Unassociated	Unassociated
GCA_000361845.1	2004	ST5	dfrC	KB821580.1	254578	Chromosome	219268	219753	Unassociated	Unassociated	Unassociated	Unassociated	Unassociated	Unassociated	Unassociated
GCA_000361845.1	2004	ST5	aac(6')-aph(2'')	KB821580.1	254578	Chromosome	239977	241416	Unassociated	Unassociated	Unassociated	Unassociated	Unassociated	Unassociated	Unassociated
GCA_000361845.1	2004	ST5	erm(A)	KB821581.1	1428507	Chromosome	1017052	1017783	Unassociated	Unassociated	Tn554	Unassociated	Unassociated	Unassociated	Unassociated
GCA_000361845.1	2004	ST5	ant(9)-Ia	KB821581.1	1428507	Chromosome	1017909	1018691	Unassociated	Unassociated	Tn554	Unassociated	Unassociated	Unassociated	Unassociated
GCA_000361845.1	2004	ST5	SA fosB	KB821584.1	939391	Chromosome	156255	156674	Unassociated	Unassociated	Unassociated	Unassociated	Unassociated	Unassociated	Unassociated
GCA_000361845.1	2004	ST5	mecA	KB821584.1	939391	Chromosome	611154	613160	Unassociated	Unassociated	Unassociated	Unassociated	SCCmec_type_II(2A)	Unassociated	Unassociated
GCA_000361845.1	2004	ST5	erm(A)	KB821584.1	939391	Chromosome	622125	622856	Unassociated	Unassociated	Tn554	Unassociated	SCCmec_type_II(2A)	Unassociated	Unassociated
GCA_000361845.1	2004	ST5	ant(9)-Ia	KB821584.1	939391	Chromosome	622982	623764	Unassociated	Unassociated	Tn554	Unassociated	SCCmec_type_II(2A)	Unassociated	Unassociated
GCA_000361845.1	2004	ST5	erm(C)	KB821585.1	2461	Plasmid	1350	2084	RepL	rep10	Unassociated	Unassociated	Unassociated	Unassociated	Unassociated
GCA_000361885.1	2004	ST3312	erm(A)	KB821596.1	316468	Chromosome	770	1501	Unassociated	Unassociated	Tn554	Unassociated	SCCmec_type_II(2A)	Unassociated	Unassociated
GCA_000361885.1	2004	ST3312	ant(9)-Ia	KB821596.1	316468	Chromosome	1627	2409	Unassociated	Unassociated	Tn554	Unassociated	SCCmec_type_II(2A)	Unassociated	Unassociated
GCA_000361885.1	2004	ST3312	SA fosB	KB821605.1	798581	Chromosome	327569	327988	Unassociated	Unassociated	Unassociated	Unassociated	Unassociated	Unassociated	Unassociated
GCA_000361885.1	2004	ST3312	aadD	KB821605.1	798581	Chromosome	785732	786502	Unassociated	Unassociated	Unassociated	Unassociated	SCCmec_type_II(2A)	cn_ISSau6	Unassociated
GCA_000361885.1	2004	ST3312	mecA	KB821605.1	798581	Chromosome	788948	790954	Unassociated	Unassociated	Unassociated	Unassociated	SCCmec_type_II(2A)	Unassociated	Unassociated
GCA_000361885.1	2004	ST3312	blaZ	KB821609.1	920565	Chromosome	196602	197447	Unassociated	Unassociated	Tn552	Unassociated	Unassociated	Unassociated	Unassociated
GCA_000361885.1	2004	ST3312	erm(A)	KB821610.1	572245	Chromosome	236200	236931	Unassociated	Unassociated	Tn554	Unassociated	Unassociated	Unassociated	Unassociated
GCA_000361885.1	2004	ST3312	ant(9)-Ia	KB821610.1	572245	Chromosome	237057	237839	Unassociated	Unassociated	Tn554	Unassociated	Unassociated	Unassociated	Unassociated
GCA_000361905.1	2004	ST105	SA fosB	KB821615.1	976229	Chromosome	270373	270792	Unassociated	Unassociated	Unassociated	Unassociated	Unassociated	Unassociated	Unassociated
GCA_000361905.1	2004	ST105	mecA	KB821615.1	976229	Chromosome	724846	726852	Unassociated	Unassociated	Unassociated	Unassociated	SCCmec_type_II(2A)	Unassociated	Unassociated
GCA_000361905.1	2004	ST105	erm(A)	KB821615.1	976229	Chromosome	735779	736510	Unassociated	Unassociated	Tn554	Unassociated	SCCmec_type_II(2A)	Unassociated	Unassociated
GCA_000361905.1	2004	ST105	ant(9)-Ia	KB821615.1	976229	Chromosome	736636	737418	Unassociated	Unassociated	Tn554	Unassociated	SCCmec_type_II(2A)	Unassociated	Unassociated
GCA_000361905.1	2004	ST105	msr(A)	KB821616.1	9410	Plasmid	4860	6326	Inc18,RepA_N	rep16,rep19	Unassociated	Unassociated	Unassociated	Unassociated	Unassociated
GCA_000361905.1	2004	ST105	mph(C)	KB821616.1	9410	Plasmid	6425	7324	Inc18,RepA_N	rep16,rep19	Unassociated	Unassociated	Unassociated	Unassociated	Unassociated
GCA_000361905.1	2004	ST105	blaZ	KB821623.1	15853	Plasmid	7347	8192	Inc18,RepA_N	rep16,rep19	Unassociated	Unassociated	Unassociated	Unassociated	Unassociated
GCA_000361905.1	2004	ST105	aph(3')-III	KB821623.1	15853	Plasmid	13628	14422	Inc18,RepA_N	rep16,rep19	Unassociated	Unassociated	Unassociated	cn_ISSau6	Unassociated
GCA_000361905.1	2004	ST105	sat-4	KB821623.1	15853	Plasmid	14515	15033	Inc18,RepA_N	rep16,rep19	Unassociated	Unassociated	Unassociated	cn_ISSau6	Unassociated
GCA_000361905.1	2004	ST105	ant(6)-Ia	KB821623.1	15853	Plasmid	15042	15683	Inc18,RepA_N	rep16,rep19	Unassociated	Unassociated	Unassociated	cn_ISSau6	Unassociated
GCA_000361905.1	2004	ST105	aadD	KB821624.1	4744	Plasmid	227	997	Rep1	rep22	Unassociated	Unassociated	Unassociated	Unassociated	Unassociated
GCA_000361925.1	2004	ST5	ant(9)-Ia	KB821625.1	493097	Chromosome	1	648	Unassociated	Unassociated	Unassociated	Unassociated	SCCmec_type_II(2A)	Unassociated	Unassociated
GCA_000361925.1	2004	ST5	erm(A)	KB821631.1	805405	Chromosome	804415	805146	Unassociated	Unassociated	Unassociated	Unassociated	Unassociated	Unassociated	Unassociated
GCA_000361925.1	2004	ST5	erm(A)	KB821632.1	6695	Chromosome	1408	2139	Unassociated	Unassociated	Tn554	Unassociated	Unassociated	Unassociated	Unassociated
GCA_000361925.1	2004	ST5	ant(9)-Ia	KB821632.1	6695	Chromosome	2265	3047	Unassociated	Unassociated	Tn554	Unassociated	Unassociated	Unassociated	Unassociated
GCA_000361925.1	2004	ST5	erm(A)	KB821633.1	6695	Chromosome	1408	2139	Unassociated	Unassociated	Tn554	Unassociated	Unassociated	Unassociated	Unassociated
GCA_000361925.1	2004	ST5	ant(9)-Ia	KB821633.1	6695	Chromosome	2265	3047	Unassociated	Unassociated	Tn554	Unassociated	Unassociated	Unassociated	Unassociated
GCA_000361925.1	2004	ST5	ant(9)-Ia	KB821634.1	256184	Chromosome	1	648	Unassociated	Unassociated	Unassociated	Unassociated	Unassociated	Unassociated	Unassociated
GCA_000361925.1	2004	ST5	SA fosB	KB821635.1	918374	Chromosome	446256	446675	Unassociated	Unassociated	Unassociated	Unassociated	Unassociated	Unassociated	Unassociated
GCA_000361925.1	2004	ST5	aadD	KB821635.1	918374	Chromosome	903223	903993	Unassociated	Unassociated	Unassociated	Unassociated	SCCmec_type_II(2A)	cn_ISSau6	Unassociated
GCA_000361925.1	2004	ST5	mecA	KB821635.1	918374	Chromosome	906439	908445	Unassociated	Unassociated	Unassociated	Unassociated	SCCmec_type_II(2A)	Unassociated	Unassociated
GCA_000361925.1	2004	ST5	erm(A)	KB821635.1	918374	Chromosome	917384	918115	Unassociated	Unassociated	Unassociated	Unassociated	SCCmec_type_II(2A)	Unassociated	Unassociated
GCA_000361925.1	2004	ST5	blaZ	KB821636.1	15830	Plasmid	7324	8169	Inc18,RepA_N	rep16,rep19	Unassociated	Unassociated	Unassociated	Unassociated	Unassociated
GCA_000361925.1	2004	ST5	aph(3')-III	KB821636.1	15830	Plasmid	13605	14399	Inc18,RepA_N	rep16,rep19	Unassociated	Unassociated	Unassociated	cn_ISSau6	Unassociated
GCA_000361925.1	2004	ST5	sat-4	KB821636.1	15830	Plasmid	14492	15010	Inc18,RepA_N	rep16,rep19	Unassociated	Unassociated	Unassociated	cn_ISSau6	Unassociated
GCA_000361925.1	2004	ST5	ant(6)-Ia	KB821636.1	15830	Plasmid	15019	15660	Inc18,RepA_N	rep16,rep19	Unassociated	Unassociated	Unassociated	cn_ISSau6	Unassociated
GCA_000361925.1	2004	ST5	msr(A)	KB821637.1	9616	Plasmid	5043	6509	Inc18,RepA_N	rep16,rep19	Unassociated	Unassociated	Unassociated	Unassociated	Unassociated
GCA_000361925.1	2004	ST5	mph(C)	KB821637.1	9616	Plasmid	6608	7507	Inc18,RepA_N	rep16,rep19	Unassociated	Unassociated	Unassociated	Unassociated	Unassociated
GCA_000361945.1	2004	ST105	SA fosB	KB821638.1	1416336	Chromosome	667699	668118	Unassociated	Unassociated	Unassociated	Unassociated	Unassociated	Unassociated	Unassociated
GCA_000361945.1	2004	ST105	aadD	KB821638.1	1416336	Chromosome	1124307	1125077	Unassociated	Unassociated	Unassociated	Unassociated	SCCmec_type_II(2A)	cn_ISSau6	Unassociated
GCA_000361945.1	2004	ST105	mecA	KB821638.1	1416336	Chromosome	1127310	1129316	Unassociated	Unassociated	Unassociated	Unassociated	SCCmec_type_II(2A)	Unassociated	Unassociated
GCA_000361945.1	2004	ST105	erm(A)	KB821638.1	1416336	Chromosome	1138243	1138974	Unassociated	Unassociated	Tn554	Unassociated	SCCmec_type_II(2A)	Unassociated	Unassociated
GCA_000361945.1	2004	ST105	ant(9)-Ia	KB821638.1	1416336	Chromosome	1139100	1139882	Unassociated	Unassociated	Tn554	Unassociated	SCCmec_type_II(2A)	Unassociated	Unassociated
GCA_000361945.1	2004	ST105	blaZ	KB821639.1	11976	Plasmid	7347	8192	Inc18,RepA_N	rep16,rep19	Unassociated	Unassociated	Unassociated	Unassociated	Unassociated
GCA_000361945.1	2004	ST105	aph(3')-III	KB821640.1	2497	Plasmid	1205	1999	Inc18,RepA_N	rep16,rep19	Unassociated	Unassociated	Unassociated	Unassociated	Unassociated
GCA_000361945.1	2004	ST105	msr(A)	KB821641.1	9411	Plasmid	4861	6327	Inc18,RepA_N	rep16,rep19	Unassociated	Unassociated	Unassociated	Unassociated	Unassociated
GCA_000361945.1	2004	ST105	mph(C)	KB821641.1	9411	Plasmid	6426	7325	Inc18,RepA_N	rep16,rep19	Unassociated	Unassociated	Unassociated	Unassociated	Unassociated
GCA_000361965.1	2004	ST5	erm(A)	KB821662.1	499417	Chromosome	745	1476	Unassociated	Unassociated	Tn554	Unassociated	SCCmec_type_II(2A)	Unassociated	Unassociated
GCA_000361965.1	2004	ST5	ant(9)-Ia	KB821662.1	499417	Chromosome	1602	2384	Unassociated	Unassociated	Tn554	Unassociated	SCCmec_type_II(2A)	Unassociated	Unassociated
GCA_000361965.1	2004	ST5	erm(A)	KB821665.1	257824	Chromosome	649	1380	Unassociated	Unassociated	Tn554	Unassociated	Unassociated	Unassociated	Unassociated
GCA_000361965.1	2004	ST5	ant(9)-Ia	KB821665.1	257824	Chromosome	1506	2288	Unassociated	Unassociated	Tn554	Unassociated	Unassociated	Unassociated	Unassociated
GCA_000361965.1	2004	ST5	SA fosB	KB821667.1	913643	Chromosome	444586	445005	Unassociated	Unassociated	Unassociated	Unassociated	Unassociated	Unassociated	Unassociated
GCA_000361965.1	2004	ST5	aadD	KB821667.1	913643	Chromosome	900794	901564	Unassociated	Unassociated	Unassociated	Unassociated	SCCmec_type_II(2A)	cn_ISSau6	Unassociated
GCA_000361965.1	2004	ST5	mecA	KB821667.1	913643	Chromosome	904010	906016	Unassociated	Unassociated	Unassociated	Unassociated	SCCmec_type_II(2A)	Unassociated	Unassociated
GCA_000361965.1	2004	ST5	blaZ	KB821668.1	27363	Plasmid	7357	8256	RepA_N	rep20	Unassociated	Unassociated	Unassociated	Unassociated	Unassociated
GCA_000361985.1	2004	ST105	aadD	KB821669.1	4744	Plasmid	3748	4518	Rep1	rep22	Unassociated	Unassociated	Unassociated	Unassociated	Unassociated
GCA_000361985.1	2004	ST105	erm(A)	KB821672.1	503218	Chromosome	636	1367	Unassociated	Unassociated	Tn554	Unassociated	SCCmec_type_II(2A)	Unassociated	Unassociated
GCA_000361985.1	2004	ST105	ant(9)-Ia	KB821672.1	503218	Chromosome	1493	2275	Unassociated	Unassociated	Tn554	Unassociated	SCCmec_type_II(2A)	Unassociated	Unassociated
GCA_000361985.1	2004	ST105	erm(A)	KB821678.1	1790593	Chromosome	638808	639539	Unassociated	Unassociated	Tn554	Unassociated	Unassociated	Unassociated	Unassociated
GCA_000361985.1	2004	ST105	ant(9)-Ia	KB821678.1	1790593	Chromosome	639665	640447	Unassociated	Unassociated	Tn554	Unassociated	Unassociated	Unassociated	Unassociated
GCA_000361985.1	2004	ST105	SA fosB	KB821678.1	1790593	Chromosome	1325773	1326192	Unassociated	Unassociated	Unassociated	Unassociated	Unassociated	Unassociated	Unassociated
GCA_000361985.1	2004	ST105	mecA	KB821678.1	1790593	Chromosome	1780297	1782303	Unassociated	Unassociated	Unassociated	Unassociated	SCCmec_type_II(2A)	Unassociated	Unassociated
GCA_000361985.1	2004	ST105	blaZ	KB821679.1	25772	Plasmid	21481	22380	RepA_N	rep20	Unassociated	Unassociated	Unassociated	Unassociated	Unassociated
GCA_000362005.1	2004	ST105	SA fosB	KB821650.1	1081502	Chromosome	380824	381243	Unassociated	Unassociated	Unassociated	Unassociated	Unassociated	Unassociated	Unassociated
GCA_000362005.1	2004	ST105	mecA	KB821650.1	1081502	Chromosome	835332	837338	Unassociated	Unassociated	Unassociated	Unassociated	SCCmec_type_II(2A)	Unassociated	Unassociated
GCA_000362005.1	2004	ST105	erm(A)	KB821650.1	1081502	Chromosome	846265	846996	Unassociated	Unassociated	Tn554	Unassociated	SCCmec_type_II(2A)	Unassociated	Unassociated
GCA_000362005.1	2004	ST105	ant(9)-Ia	KB821650.1	1081502	Chromosome	847122	847904	Unassociated	Unassociated	Tn554	Unassociated	SCCmec_type_II(2A)	Unassociated	Unassociated
GCA_000362005.1	2004	ST105	blaZ	KB821651.1	16064	Plasmid	7347	8192	Inc18,RepA_N	rep16,rep19	Unassociated	Unassociated	Unassociated	Unassociated	Unassociated
GCA_000362005.1	2004	ST105	aph(3')-III	KB821651.1	16064	Plasmid	13628	14422	Inc18,RepA_N	rep16,rep19	Unassociated	Unassociated	Unassociated	cn_ISSau6	Unassociated
GCA_000362005.1	2004	ST105	sat-4	KB821651.1	16064	Plasmid	14515	15033	Inc18,RepA_N	rep16,rep19	Unassociated	Unassociated	Unassociated	cn_ISSau6	Unassociated
GCA_000362005.1	2004	ST105	ant(6)-Ia	KB821651.1	16064	Plasmid	15042	15683	Inc18,RepA_N	rep16,rep19	Unassociated	Unassociated	Unassociated	cn_ISSau6	Unassociated
GCA_000362005.1	2004	ST105	aadD	KB821652.1	4744	Plasmid	227	997	Rep1	rep22	Unassociated	Unassociated	Unassociated	Unassociated	Unassociated
GCA_000362005.1	2004	ST105	msr(A)	KB821653.1	5131	Plasmid	581	2047	Inc18,RepA_N	rep16,rep19	Unassociated	Unassociated	Unassociated	Unassociated	Unassociated
GCA_000362005.1	2004	ST105	mph(C)	KB821653.1	5131	Plasmid	2146	3045	Inc18,RepA_N	rep16,rep19	Unassociated	Unassociated	Unassociated	Unassociated	Unassociated
GCA_000362025.1	2004	ST5	erm(A)	KB821680.1	496128	Chromosome	745	1476	Unassociated	Unassociated	Tn554	Unassociated	SCCmec_type_II(2A)	Unassociated	Unassociated
GCA_000362025.1	2004	ST5	ant(9)-Ia	KB821680.1	496128	Chromosome	1602	2384	Unassociated	Unassociated	Tn554	Unassociated	SCCmec_type_II(2A)	Unassociated	Unassociated
GCA_000362025.1	2004	ST5	erm(A)	KB821683.1	233732	Chromosome	649	1380	Unassociated	Unassociated	Tn554	Unassociated	Unassociated	Unassociated	Unassociated
GCA_000362025.1	2004	ST5	ant(9)-Ia	KB821683.1	233732	Chromosome	1506	2288	Unassociated	Unassociated	Tn554	Unassociated	Unassociated	Unassociated	Unassociated
GCA_000362025.1	2004	ST5	SA fosB	KB821686.1	928396	Chromosome	445184	445603	Unassociated	Unassociated	Unassociated	Unassociated	Unassociated	Unassociated	Unassociated
GCA_000362025.1	2004	ST5	aadD	KB821686.1	928396	Chromosome	915547	916317	Unassociated	Unassociated	Unassociated	Unassociated	SCCmec_type_II(2A)	cn_ISSau6	Unassociated
GCA_000362025.1	2004	ST5	mecA	KB821686.1	928396	Chromosome	918763	920769	Unassociated	Unassociated	Unassociated	Unassociated	SCCmec_type_II(2A)	Unassociated	Unassociated
GCA_000362025.1	2004	ST5	blaZ	KB821687.1	27363	Plasmid	23026	23925	RepA_N	rep20	Unassociated	Unassociated	Unassociated	Unassociated	Unassociated
GCA_000362045.1	2004	ST105	erm(A)	KB821689.1	6701	Plasmid	1395	2126	Rep1	rep22	Tn554	Unassociated	Unassociated	Unassociated	Unassociated
GCA_000362045.1	2004	ST105	ant(9)-Ia	KB821689.1	6701	Plasmid	2252	3034	Rep1	rep22	Tn554	Unassociated	Unassociated	Unassociated	Unassociated
GCA_000362045.1	2004	ST105	aadD	KB821690.1	4745	Plasmid	227	997	Rep1	rep22	Unassociated	Unassociated	Unassociated	Unassociated	Unassociated
GCA_000362045.1	2004	ST105	msr(A)	KB821691.1	9637	Plasmid	5064	6530	Inc18,RepA_N	rep16,rep19	Unassociated	Unassociated	Unassociated	Unassociated	Unassociated
GCA_000362045.1	2004	ST105	mph(C)	KB821691.1	9637	Plasmid	6629	7528	Inc18,RepA_N	rep16,rep19	Unassociated	Unassociated	Unassociated	Unassociated	Unassociated
GCA_000362045.1	2004	ST105	ant(9)-Ia	KB821692.1	493741	Chromosome	1	736	Unassociated	Unassociated	Unassociated	Unassociated	SCCmec_type_II(2A)	Unassociated	Unassociated
GCA_000362045.1	2004	ST105	erm(A)	KB821696.1	930296	Chromosome	674727	675458	Unassociated	Unassociated	Tn554	Unassociated	Unassociated	Unassociated	Unassociated
GCA_000362045.1	2004	ST105	ant(9)-Ia	KB821696.1	930296	Chromosome	675584	676366	Unassociated	Unassociated	Tn554	Unassociated	Unassociated	Unassociated	Unassociated
GCA_000362045.1	2004	ST105	SA fosB	KB821698.1	897817	Chromosome	431411	431830	Unassociated	Unassociated	Unassociated	Unassociated	Unassociated	Unassociated	Unassociated
GCA_000362045.1	2004	ST105	mecA	KB821698.1	897817	Chromosome	885982	887988	Unassociated	Unassociated	Unassociated	Unassociated	SCCmec_type_II(2A)	Unassociated	Unassociated
GCA_000362045.1	2004	ST105	erm(A)	KB821698.1	897817	Chromosome	896915	897646	Unassociated	Unassociated	Unassociated	Unassociated	SCCmec_type_II(2A)	Unassociated	Unassociated
GCA_000362045.1	2004	ST105	blaZ	KB821699.1	15830	Plasmid	7324	8169	Inc18,RepA_N	rep16,rep19	Unassociated	Unassociated	Unassociated	Unassociated	Unassociated
GCA_000362045.1	2004	ST105	aph(3')-III	KB821699.1	15830	Plasmid	13605	14399	Inc18,RepA_N	rep16,rep19	Unassociated	Unassociated	Unassociated	cn_ISSau6	Unassociated
GCA_000362045.1	2004	ST105	sat-4	KB821699.1	15830	Plasmid	14492	15010	Inc18,RepA_N	rep16,rep19	Unassociated	Unassociated	Unassociated	cn_ISSau6	Unassociated
GCA_000362045.1	2004	ST105	ant(6)-Ia	KB821699.1	15830	Plasmid	15019	15660	Inc18,RepA_N	rep16,rep19	Unassociated	Unassociated	Unassociated	cn_ISSau6	Unassociated
GCA_000362065.1	2004	ST609	SA fosB	KB821688.1	2957781	Chromosome	1949033	1949452	Unassociated	Unassociated	Unassociated	Unassociated	Unassociated	Unassociated	Unassociated
GCA_000362065.1	2004	ST609	aadD	KB821688.1	2957781	Chromosome	2406908	2407678	Unassociated	Unassociated	Unassociated	Unassociated	SCCmec_type_IVd(2B)	cn_ISSau6	Unassociated
GCA_000362065.1	2004	ST609	mecA	KB821688.1	2957781	Chromosome	2410124	2412130	Unassociated	Unassociated	Unassociated	Unassociated	SCCmec_type_IVd(2B)	Unassociated	Unassociated
GCA_000362065.1	2004	ST609	blaZ	KB821688.1	2957781	Chromosome	2436684	2437532	Unassociated	Unassociated	Tn552	Unassociated	Unassociated	Unassociated	Unassociated
GCA_000362065.1	2004	ST609	tet(M)	KB821688.1	2957781	Chromosome	2817109	2819028	Unassociated	Unassociated	Unassociated	Tn916	Unassociated	Unassociated	Unassociated
GCA_000362085.1	2004	ST105	aadD	KB821710.1	4744	Plasmid	3748	4518	Rep1	rep22	Unassociated	Unassociated	Unassociated	Unassociated	Unassociated
GCA_000362085.1	2004	ST105	SA fosB	KB821711.1	2451459	Chromosome	268741	269160	Unassociated	Unassociated	Unassociated	Unassociated	Unassociated	Unassociated	Unassociated
GCA_000362085.1	2004	ST105	mecA	KB821711.1	2451459	Chromosome	723267	725273	Unassociated	Unassociated	Unassociated	Unassociated	SCCmec_type_II(2A)	Unassociated	Unassociated
GCA_000362085.1	2004	ST105	erm(A)	KB821711.1	2451459	Chromosome	734200	734931	Unassociated	Unassociated	Tn554	Unassociated	SCCmec_type_II(2A)	Unassociated	Unassociated
GCA_000362085.1	2004	ST105	ant(9)-Ia	KB821711.1	2451459	Chromosome	735057	735839	Unassociated	Unassociated	Tn554	Unassociated	SCCmec_type_II(2A)	Unassociated	Unassociated
GCA_000362085.1	2004	ST105	blaZ	KB821713.1	27363	Plasmid	7766	8665	RepA_N	rep20	Unassociated	Unassociated	Unassociated	Unassociated	Unassociated
GCA_000362105.1	2004	ST5	ant(9)-Ia	KB821700.1	495341	Chromosome	1602	2384	Unassociated	Unassociated	Tn554	Unassociated	SCCmec_type_II(2A)	Unassociated	Unassociated
GCA_000362105.1	2004	ST5	erm(A)	KB821700.1	495341	Chromosome	745	1476	Unassociated	Unassociated	Tn554	Unassociated	SCCmec_type_II(2A)	Unassociated	Unassociated
GCA_000362105.1	2004	ST5	ant(9)-Ia	KB821704.1	274449	Chromosome	1506	2288	Unassociated	Unassociated	Tn554	Unassociated	Unassociated	Unassociated	Unassociated
GCA_000362105.1	2004	ST5	erm(A)	KB821704.1	274449	Chromosome	649	1380	Unassociated	Unassociated	Tn554	Unassociated	Unassociated	Unassociated	Unassociated
GCA_000362105.1	2004	ST5	SA fosB	KB821706.1	784278	Chromosome	312981	313400	Unassociated	Unassociated	Unassociated	Unassociated	Unassociated	Unassociated	Unassociated
GCA_000362105.1	2004	ST5	aadD	KB821706.1	784278	Chromosome	771429	772199	Unassociated	Unassociated	Unassociated	Unassociated	SCCmec_type_II(2A)	cn_ISSau6	Unassociated
GCA_000362105.1	2004	ST5	mecA	KB821706.1	784278	Chromosome	774645	776651	Unassociated	Unassociated	Unassociated	Unassociated	SCCmec_type_II(2A)	Unassociated	Unassociated
GCA_000362105.1	2004	ST5	blaZ	KB821707.1	27363	Plasmid	21385	22284	RepA_N	rep20	Unassociated	Unassociated	Unassociated	Unassociated	Unassociated
GCA_000362125.1	2004	ST45	mecA	KB821715.1	1068682	Chromosome	449783	451789	Unassociated	Unassociated	Unassociated	Unassociated	SCCmec_type_IV(2B)	Unassociated	Unassociated
GCA_000362125.1	2004	ST45	blaZ	KB821719.1	24748	Plasmid	7359	8204	Inc18,Rep3,RepA_N,RepL	rep10,rep16,rep19,rep5a	Tn552	Unassociated	Unassociated	Unassociated	Unassociated
GCA_000362125.1	2004	ST45	erm(C)	KB821720.1	2568	Plasmid	1307	2041	Inc18,Rep3,RepA_N,RepL	rep10,rep16,rep19,rep5a	Unassociated	Unassociated	Unassociated	Unassociated	Unassociated
GCA_000362165.1	2004	ST5	aadD	KB821730.1	4744	Plasmid	3748	4518	Rep1	rep22	Unassociated	Unassociated	Unassociated	Unassociated	Unassociated
GCA_000362165.1	2004	ST5	erm(A)	KB821731.1	496946	Chromosome	16	747	Unassociated	Unassociated	Unassociated	Unassociated	SCCmec_type_II(2A)	Unassociated	Unassociated
GCA_000362165.1	2004	ST5	ant(9)-Ia	KB821731.1	496946	Chromosome	873	1655	Unassociated	Unassociated	Unassociated	Unassociated	SCCmec_type_II(2A)	Unassociated	Unassociated
GCA_000362165.1	2004	ST5	erm(A)	KB821732.1	1226562	Chromosome	1221275	1222006	Unassociated	Unassociated	Tn554	Unassociated	Unassociated	Unassociated	Unassociated
GCA_000362165.1	2004	ST5	ant(9)-Ia	KB821732.1	1226562	Chromosome	1222132	1222914	Unassociated	Unassociated	Tn554	Unassociated	Unassociated	Unassociated	Unassociated
GCA_000362165.1	2004	ST5	erm(A)	KB821733.1	405382	Chromosome	16	747	Unassociated	Unassociated	Unassociated	Unassociated	Unassociated	Unassociated	Unassociated
GCA_000362165.1	2004	ST5	ant(9)-Ia	KB821733.1	405382	Chromosome	873	1655	Unassociated	Unassociated	Unassociated	Unassociated	Unassociated	Unassociated	Unassociated
GCA_000362165.1	2004	ST5	SA fosB	KB821734.1	735359	Chromosome	270266	270685	Unassociated	Unassociated	Unassociated	Unassociated	Unassociated	Unassociated	Unassociated
GCA_000362165.1	2004	ST5	mecA	KB821734.1	735359	Chromosome	725851	727857	Unassociated	Unassociated	Unassociated	Unassociated	SCCmec_type_II(2A)	Unassociated	Unassociated
GCA_000362165.1	2004	ST5	blaZ	KB821735.1	27457	Plasmid	22682	23581	RepA_N	rep20	Unassociated	Unassociated	Unassociated	Unassociated	Unassociated
GCA_000362185.1	2004	ST5	aadD	KB821737.1	4744	Plasmid	227	997	Rep1	rep22	Unassociated	Unassociated	Unassociated	Unassociated	Unassociated
GCA_000362185.1	2004	ST5	msr(A)	KB821738.1	9593	Plasmid	5043	6509	Inc18,RepA_N	rep16,rep19	Unassociated	Unassociated	Unassociated	Unassociated	Unassociated
GCA_000362185.1	2004	ST5	mph(C)	KB821738.1	9593	Plasmid	6608	7507	Inc18,RepA_N	rep16,rep19	Unassociated	Unassociated	Unassociated	Unassociated	Unassociated
GCA_000362185.1	2004	ST5	erm(C)	KB821739.1	2401	Plasmid	660	1394	RepL	rep10	Unassociated	Unassociated	Unassociated	Unassociated	Unassociated
GCA_000362185.1	2004	ST5	erm(A)	KB821744.1	697657	Chromosome	653386	654117	Unassociated	Unassociated	Tn554	Unassociated	Unassociated	Unassociated	Unassociated
GCA_000362185.1	2004	ST5	ant(9)-Ia	KB821744.1	697657	Chromosome	654243	655025	Unassociated	Unassociated	Tn554	Unassociated	Unassociated	Unassociated	Unassociated
GCA_000362185.1	2004	ST5	SA fosB	KB821746.1	908809	Chromosome	443509	443928	Unassociated	Unassociated	Unassociated	Unassociated	Unassociated	Unassociated	Unassociated
GCA_000362185.1	2004	ST5	mecA	KB821746.1	908809	Chromosome	898418	900424	Unassociated	Unassociated	Unassociated	Unassociated	SCCmec_type_II(2A)	Unassociated	Unassociated
GCA_000362185.1	2004	ST5	blaZ	KB821747.1	15853	Plasmid	7347	8192	Inc18,RepA_N	rep16,rep19	Unassociated	Unassociated	Unassociated	Unassociated	Unassociated
GCA_000362185.1	2004	ST5	aph(3')-III	KB821747.1	15853	Plasmid	13628	14422	Inc18,RepA_N	rep16,rep19	Unassociated	Unassociated	Unassociated	cn_ISSau6	Unassociated
GCA_000362185.1	2004	ST5	sat-4	KB821747.1	15853	Plasmid	14515	15033	Inc18,RepA_N	rep16,rep19	Unassociated	Unassociated	Unassociated	cn_ISSau6	Unassociated
GCA_000362185.1	2004	ST5	ant(6)-Ia	KB821747.1	15853	Plasmid	15042	15683	Inc18,RepA_N	rep16,rep19	Unassociated	Unassociated	Unassociated	cn_ISSau6	Unassociated
GCA_000362205.1	2004	ST5	erm(A)	KB821748.1	454374	Chromosome	779	1510	Unassociated	Unassociated	Unassociated	Unassociated	SCCmec_type_II(2A)	Unassociated	Unassociated
GCA_000362205.1	2004	ST5	ant(9)-Ia	KB821748.1	454374	Chromosome	1636	2418	Unassociated	Unassociated	Unassociated	Unassociated	SCCmec_type_II(2A)	Unassociated	Unassociated
GCA_000362205.1	2004	ST5	SA fosB	KB821750.1	631554	Chromosome	153629	154048	Unassociated	Unassociated	Unassociated	Unassociated	Unassociated	Unassociated	Unassociated
GCA_000362205.1	2004	ST5	aadD	KB821750.1	631554	Chromosome	612153	612923	Unassociated	Unassociated	Unassociated	Unassociated	SCCmec_type_II(2A)	cn_ISSau6	Unassociated
GCA_000362205.1	2004	ST5	mecA	KB821750.1	631554	Chromosome	615369	617375	Unassociated	Unassociated	Unassociated	Unassociated	SCCmec_type_II(2A)	Unassociated	Unassociated
GCA_000362205.1	2004	ST5	erm(A)	KB821750.1	631554	Chromosome	626267	626998	Unassociated	Unassociated	Unassociated	Unassociated	SCCmec_type_II(2A)	Unassociated	Unassociated
GCA_000362205.1	2004	ST5	ant(9)-Ia	KB821750.1	631554	Chromosome	627124	627906	Unassociated	Unassociated	Unassociated	Unassociated	SCCmec_type_II(2A)	Unassociated	Unassociated
GCA_000362205.1	2004	ST5	blaZ	KB821751.1	27348	Plasmid	8276	9175	RepA_N	rep20	Unassociated	Unassociated	Unassociated	Unassociated	Unassociated
GCA_000362205.1	2004	ST5	erm(A)	KB821755.1	233016	Chromosome	779	1510	Unassociated	Unassociated	Unassociated	Unassociated	Unassociated	Unassociated	Unassociated
GCA_000362205.1	2004	ST5	ant(9)-Ia	KB821755.1	233016	Chromosome	1636	2418	Unassociated	Unassociated	Unassociated	Unassociated	Unassociated	Unassociated	Unassociated
GCA_000362225.1	2004	ST105	SA fosB	KB821760.1	2203037	Chromosome	676555	676974	Unassociated	Unassociated	Unassociated	Unassociated	Unassociated	Unassociated	Unassociated
GCA_000362225.1	2004	ST105	mecA	KB821760.1	2203037	Chromosome	1131474	1133480	Unassociated	Unassociated	Unassociated	Unassociated	SCCmec_type_II(2A)	Unassociated	Unassociated
GCA_000362225.1	2004	ST105	erm(A)	KB821760.1	2203037	Chromosome	1142407	1143138	Unassociated	Unassociated	Tn554	Unassociated	SCCmec_type_II(2A)	Unassociated	Unassociated
GCA_000362225.1	2004	ST105	ant(9)-Ia	KB821760.1	2203037	Chromosome	1143264	1144046	Unassociated	Unassociated	Tn554	Unassociated	SCCmec_type_II(2A)	Unassociated	Unassociated
GCA_000362225.1	2004	ST105	msr(A)	KB821762.1	20813	Plasmid	513	1979	Inc18,RepA_N	rep16,rep19	Unassociated	Unassociated	Unassociated	Unassociated	Unassociated
GCA_000362225.1	2004	ST105	mph(C)	KB821762.1	20813	Plasmid	2078	2977	Inc18,RepA_N	rep16,rep19	Unassociated	Unassociated	Unassociated	Unassociated	Unassociated
GCA_000362225.1	2004	ST105	blaZ	KB821762.1	20813	Plasmid	12315	13160	Inc18,RepA_N	rep16,rep19	Unassociated	Unassociated	Unassociated	Unassociated	Unassociated
GCA_000362225.1	2004	ST105	aph(3')-III	KB821762.1	20813	Plasmid	18588	19382	Inc18,RepA_N	rep16,rep19	Unassociated	Unassociated	Unassociated	Unassociated	Unassociated
GCA_000362225.1	2004	ST105	sat-4	KB821762.1	20813	Plasmid	19475	19993	Inc18,RepA_N	rep16,rep19	Unassociated	Unassociated	Unassociated	Unassociated	Unassociated
GCA_000362225.1	2004	ST105	ant(6)-Ia	KB821762.1	20813	Plasmid	20002	20643	Inc18,RepA_N	rep16,rep19	Unassociated	Unassociated	Unassociated	Unassociated	Unassociated
GCA_000362225.1	2004	ST105	aadD	KB821763.1	4744	Plasmid	227	997	Rep1	rep22	Unassociated	Unassociated	Unassociated	Unassociated	Unassociated
GCA_000362265.1	2004	ST105	erm(A)	KB821779.1	1631729	Chromosome	1626442	1627173	Unassociated	Unassociated	Tn554	Unassociated	Unassociated	Unassociated	Unassociated
GCA_000362265.1	2004	ST105	ant(9)-Ia	KB821779.1	1631729	Chromosome	1627299	1628081	Unassociated	Unassociated	Tn554	Unassociated	Unassociated	Unassociated	Unassociated
GCA_000362265.1	2004	ST105	erm(A)	KB821780.1	232118	Chromosome	1395	2126	Unassociated	Unassociated	Tn554	Unassociated	Unassociated	Unassociated	Unassociated
GCA_000362265.1	2004	ST105	ant(9)-Ia	KB821780.1	232118	Chromosome	2252	3034	Unassociated	Unassociated	Tn554	Unassociated	Unassociated	Unassociated	Unassociated
GCA_000362265.1	2004	ST105	SA fosB	KB821783.1	676211	Chromosome	155146	155565	Unassociated	Unassociated	Unassociated	Unassociated	Unassociated	Unassociated	Unassociated
GCA_000362265.1	2004	ST105	aadD	KB821783.1	676211	Chromosome	611380	612150	Unassociated	Unassociated	Unassociated	Unassociated	SCCmec_type_II(2A)	cn_ISSau6	Unassociated
GCA_000362265.1	2004	ST105	mecA	KB821783.1	676211	Chromosome	614596	616602	Unassociated	Unassociated	Unassociated	Unassociated	SCCmec_type_II(2A)	Unassociated	Unassociated
GCA_000362265.1	2004	ST105	erm(A)	KB821783.1	676211	Chromosome	625529	626260	Unassociated	Unassociated	Tn554	Unassociated	SCCmec_type_II(2A)	Unassociated	Unassociated
GCA_000362265.1	2004	ST105	ant(9)-Ia	KB821783.1	676211	Chromosome	626386	627168	Unassociated	Unassociated	Tn554	Unassociated	SCCmec_type_II(2A)	Unassociated	Unassociated
GCA_000362265.1	2004	ST105	blaZ	KB821784.1	27363	Plasmid	2530	3429	RepA_N	rep20	Unassociated	Unassociated	Unassociated	Unassociated	Unassociated
GCA_000362285.1	ND	ST36	dfrC	KB821786.1	44842	Plasmid	23964	24449	Rep1,RepA_N	rep13,rep15	Unassociated	Unassociated	Unassociated	cn_ISSau6	Unassociated
GCA_000362285.1	ND	ST36	aac(6')-aph(2'')	KB821786.1	44842	Plasmid	43361	44800	Rep1,RepA_N	rep13,rep15	Unassociated	Unassociated	Unassociated	Unassociated	Unassociated
GCA_000362285.1	ND	ST36	ant(9)-Ia	KB821788.1	623030	Chromosome	413	1195	Unassociated	Unassociated	Unassociated	Unassociated	SCCmec_type_II(2A)	Unassociated	Unassociated
GCA_000362285.1	ND	ST36	erm(A)	KB821788.1	623030	Chromosome	1321	2052	Unassociated	Unassociated	Unassociated	Unassociated	SCCmec_type_II(2A)	Unassociated	Unassociated
GCA_000362285.1	ND	ST36	mecA	KB821788.1	623030	Chromosome	10969	12975	Unassociated	Unassociated	Unassociated	Unassociated	SCCmec_type_II(2A)	Unassociated	Unassociated
GCA_000362285.1	ND	ST36	aadD	KB821788.1	623030	Chromosome	16387	17148	Unassociated	Unassociated	Unassociated	Unassociated	SCCmec_type_II(2A)	cn_ISSau6	Unassociated
GCA_000362285.1	ND	ST36	SA fosB	KB821788.1	623030	Chromosome	469871	470290	Unassociated	Unassociated	Unassociated	Unassociated	Unassociated	Unassociated	Unassociated
GCA_000362285.1	ND	ST36	blaZ	KB821790.1	244212	Chromosome	124671	125519	Unassociated	Unassociated	Tn552	Unassociated	Unassociated	Unassociated	Unassociated
GCA_000362285.1	ND	ST36	ant(9)-Ia	KB821790.1	244212	Chromosome	241191	241973	Unassociated	Unassociated	Tn554	Unassociated	Unassociated	Unassociated	Unassociated
GCA_000362285.1	ND	ST36	erm(A)	KB821790.1	244212	Chromosome	242099	242830	Unassociated	Unassociated	Tn554	Unassociated	Unassociated	Unassociated	Unassociated
GCA_000362285.1	ND	ST36	ant(9)-Ia	KB821791.1	796346	Chromosome	5531	6313	Unassociated	Unassociated	Tn554	Unassociated	Unassociated	Unassociated	Unassociated
GCA_000362285.1	ND	ST36	erm(A)	KB821791.1	796346	Chromosome	6439	7170	Unassociated	Unassociated	Tn554	Unassociated	Unassociated	Unassociated	Unassociated
GCA_000362285.1	ND	ST36	ant(9)-Ia	KB821792.1	105727	Chromosome	102706	103488	Unassociated	Unassociated	Tn554	Unassociated	Unassociated	Unassociated	Unassociated
GCA_000362285.1	ND	ST36	erm(A)	KB821792.1	105727	Chromosome	103614	104345	Unassociated	Unassociated	Tn554	Unassociated	Unassociated	Unassociated	Unassociated
GCA_000362305.1	2004	ST5	erm(A)	KB821796.1	1421097	Chromosome	1184418	1185149	Unassociated	Unassociated	Tn554	Unassociated	Unassociated	Unassociated	Unassociated
GCA_000362305.1	2004	ST5	ant(9)-Ia	KB821796.1	1421097	Chromosome	1185275	1186057	Unassociated	Unassociated	Tn554	Unassociated	Unassociated	Unassociated	Unassociated
GCA_000362305.1	2004	ST5	SA fosB	KB821799.1	1075583	Chromosome	154543	154962	Unassociated	Unassociated	Unassociated	Unassociated	Unassociated	Unassociated	Unassociated
GCA_000362305.1	2004	ST5	aadD	KB821799.1	1075583	Chromosome	611994	612764	Unassociated	Unassociated	Unassociated	Unassociated	SCCmec_type_II(2A)	cn_ISSau6	Unassociated
GCA_000362305.1	2004	ST5	mecA	KB821799.1	1075583	Chromosome	615210	617216	Unassociated	Unassociated	Unassociated	Unassociated	SCCmec_type_II(2A)	Unassociated	Unassociated
GCA_000362305.1	2004	ST5	erm(A)	KB821799.1	1075583	Chromosome	626156	626887	Unassociated	Unassociated	Tn554	Unassociated	SCCmec_type_II(2A)	Unassociated	Unassociated
GCA_000362305.1	2004	ST5	ant(9)-Ia	KB821799.1	1075583	Chromosome	627013	627795	Unassociated	Unassociated	Tn554	Unassociated	SCCmec_type_II(2A)	Unassociated	Unassociated
GCA_000362305.1	2004	ST5	blaZ	KB821800.1	27363	Plasmid	13259	14158	RepA_N	rep20	Unassociated	Unassociated	Unassociated	Unassociated	Unassociated
GCA_000362325.1	ND	ST105	aadD	KB821801.1	4744	Plasmid	3748	4518	Rep1	rep22	Unassociated	Unassociated	Unassociated	Unassociated	Unassociated
GCA_000362325.1	ND	ST105	erm(A)	KB821805.1	1260151	Chromosome	1212854	1213585	Unassociated	Unassociated	Tn554	Unassociated	Unassociated	Unassociated	Unassociated
GCA_000362325.1	ND	ST105	ant(9)-Ia	KB821805.1	1260151	Chromosome	1213711	1214493	Unassociated	Unassociated	Tn554	Unassociated	Unassociated	Unassociated	Unassociated
GCA_000362325.1	ND	ST105	SA fosB	KB821807.1	617554	Chromosome	153392	153811	Unassociated	Unassociated	Unassociated	Unassociated	Unassociated	Unassociated	Unassociated
GCA_000362325.1	ND	ST105	mecA	KB821807.1	617554	Chromosome	607921	609927	Unassociated	Unassociated	Unassociated	Unassociated	SCCmec_type_II(2A)	Unassociated	Unassociated
GCA_000362325.1	ND	ST105	blaZ	KB821808.1	27363	Plasmid	21385	22284	RepA_N	rep20	Unassociated	Unassociated	Unassociated	Unassociated	Unassociated
GCA_000362345.1	ND	ST5	erm(A)	KB821777.1	2179258	Chromosome	633944	634675	Unassociated	Unassociated	Tn554	Unassociated	Unassociated	Unassociated	Unassociated
GCA_000362345.1	ND	ST5	ant(9)-Ia	KB821777.1	2179258	Chromosome	634801	635583	Unassociated	Unassociated	Tn554	Unassociated	Unassociated	Unassociated	Unassociated
GCA_000362345.1	ND	ST5	SA fosB	KB821777.1	2179258	Chromosome	1311152	1311571	Unassociated	Unassociated	Unassociated	Unassociated	Unassociated	Unassociated	Unassociated
GCA_000362365.1	ND	ST5	aadD	KB821809.1	4744	Plasmid	3748	4518	Rep1	rep22	Unassociated	Unassociated	Unassociated	Unassociated	Unassociated
GCA_000362365.1	ND	ST5	erm(A)	KB821811.1	1690088	Chromosome	42713	43444	Unassociated	Unassociated	Tn554	Unassociated	Unassociated	Unassociated	Unassociated
GCA_000362365.1	ND	ST5	ant(9)-Ia	KB821811.1	1690088	Chromosome	43570	44352	Unassociated	Unassociated	Tn554	Unassociated	Unassociated	Unassociated	Unassociated
GCA_000362365.1	ND	ST5	SA fosB	KB821811.1	1690088	Chromosome	720009	720428	Unassociated	Unassociated	Unassociated	Unassociated	Unassociated	Unassociated	Unassociated
GCA_000362365.1	ND	ST5	mecA	KB821811.1	1690088	Chromosome	1176451	1178457	Unassociated	Unassociated	Unassociated	Unassociated	SCCmec_type_II(2A)	Unassociated	Unassociated
GCA_000362365.1	ND	ST5	erm(A)	KB821811.1	1690088	Chromosome	1187398	1188129	Unassociated	Unassociated	Tn554	Unassociated	SCCmec_type_II(2A)	Unassociated	Unassociated
GCA_000362365.1	ND	ST5	ant(9)-Ia	KB821811.1	1690088	Chromosome	1188255	1189037	Unassociated	Unassociated	Tn554	Unassociated	SCCmec_type_II(2A)	Unassociated	Unassociated
GCA_000362365.1	ND	ST5	blaZ	KB821812.1	27300	Plasmid	22680	23579	RepA_N	rep20	Unassociated	Unassociated	Unassociated	Unassociated	Unassociated
GCA_000362385.1	2004	ST5	erm(A)	KB821813.1	1455227	Chromosome	1224179	1224910	Unassociated	Unassociated	Tn554	Unassociated	Unassociated	Unassociated	Unassociated
GCA_000362385.1	2004	ST5	ant(9)-Ia	KB821813.1	1455227	Chromosome	1225036	1225818	Unassociated	Unassociated	Tn554	Unassociated	Unassociated	Unassociated	Unassociated
GCA_000362385.1	2004	ST5	SA fosB	KB821818.1	1077333	Chromosome	157893	158312	Unassociated	Unassociated	Unassociated	Unassociated	Unassociated	Unassociated	Unassociated
GCA_000362385.1	2004	ST5	aadD	KB821818.1	1077333	Chromosome	614795	615565	Unassociated	Unassociated	Unassociated	Unassociated	SCCmec_type_II(2A)	cn_ISSau6	Unassociated
GCA_000362385.1	2004	ST5	mecA	KB821818.1	1077333	Chromosome	618011	620017	Unassociated	Unassociated	Unassociated	Unassociated	SCCmec_type_II(2A)	Unassociated	Unassociated
GCA_000362385.1	2004	ST5	erm(A)	KB821818.1	1077333	Chromosome	628957	629688	Unassociated	Unassociated	Tn554	Unassociated	SCCmec_type_II(2A)	Unassociated	Unassociated
GCA_000362385.1	2004	ST5	ant(9)-Ia	KB821818.1	1077333	Chromosome	629814	630596	Unassociated	Unassociated	Tn554	Unassociated	SCCmec_type_II(2A)	Unassociated	Unassociated
GCA_000362385.1	2004	ST5	blaZ	KB821819.1	27318	Plasmid	24834	25733	RepA_N	rep20	Unassociated	Unassociated	Unassociated	Unassociated	Unassociated
GCA_000362405.1	2004	ST5	erm(A)	KB821820.1	450595	Chromosome	220	951	Unassociated	Unassociated	Tn554	Unassociated	SCCmec_type_II(2A)	Unassociated	Unassociated
GCA_000362405.1	2004	ST5	ant(9)-Ia	KB821820.1	450595	Chromosome	1077	1859	Unassociated	Unassociated	Tn554	Unassociated	SCCmec_type_II(2A)	Unassociated	Unassociated
GCA_000362405.1	2004	ST5	erm(A)	KB821821.1	1477080	Chromosome	1244954	1245685	Unassociated	Unassociated	Tn554	Unassociated	Unassociated	Unassociated	Unassociated
GCA_000362405.1	2004	ST5	ant(9)-Ia	KB821821.1	1477080	Chromosome	1245811	1246593	Unassociated	Unassociated	Tn554	Unassociated	Unassociated	Unassociated	Unassociated
GCA_000362405.1	2004	ST5	SA fosB	KB821822.1	915266	Chromosome	444613	445032	Unassociated	Unassociated	Unassociated	Unassociated	Unassociated	Unassociated	Unassociated
GCA_000362405.1	2004	ST5	aadD	KB821822.1	915266	Chromosome	902417	903187	Unassociated	Unassociated	Unassociated	Unassociated	SCCmec_type_II(2A)	cn_ISSau6	Unassociated
GCA_000362405.1	2004	ST5	mecA	KB821822.1	915266	Chromosome	905633	907639	Unassociated	Unassociated	Unassociated	Unassociated	SCCmec_type_II(2A)	Unassociated	Unassociated
GCA_000362405.1	2004	ST5	blaZ	KB821823.1	27360	Plasmid	8629	9528	RepA_N	rep20	Unassociated	Unassociated	Unassociated	Unassociated	Unassociated
GCA_000362425.1	2004	ST609	SA fosB	KB821829.1	1110894	Chromosome	157426	157845	Unassociated	Unassociated	Unassociated	Unassociated	Unassociated	Unassociated	Unassociated
GCA_000362425.1	2004	ST609	aadD	KB821829.1	1110894	Chromosome	615612	616382	Unassociated	Unassociated	Unassociated	Unassociated	SCCmec_type_IVd(2B)	Unassociated	Unassociated
GCA_000362425.1	2004	ST609	mecA	KB821829.1	1110894	Chromosome	618828	620834	Unassociated	Unassociated	Unassociated	Unassociated	SCCmec_type_IVd(2B)	Unassociated	Unassociated
GCA_000362425.1	2004	ST609	blaZ	KB821829.1	1110894	Chromosome	645388	646236	Unassociated	Unassociated	Tn552	Unassociated	Unassociated	Unassociated	Unassociated
GCA_000362425.1	2004	ST609	tet(M)	KB821829.1	1110894	Chromosome	1018381	1020300	Unassociated	Unassociated	Unassociated	Tn916	Unassociated	Unassociated	Unassociated
GCA_000362445.1	2004	ST5	erm(A)	KB821824.1	1444412	Chromosome	1217255	1217986	Unassociated	Unassociated	Tn554	Unassociated	Unassociated	Unassociated	Unassociated
GCA_000362445.1	2004	ST5	ant(9)-Ia	KB821824.1	1444412	Chromosome	1218112	1218894	Unassociated	Unassociated	Tn554	Unassociated	Unassociated	Unassociated	Unassociated
GCA_000362445.1	2004	ST5	SA fosB	KB821827.1	1117514	Chromosome	154826	155245	Unassociated	Unassociated	Unassociated	Unassociated	Unassociated	Unassociated	Unassociated
GCA_000362445.1	2004	ST5	aadD	KB821827.1	1117514	Chromosome	611411	612181	Unassociated	Unassociated	Unassociated	Unassociated	SCCmec_type_II(2A)	cn_ISSau6	Unassociated
GCA_000362445.1	2004	ST5	mecA	KB821827.1	1117514	Chromosome	614627	616633	Unassociated	Unassociated	Unassociated	Unassociated	SCCmec_type_II(2A)	Unassociated	Unassociated
GCA_000362445.1	2004	ST5	erm(A)	KB821827.1	1117514	Chromosome	625573	626304	Unassociated	Unassociated	Tn554	Unassociated	SCCmec_type_II(2A)	Unassociated	Unassociated
GCA_000362445.1	2004	ST5	ant(9)-Ia	KB821827.1	1117514	Chromosome	626430	627212	Unassociated	Unassociated	Tn554	Unassociated	SCCmec_type_II(2A)	Unassociated	Unassociated
GCA_000362445.1	2004	ST5	blaZ	KB821828.1	27363	Plasmid	26247	27146	RepA_N	rep20	Unassociated	Unassociated	Unassociated	Unassociated	Unassociated
GCA_000362465.1	2004	ST5	aadD	KB821834.1	4744	Plasmid	3748	4518	Rep1	rep22	Unassociated	Unassociated	Unassociated	Unassociated	Unassociated
GCA_000362465.1	2004	ST5	erm(A)	KB821835.1	323434	Chromosome	1433	2164	Unassociated	Unassociated	Tn554	Unassociated	SCCmec_type_II(2A)	Unassociated	Unassociated
GCA_000362465.1	2004	ST5	ant(9)-Ia	KB821835.1	323434	Chromosome	2290	3072	Unassociated	Unassociated	Tn554	Unassociated	SCCmec_type_II(2A)	Unassociated	Unassociated
GCA_000362465.1	2004	ST5	erm(A)	KB821838.1	992024	Chromosome	628759	629490	Unassociated	Unassociated	Tn554	Unassociated	Unassociated	Unassociated	Unassociated
GCA_000362465.1	2004	ST5	ant(9)-Ia	KB821838.1	992024	Chromosome	629616	630398	Unassociated	Unassociated	Tn554	Unassociated	Unassociated	Unassociated	Unassociated
GCA_000362465.1	2004	ST5	SA fosB	KB821840.1	618549	Chromosome	153805	154224	Unassociated	Unassociated	Unassociated	Unassociated	Unassociated	Unassociated	Unassociated
GCA_000362465.1	2004	ST5	mecA	KB821840.1	618549	Chromosome	609037	611043	Unassociated	Unassociated	Unassociated	Unassociated	SCCmec_type_II(2A)	Unassociated	Unassociated
GCA_000362465.1	2004	ST5	blaZ	KB821841.1	24748	Plasmid	7336	8181	Inc18,Rep3,RepA_N	rep16,rep19,rep5a	Tn552	Unassociated	Unassociated	Unassociated	Unassociated
GCA_000362485.1	2004	ST5	erm(A)	KB821844.1	808675	Chromosome	805411	806142	Unassociated	Unassociated	Unassociated	Unassociated	Unassociated	Unassociated	Unassociated
GCA_000362485.1	2004	ST5	ant(9)-Ia	KB821844.1	808675	Chromosome	806268	807050	Unassociated	Unassociated	Unassociated	Unassociated	Unassociated	Unassociated	Unassociated
GCA_000362485.1	2004	ST5	SA fosB	KB821846.1	1371778	Chromosome	443946	444365	Unassociated	Unassociated	Unassociated	Unassociated	Unassociated	Unassociated	Unassociated
GCA_000362485.1	2004	ST5	aadD	KB821846.1	1371778	Chromosome	902331	903101	Unassociated	Unassociated	Unassociated	Unassociated	SCCmec_type_II(2A)	cn_ISSau6	Unassociated
GCA_000362485.1	2004	ST5	mecA	KB821846.1	1371778	Chromosome	905547	907553	Unassociated	Unassociated	Unassociated	Unassociated	SCCmec_type_II(2A)	Unassociated	Unassociated
GCA_000362485.1	2004	ST5	erm(A)	KB821846.1	1371778	Chromosome	916493	917224	Unassociated	Unassociated	Tn554	Unassociated	SCCmec_type_II(2A)	Unassociated	Unassociated
GCA_000362485.1	2004	ST5	ant(9)-Ia	KB821846.1	1371778	Chromosome	917350	918132	Unassociated	Unassociated	Tn554	Unassociated	SCCmec_type_II(2A)	Unassociated	Unassociated
GCA_000362485.1	2004	ST5	blaZ	KB821847.1	27360	Plasmid	21396	22295	RepA_N	rep20	Unassociated	Unassociated	Unassociated	Unassociated	Unassociated
GCA_000362505.1	ND	ST30	SA fosB	KB821848.1	1009236	Chromosome	740324	740743	Unassociated	Unassociated	Unassociated	Unassociated	Unassociated	Unassociated	Unassociated
GCA_000362505.1	ND	ST30	blaZ	KB821857.1	343733	Chromosome	230820	231668	Unassociated	Unassociated	Tn552	Unassociated	Unassociated	Unassociated	Unassociated
GCA_000362505.1	ND	ST30	ant(9)-Ia	KB821860.1	1694	Plasmid	303	1085	ND	ND	Unassociated	Unassociated	Unassociated	Unassociated	Unassociated
GCA_000362505.1	ND	ST30	erm(A)	KB821860.1	1694	Plasmid	1211	1694	ND	ND	Unassociated	Unassociated	Unassociated	Unassociated	Unassociated
GCA_000362525.1	2004	ST5	blaZ	KB821862.1	27363	Plasmid	12294	13193	RepA_N	rep20	Unassociated	Unassociated	Unassociated	Unassociated	Unassociated
GCA_000362525.1	2004	ST5	erm(A)	KB821866.1	165724	Chromosome	39383	40114	Unassociated	Unassociated	Tn554	Unassociated	Unassociated	Unassociated	Unassociated
GCA_000362525.1	2004	ST5	ant(9)-Ia	KB821866.1	165724	Chromosome	40240	41022	Unassociated	Unassociated	Tn554	Unassociated	Unassociated	Unassociated	Unassociated
GCA_000362525.1	2004	ST5	SA fosB	KB821870.1	1011181	Chromosome	157703	158122	Unassociated	Unassociated	Unassociated	Unassociated	Unassociated	Unassociated	Unassociated
GCA_000362525.1	2004	ST5	aadD	KB821870.1	1011181	Chromosome	614692	615462	Unassociated	Unassociated	Unassociated	Unassociated	SCCmec_type_II(2A)	cn_ISSau6	Unassociated
GCA_000362525.1	2004	ST5	mecA	KB821870.1	1011181	Chromosome	617908	619914	Unassociated	Unassociated	Unassociated	Unassociated	SCCmec_type_II(2A)	Unassociated	Unassociated
GCA_000362525.1	2004	ST5	erm(A)	KB821870.1	1011181	Chromosome	628853	629584	Unassociated	Unassociated	Tn554	Unassociated	SCCmec_type_II(2A)	Unassociated	Unassociated
GCA_000362525.1	2004	ST5	ant(9)-Ia	KB821870.1	1011181	Chromosome	629710	630492	Unassociated	Unassociated	Tn554	Unassociated	SCCmec_type_II(2A)	Unassociated	Unassociated
GCA_000362545.1	2004	ST5	erm(A)	KB821920.1	495820	Chromosome	1408	2139	Unassociated	Unassociated	Tn554	Unassociated	SCCmec_type_II(2A)	Unassociated	Unassociated
GCA_000362545.1	2004	ST5	ant(9)-Ia	KB821920.1	495820	Chromosome	2265	3047	Unassociated	Unassociated	Tn554	Unassociated	SCCmec_type_II(2A)	Unassociated	Unassociated
GCA_000362545.1	2004	ST5	erm(A)	KB821922.1	809112	Chromosome	803825	804556	Unassociated	Unassociated	Tn554	Unassociated	Unassociated	Unassociated	Unassociated
GCA_000362545.1	2004	ST5	ant(9)-Ia	KB821922.1	809112	Chromosome	804682	805464	Unassociated	Unassociated	Tn554	Unassociated	Unassociated	Unassociated	Unassociated
GCA_000362545.1	2004	ST5	erm(A)	KB821923.1	258987	Chromosome	1408	2139	Unassociated	Unassociated	Tn554	Unassociated	Unassociated	Unassociated	Unassociated
GCA_000362545.1	2004	ST5	ant(9)-Ia	KB821923.1	258987	Chromosome	2265	3047	Unassociated	Unassociated	Tn554	Unassociated	Unassociated	Unassociated	Unassociated
GCA_000362545.1	2004	ST5	SA fosB	KB821925.1	917995	Chromosome	441620	442039	Unassociated	Unassociated	Unassociated	Unassociated	Unassociated	Unassociated	Unassociated
GCA_000362545.1	2004	ST5	aadD	KB821925.1	917995	Chromosome	898546	899316	Unassociated	Unassociated	Unassociated	Unassociated	SCCmec_type_II(2A)	cn_ISSau6	Unassociated
GCA_000362545.1	2004	ST5	mecA	KB821925.1	917995	Chromosome	901762	903768	Unassociated	Unassociated	Unassociated	Unassociated	SCCmec_type_II(2A)	Unassociated	Unassociated
GCA_000362545.1	2004	ST5	erm(A)	KB821925.1	917995	Chromosome	912708	913439	Unassociated	Unassociated	Tn554	Unassociated	SCCmec_type_II(2A)	Unassociated	Unassociated
GCA_000362545.1	2004	ST5	ant(9)-Ia	KB821925.1	917995	Chromosome	913565	914347	Unassociated	Unassociated	Tn554	Unassociated	SCCmec_type_II(2A)	Unassociated	Unassociated
GCA_000362545.1	2004	ST5	blaZ	KB821926.1	27362	Plasmid	11082	11981	RepA_N	rep20	Unassociated	Unassociated	Unassociated	Unassociated	Unassociated
GCA_000362565.1	ND	ST5	erm(A)	KB821871.1	229358	Chromosome	770	1501	Unassociated	Unassociated	Tn554	Unassociated	SCCmec_type_II(2A)	Unassociated	Unassociated
GCA_000362565.1	ND	ST5	ant(9)-Ia	KB821871.1	229358	Chromosome	1627	2409	Unassociated	Unassociated	Tn554	Unassociated	SCCmec_type_II(2A)	Unassociated	Unassociated
GCA_000362565.1	ND	ST5	SA fosB	KB821873.1	628639	Chromosome	158429	158848	Unassociated	Unassociated	Unassociated	Unassociated	Unassociated	Unassociated	Unassociated
GCA_000362565.1	ND	ST5	aadD	KB821873.1	628639	Chromosome	615790	616560	Unassociated	Unassociated	Unassociated	Unassociated	SCCmec_type_II(2A)	cn_ISSau6	Unassociated
GCA_000362565.1	ND	ST5	mecA	KB821873.1	628639	Chromosome	619006	621012	Unassociated	Unassociated	Unassociated	Unassociated	SCCmec_type_II(2A)	Unassociated	Unassociated
GCA_000362565.1	ND	ST5	blaZ	KB821875.1	11149	Plasmid	796	1641	Inc18,RepA_N	rep16,rep19	Unassociated	Unassociated	Unassociated	Unassociated	Unassociated
GCA_000362565.1	ND	ST5	erm(A)	KB821887.1	297630	Chromosome	674	1405	Unassociated	Unassociated	Tn554	Unassociated	Unassociated	Unassociated	Unassociated
GCA_000362565.1	ND	ST5	ant(9)-Ia	KB821887.1	297630	Chromosome	1531	2313	Unassociated	Unassociated	Tn554	Unassociated	Unassociated	Unassociated	Unassociated
GCA_000362585.1	ND	ST105	SA fosB	KB821890.1	1117115	Chromosome	153727	154146	Unassociated	Unassociated	Unassociated	Unassociated	Unassociated	Unassociated	Unassociated
GCA_000362585.1	ND	ST105	mecA	KB821890.1	1117115	Chromosome	608236	610242	Unassociated	Unassociated	Unassociated	Unassociated	SCCmec_type_II(2A)	Unassociated	Unassociated
GCA_000362585.1	ND	ST105	erm(A)	KB821890.1	1117115	Chromosome	619169	619900	Unassociated	Unassociated	Tn554	Unassociated	SCCmec_type_II(2A)	Unassociated	Unassociated
GCA_000362585.1	ND	ST105	ant(9)-Ia	KB821890.1	1117115	Chromosome	620026	620808	Unassociated	Unassociated	Tn554	Unassociated	SCCmec_type_II(2A)	Unassociated	Unassociated
GCA_000362585.1	ND	ST105	blaZ	KB821891.1	24592	Plasmid	7324	8169	Inc18,RepA_N	rep16,rep19	Unassociated	Unassociated	Unassociated	Unassociated	Unassociated
GCA_000362585.1	ND	ST105	aph(3')-III	KB821891.1	24592	Plasmid	13605	14399	Inc18,RepA_N	rep16,rep19	Unassociated	Unassociated	Unassociated	cn_ISSau6	Unassociated
GCA_000362585.1	ND	ST105	msr(A)	KB821891.1	24592	Plasmid	20019	21485	Inc18,RepA_N	rep16,rep19	Unassociated	Unassociated	Unassociated	Unassociated	Unassociated
GCA_000362585.1	ND	ST105	mph(C)	KB821891.1	24592	Plasmid	21584	22483	Inc18,RepA_N	rep16,rep19	Unassociated	Unassociated	Unassociated	Unassociated	Unassociated
GCA_000362585.1	ND	ST105	aadD	KB821892.1	4744	Plasmid	227	997	Rep1	rep22	Unassociated	Unassociated	Unassociated	Unassociated	Unassociated
GCA_000362605.1	ND	ST5	erm(A)	KB821914.1	809648	Chromosome	804361	805092	Unassociated	Unassociated	Tn554	Unassociated	Unassociated	Unassociated	Unassociated
GCA_000362605.1	ND	ST5	ant(9)-Ia	KB821914.1	809648	Chromosome	805218	806000	Unassociated	Unassociated	Tn554	Unassociated	Unassociated	Unassociated	Unassociated
GCA_000362605.1	ND	ST5	erm(A)	KB821915.1	232816	Chromosome	1408	2139	Unassociated	Unassociated	Tn554	Unassociated	Unassociated	Unassociated	Unassociated
GCA_000362605.1	ND	ST5	ant(9)-Ia	KB821915.1	232816	Chromosome	2265	3047	Unassociated	Unassociated	Tn554	Unassociated	Unassociated	Unassociated	Unassociated
GCA_000362605.1	ND	ST5	SA fosB	KB821918.1	928190	Chromosome	448796	449215	Unassociated	Unassociated	Unassociated	Unassociated	Unassociated	Unassociated	Unassociated
GCA_000362605.1	ND	ST5	aadD	KB821918.1	928190	Chromosome	905932	906702	Unassociated	Unassociated	Unassociated	Unassociated	SCCmec_type_II(2A)	cn_ISSau6	Unassociated
GCA_000362605.1	ND	ST5	mecA	KB821918.1	928190	Chromosome	909148	911154	Unassociated	Unassociated	Unassociated	Unassociated	SCCmec_type_II(2A)	Unassociated	Unassociated
GCA_000362605.1	ND	ST5	erm(A)	KB821918.1	928190	Chromosome	920094	920825	Unassociated	Unassociated	Tn554	Unassociated	SCCmec_type_II(2A)	Unassociated	Unassociated
GCA_000362605.1	ND	ST5	ant(9)-Ia	KB821918.1	928190	Chromosome	920951	921733	Unassociated	Unassociated	Tn554	Unassociated	SCCmec_type_II(2A)	Unassociated	Unassociated
GCA_000362625.1	2004	ST105	aadD	KB821901.1	4745	Plasmid	3749	4519	Rep1	rep22	Unassociated	Unassociated	Unassociated	Unassociated	Unassociated
GCA_000362625.1	2004	ST105	msr(A)	KB821904.1	9410	Plasmid	4860	6326	Inc18,RepA_N	rep16,rep19	Unassociated	Unassociated	Unassociated	Unassociated	Unassociated
GCA_000362625.1	2004	ST105	mph(C)	KB821904.1	9410	Plasmid	6425	7324	Inc18,RepA_N	rep16,rep19	Unassociated	Unassociated	Unassociated	Unassociated	Unassociated
GCA_000362625.1	2004	ST105	ant(6)-Ia	KB821905.1	15853	Plasmid	171	812	Inc18,RepA_N	rep16,rep19	Unassociated	Unassociated	Unassociated	cn_ISSau6	Unassociated
GCA_000362625.1	2004	ST105	sat-4	KB821905.1	15853	Plasmid	821	1339	Inc18,RepA_N	rep16,rep19	Unassociated	Unassociated	Unassociated	cn_ISSau6	Unassociated
GCA_000362625.1	2004	ST105	aph(3')-III	KB821905.1	15853	Plasmid	1432	2226	Inc18,RepA_N	rep16,rep19	Unassociated	Unassociated	Unassociated	cn_ISSau6	Unassociated
GCA_000362625.1	2004	ST105	blaZ	KB821905.1	15853	Plasmid	7662	8507	Inc18,RepA_N	rep16,rep19	Unassociated	Unassociated	Unassociated	Unassociated	Unassociated
GCA_000362625.1	2004	ST105	SA fosB	KB821906.1	1646062	Chromosome	327755	328174	Unassociated	Unassociated	Unassociated	Unassociated	Unassociated	Unassociated	Unassociated
GCA_000362625.1	2004	ST105	mecA	KB821906.1	1646062	Chromosome	782739	784745	Unassociated	Unassociated	Unassociated	Unassociated	SCCmec_type_II(2A)	Unassociated	Unassociated
GCA_000362625.1	2004	ST105	erm(A)	KB821906.1	1646062	Chromosome	793672	794403	Unassociated	Unassociated	Tn554	Unassociated	SCCmec_type_II(2A)	Unassociated	Unassociated
GCA_000362625.1	2004	ST105	ant(9)-Ia	KB821906.1	1646062	Chromosome	794529	795311	Unassociated	Unassociated	Tn554	Unassociated	SCCmec_type_II(2A)	Unassociated	Unassociated
GCA_000362645.1	2004	ST609	SA fosB	KB821934.1	901366	Chromosome	157371	157790	Unassociated	Unassociated	Unassociated	Unassociated	Unassociated	Unassociated	Unassociated
GCA_000362645.1	2004	ST609	aadD	KB821934.1	901366	Chromosome	616240	617010	Unassociated	Unassociated	Unassociated	Unassociated	SCCmec_type_IVd(2B)	cn_ISSau6	Unassociated
GCA_000362645.1	2004	ST609	mecA	KB821934.1	901366	Chromosome	620354	622360	Unassociated	Unassociated	Unassociated	Unassociated	SCCmec_type_IVd(2B)	Unassociated	Unassociated
GCA_000362645.1	2004	ST609	blaZ	KB821935.1	15703	Plasmid	5396	6244	RepA_N	rep20	Tn552	Unassociated	Unassociated	Unassociated	Unassociated
GCA_000362645.1	2004	ST609	erm(C)	KB821937.1	2497	Plasmid	1286	2020	RepL	rep10	Unassociated	Unassociated	Unassociated	Unassociated	Unassociated
GCA_000362645.1	2004	ST609	tet(M)	KB821939.1	230865	Chromosome	94614	96533	Unassociated	Unassociated	Unassociated	Tn916	Unassociated	Unassociated	Unassociated
GCA_000362645.1	2004	ST609	dfrC	KB821945.1	27726	Plasmid	11962	12447	ND	ND	Unassociated	Unassociated	Unassociated	cn_ISSau6	Unassociated
GCA_000362645.1	2004	ST609	aac(6')-aph(2'')	KB821945.1	27726	Plasmid	25793	27232	ND	ND	Unassociated	Unassociated	Unassociated	Unassociated	Unassociated
GCA_000362665.1	ND	ST5	erm(A)	KB821930.1	261442	Chromosome	1292	2023	Unassociated	Unassociated	Tn554	Unassociated	Unassociated	Unassociated	Unassociated
GCA_000362665.1	ND	ST5	ant(9)-Ia	KB821930.1	261442	Chromosome	2149	2931	Unassociated	Unassociated	Tn554	Unassociated	Unassociated	Unassociated	Unassociated
GCA_000362665.1	ND	ST5	SA fosB	KB821932.1	923183	Chromosome	442193	442612	Unassociated	Unassociated	Unassociated	Unassociated	Unassociated	Unassociated	Unassociated
GCA_000362665.1	ND	ST5	aadD	KB821932.1	923183	Chromosome	901077	901847	Unassociated	Unassociated	Unassociated	Unassociated	SCCmec_type_II(2A)	cn_ISSau6	Unassociated
GCA_000362665.1	ND	ST5	mecA	KB821932.1	923183	Chromosome	904293	906299	Unassociated	Unassociated	Unassociated	Unassociated	SCCmec_type_II(2A)	Unassociated	Unassociated
GCA_000362665.1	ND	ST5	erm(A)	KB821932.1	923183	Chromosome	915123	915854	Unassociated	Unassociated	Tn554	Unassociated	SCCmec_type_II(2A)	Unassociated	Unassociated
GCA_000362665.1	ND	ST5	ant(9)-Ia	KB821932.1	923183	Chromosome	915980	916762	Unassociated	Unassociated	Tn554	Unassociated	SCCmec_type_II(2A)	Unassociated	Unassociated
GCA_000362665.1	ND	ST5	blaZ	KB821933.1	27361	Plasmid	25074	25973	RepA_N	rep20	Unassociated	Unassociated	Unassociated	Unassociated	Unassociated
GCA_000362685.1	2004	ST105	erm(A)	KB821951.1	1493560	Chromosome	1262264	1262995	Unassociated	Unassociated	Tn554	Unassociated	Unassociated	Unassociated	Unassociated
GCA_000362685.1	2004	ST105	ant(9)-Ia	KB821951.1	1493560	Chromosome	1263121	1263903	Unassociated	Unassociated	Tn554	Unassociated	Unassociated	Unassociated	Unassociated
GCA_000362685.1	2004	ST105	SA fosB	KB821954.1	1090314	Chromosome	155436	155855	Unassociated	Unassociated	Unassociated	Unassociated	Unassociated	Unassociated	Unassociated
GCA_000362685.1	2004	ST105	aadD	KB821954.1	1090314	Chromosome	612068	612838	Unassociated	Unassociated	Unassociated	Unassociated	SCCmec_type_II(2A)	cn_ISSau6	Unassociated
[truncated: 50,448 more rows]

## Sheet: ARG-MGE association SA animal
Submitted GenBank assembly	Collection year	Sequence type	Antibiotic resistance gene (ARG)	Contig name	Contig size	Contig nature	ARG start	ARG stop	Rep protein domain (Database)	Plasmid rep gene family	Transposon	Integrative and conjugative elements (ICE)	Staphylococcal chromosomal cassette (SCC)	Composite transposon (CTn)	Prophages
GCA_000024585.1	ND	ST5	SA fosB	CP001781.1	2824404	Chromosome	2405878	2406297	Unassociated	Unassociated	Unassociated	Unassociated	Unassociated	Unassociated	Unassociated
GCA_000024585.1	ND	ST5	tet(K)	CP001783.1	4440	Plasmid	2918	4297	Rep_trans	rep7a	Unassociated	Unassociated	Unassociated	Unassociated	Unassociated
GCA_000401595.1	2008	ST398	mecA	AHZK01000024.1	3767	Chromosome	1552	3558	Unassociated	Unassociated	Unassociated	Unassociated	SCCmec_type_Vc(5C2&5)	Unassociated	Unassociated
GCA_000401595.1	2008	ST398	tet(K)	AHZK01000051.1	5245	Plasmid	2846	4225	Rep_trans	rep7a	Unassociated	Unassociated	Unassociated	Unassociated	Unassociated
GCA_000401595.1	2008	ST398	blaZ	AHZK01000071.1	94942	Chromosome	24459	25304	Unassociated	Unassociated	Unassociated	Unassociated	Unassociated	Unassociated	Unassociated
GCA_000401595.1	2008	ST398	tet(M)	AHZK01000058.1	120348	Chromosome	108787	110706	Unassociated	Unassociated	Unassociated	Tn916	Unassociated	Unassociated	Unassociated
GCA_000409145.1	ND	ST5	aadD	ANHW01000016.1	4555	Plasmid	133	903	Rep1	rep22	Unassociated	Unassociated	Unassociated	Unassociated	Unassociated
GCA_000409145.1	ND	ST5	tet(M)	ANHW01000031.1	5897	Chromosome	1	1911	Unassociated	Unassociated	Unassociated	Tn916	Unassociated	Unassociated	Unassociated
GCA_000409145.1	ND	ST5	ant(9)-Ia	ANHW01000037.1	6687	Plasmid	3649	4431	Rep1	rep22	Tn554	Unassociated	Unassociated	Unassociated	Unassociated
GCA_000409145.1	ND	ST5	erm(A)	ANHW01000037.1	6687	Plasmid	4557	5288	Rep1	rep22	Tn554	Unassociated	Unassociated	Unassociated	Unassociated
GCA_000409145.1	ND	ST5	mecA	ANHW01000036.1	11068	Chromosome	1522	3528	Unassociated	Unassociated	Unassociated	Unassociated	SCCmec_type_II(2A)	Unassociated	Unassociated
GCA_000409145.1	ND	ST5	blaZ	ANHW01000001.1	27139	Plasmid	1643	2542	RepA_N	rep20	Unassociated	Unassociated	Unassociated	Unassociated	Unassociated
GCA_000409145.1	ND	ST5	SA fosB	ANHW01000020.1	305056	Chromosome	170876	171295	Unassociated	Unassociated	Unassociated	Unassociated	Unassociated	Unassociated	Unassociated
GCA_000443265.1	2010	ST398	str	AUPU01000024.1	4397	Plasmid	905	1753	Rep_trans	rep7a	Unassociated	Unassociated	Unassociated	Unassociated	Unassociated
GCA_000443265.1	2010	ST398	erm(B)	AUPU01000021.1	14896	Plasmid	13119	13856	Inc18,RepA_N	rep16,repUS76	Unassociated	Unassociated	Unassociated	Unassociated	Unassociated
GCA_000443265.1	2010	ST398	blaZ	AUPU01000004.1	136723	Chromosome	69839	70684	Unassociated	Unassociated	Unassociated	Unassociated	Unassociated	Unassociated	Unassociated
GCA_000443265.1	2010	ST398	tet(M)	AUPU01000002.1	497878	Chromosome	281677	283596	Unassociated	Unassociated	Unassociated	Tn916	Unassociated	Unassociated	Unassociated
GCA_000636255.1	2008	ST398	tet(K)	KK218230.1	5340	Plasmid	3727	5106	Rep_trans	rep7a	Unassociated	Unassociated	Unassociated	cn_ISSau6	Unassociated
GCA_000636255.1	2008	ST398	mecA	KK218220.1	60785	Chromosome	47525	49531	Unassociated	Unassociated	Unassociated	Unassociated	SCCmec_type_Vc(5C2&5)	cn_ISSau6	Unassociated
GCA_000636255.1	2008	ST398	tet(M)	KK218212.1	303095	Chromosome	288674	290593	Unassociated	Unassociated	Unassociated	Tn916	Unassociated	Unassociated	Unassociated
GCA_000636255.1	2008	ST398	dfrK	KK218209.1	437930	Chromosome	338271	338762	Unassociated	Unassociated	Tn559	Unassociated	Unassociated	Unassociated	Unassociated
GCA_000636275.1	2008	ST398	blaZ	KK218243.1	77007	Chromosome	70284	71129	Unassociated	Unassociated	Unassociated	Unassociated	Unassociated	Unassociated	Unassociated
GCA_000636275.1	2008	ST398	fexA	KK218236.1	336715	Chromosome	157339	158766	Unassociated	Unassociated	Tn558	Unassociated	Unassociated	Unassociated	Unassociated
GCA_000636275.1	2008	ST398	dfrG	KK218236.1	336715	Chromosome	304275	304772	Unassociated	Unassociated	Unassociated	Unassociated	Unassociated	Unassociated	Unassociated
GCA_000636275.1	2008	ST398	tet(M)	KK218235.1	675156	Chromosome	319970	321889	Unassociated	Unassociated	Unassociated	Tn916	Unassociated	Unassociated	Unassociated
GCA_000636295.1	2008	ST398	str	KK218346.1	1283	Plasmid	94	942	ND	ND	Unassociated	Unassociated	Unassociated	Unassociated	Unassociated
GCA_000636295.1	2008	ST398	aac(6')-aph(2'')	KK218329.1	2111	Unclassified	178	1617	Unassociated	Unassociated	Unassociated	Unassociated	Unassociated	Unassociated	Unassociated
GCA_000636295.1	2008	ST398	mecA	KK218291.1	53259	Chromosome	39838	41844	Unassociated	Unassociated	Unassociated	Unassociated	SCCmec_type_IVa(2B)	Unassociated	Unassociated
GCA_000636295.1	2008	ST398	blaZ	KK218288.1	73343	Chromosome	71390	72235	Unassociated	Unassociated	Unassociated	Unassociated	Unassociated	Unassociated	Unassociated
GCA_000636295.1	2008	ST398	tet(M)	KK218279.1	248712	Chromosome	58698	60617	Unassociated	Unassociated	Unassociated	Tn916	Unassociated	Unassociated	Unassociated
GCA_000636295.1	2008	ST398	dfrK	KK218277.1	281766	Chromosome	107286	107777	Unassociated	Unassociated	Tn559	Unassociated	Unassociated	Unassociated	Unassociated
GCA_000636315.1	2008	ST398	aac(6')-aph(2'')	KK218397.1	2111	Unclassified	178	1617	Unassociated	Unassociated	Unassociated	Unassociated	Unassociated	Unassociated	Unassociated
GCA_000636315.1	2008	ST398	blaZ	KK218374.1	16591	Chromosome	14638	15483	Unassociated	Unassociated	Unassociated	Unassociated	Unassociated	Unassociated	Unassociated
GCA_000636315.1	2008	ST398	mecA	KK218362.1	53431	Chromosome	40010	42016	Unassociated	Unassociated	Unassociated	Unassociated	SCCmec_type_IVa(2B)	Unassociated	Unassociated
GCA_000636315.1	2008	ST398	tet(M)	KK218352.1	248726	Chromosome	58712	60631	Unassociated	Unassociated	Unassociated	Tn916	Unassociated	Unassociated	Unassociated
GCA_000636315.1	2008	ST398	dfrK	KK218350.1	306055	Chromosome	107252	107743	Unassociated	Unassociated	Tn559	Unassociated	Unassociated	Unassociated	Unassociated
GCA_000636335.1	ND	ST398	dfrC	KK218456.1	2830	Plasmid	1151	1636	Rep1	rep21	Unassociated	Unassociated	Unassociated	cn_ISSau6	Unassociated
GCA_000636335.1	ND	ST398	spd	KK218449.1	3903	Plasmid	1229	2002	ND	ND	Unassociated	Unassociated	Unassociated	Unassociated	Unassociated
GCA_000636335.1	ND	ST398	mecA	KK218444.1	15345	Chromosome	1924	3930	Unassociated	Unassociated	Unassociated	Unassociated	SCCmec_type_IVa(2B)	Unassociated	Unassociated
GCA_000636335.1	ND	ST398	blaZ	KK218431.1	117585	Chromosome	70063	70908	Unassociated	Unassociated	Unassociated	Unassociated	Unassociated	Unassociated	Unassociated
GCA_000636335.1	ND	ST398	tet(M)	KK218425.1	443389	Chromosome	88083	90002	Unassociated	Unassociated	Unassociated	Tn916	Unassociated	Unassociated	Unassociated
GCA_000636335.1	ND	ST398	vga(A)V	KK218424.1	566678	Chromosome	384290	385864	Unassociated	Unassociated	Tn5406	Unassociated	Unassociated	Unassociated	Unassociated
GCA_000636355.1	ND	ST398	dfrC	KK218501.1	2134	Plasmid	1151	1636	ND	ND	Unassociated	Unassociated	Unassociated	Unassociated	Unassociated
GCA_000636355.1	ND	ST398	mecA	KK218490.1	15831	Chromosome	2375	4381	Unassociated	Unassociated	Unassociated	Unassociated	SCCmec_type_IVa(2B)	Unassociated	Unassociated
GCA_000636355.1	ND	ST398	blaZ	KK218478.1	76848	Chromosome	70038	70883	Unassociated	Unassociated	Unassociated	Unassociated	Unassociated	Unassociated	Unassociated
GCA_000636355.1	ND	ST398	vga(A)V	KK218467.1	440658	Chromosome	293664	295238	Unassociated	Unassociated	Tn5406	Unassociated	Unassociated	Unassociated	Unassociated
GCA_000636355.1	ND	ST398	tet(M)	KK218466.1	478164	Chromosome	122420	124339	Unassociated	Unassociated	Unassociated	Tn916	Unassociated	Unassociated	Unassociated
GCA_000636755.1	2007	ST398	str	KK219325.1	4379	Plasmid	165	1013	Rep_trans	rep7a	Unassociated	Unassociated	Unassociated	Unassociated	Unassociated
GCA_000636755.1	2007	ST398	tet(K)	KK219323.1	5280	Plasmid	3727	5106	Rep_trans	rep7a	Unassociated	Unassociated	Unassociated	Unassociated	Unassociated
GCA_000636755.1	2007	ST398	mecA	KK219319.1	16446	Chromosome	3186	5192	Unassociated	Unassociated	Unassociated	Unassociated	SCCmec_type_Vc(5C2&5)	Tn6191	Unassociated
GCA_000636755.1	2007	ST398	blaZ	KK219301.1	135784	Chromosome	70792	71637	Unassociated	Unassociated	Unassociated	Unassociated	Unassociated	Unassociated	Unassociated
GCA_000636755.1	2007	ST398	tet(M)	KK219297.1	308768	Chromosome	288317	290236	Unassociated	Unassociated	Unassociated	Tn916	Unassociated	Unassociated	Unassociated
GCA_000636775.1	2007	ST398	str	KK219372.1	1196	Plasmid	1	682	ND	ND	Unassociated	Unassociated	Unassociated	Unassociated	Unassociated
GCA_000636775.1	2007	ST398	tet(K)	KK219364.1	5294	Plasmid	3727	5106	Rep_trans	rep7a	Unassociated	Unassociated	Unassociated	Unassociated	Unassociated
GCA_000636775.1	2007	ST398	mecA	KK219352.1	16486	Chromosome	3226	5232	Unassociated	Unassociated	Unassociated	Unassociated	SCCmec_type_Vc(5C2&5)	cn_ISSau6	Unassociated
GCA_000636775.1	2007	ST398	tet(M)	KK219340.1	100872	Chromosome	86611	88530	Unassociated	Unassociated	Unassociated	Tn916	Unassociated	Unassociated	Unassociated
GCA_000636775.1	2007	ST398	blaZ	KK219336.1	136028	Chromosome	70984	71829	Unassociated	Unassociated	Unassociated	Unassociated	Unassociated	Unassociated	Unassociated
GCA_000636795.1	ND	ST9	aadD	KK219410.1	5489	Plasmid	1039	1800	Inc18,Rep1,RepA_N	rep16,rep22,repUS76	Unassociated	Unassociated	Unassociated	Unassociated	Unassociated
GCA_000636795.1	ND	ST9	tet(L)	KK219410.1	5489	Plasmid	2107	3483	Inc18,Rep1,RepA_N	rep16,rep22,repUS76	Unassociated	Unassociated	Unassociated	Unassociated	Unassociated
GCA_000636795.1	ND	ST9	dfrK	KK219410.1	5489	Plasmid	3766	4257	Inc18,Rep1,RepA_N	rep16,rep22,repUS76	Unassociated	Unassociated	Unassociated	Unassociated	Unassociated
GCA_000636795.1	ND	ST9	erm(B)	KK219407.1	5888	Plasmid	2882	3619	Inc18,Rep1,RepA_N	rep16,rep22,repUS76	Unassociated	Unassociated	Unassociated	Unassociated	Unassociated
GCA_000636795.1	ND	ST9	mecA	KK219403.1	16276	Chromosome	2855	4861	Unassociated	Unassociated	Unassociated	Unassociated	SCCmec_type_IVa(2B)	Unassociated	Unassociated
GCA_000636795.1	ND	ST9	blaZ	KK219384.1	77158	Chromosome	70017	70862	Unassociated	Unassociated	Unassociated	Unassociated	Unassociated	Unassociated	Unassociated
GCA_000636795.1	ND	ST9	SA fosB	KK219376.1	234276	Chromosome	105693	106112	Unassociated	Unassociated	Unassociated	Unassociated	Unassociated	Unassociated	Unassociated
GCA_000636815.1	ND	ST398	dfrC	KK219453.1	2134	Plasmid	1151	1636	ND	ND	Unassociated	Unassociated	Unassociated	Unassociated	Unassociated
GCA_000636815.1	ND	ST398	mecA	KK219445.1	16328	Chromosome	3080	5086	Unassociated	Unassociated	Unassociated	Unassociated	SCCmec_type_IVa(2B)	Unassociated	Unassociated
GCA_000636815.1	ND	ST398	blaZ	KK219431.1	118668	Chromosome	71761	72606	Unassociated	Unassociated	Unassociated	Unassociated	Unassociated	Unassociated	Unassociated
GCA_000636815.1	ND	ST398	tet(M)	KK219425.1	649103	Chromosome	293980	295899	Unassociated	Unassociated	Unassociated	Tn916	Unassociated	Unassociated	Unassociated
GCA_000636835.1	ND	ST9	erm(B)	KK219491.1	6559	Plasmid	3553	4290	Inc18,Rep1,RepA_N	rep16,rep22,repUS76	Unassociated	Unassociated	Unassociated	Unassociated	Unassociated
GCA_000636835.1	ND	ST9	aadD	KK219490.1	7473	Plasmid	1039	1800	Inc18,Rep1,RepA_N	rep16,rep22,repUS76	Unassociated	Unassociated	Unassociated	Unassociated	Unassociated
GCA_000636835.1	ND	ST9	tet(L)	KK219490.1	7473	Plasmid	2107	3483	Inc18,Rep1,RepA_N	rep16,rep22,repUS76	Unassociated	Unassociated	Unassociated	Unassociated	Unassociated
GCA_000636835.1	ND	ST9	dfrK	KK219490.1	7473	Plasmid	3766	4257	Inc18,Rep1,RepA_N	rep16,rep22,repUS76	Unassociated	Unassociated	Unassociated	Unassociated	Unassociated
GCA_000636835.1	ND	ST9	mecA	KK219486.1	16285	Chromosome	2864	4870	Unassociated	Unassociated	Unassociated	Unassociated	SCCmec_type_IVa(2B)	Unassociated	Unassociated
GCA_000636835.1	ND	ST9	blaZ	KK219464.1	77072	Chromosome	70017	70862	Unassociated	Unassociated	Unassociated	Unassociated	Unassociated	Unassociated	Unassociated
GCA_000636835.1	ND	ST9	SA fosB	KK219460.1	127505	Chromosome	74347	74766	Unassociated	Unassociated	Unassociated	Unassociated	Unassociated	Unassociated	Unassociated
GCA_000636915.1	ND	ST398	spd	KK219634.1	2562	Plasmid	1437	2210	Rep_trans	rep7a	Unassociated	Unassociated	Unassociated	Unassociated	Unassociated
GCA_000636915.1	ND	ST398	vga(A)V	KK219626.1	5467	Chromosome	73	1647	Unassociated	Unassociated	Tn5406	Unassociated	Unassociated	Unassociated	Unassociated
GCA_000636915.1	ND	ST398	mecA	KK219621.1	14150	Chromosome	3146	5152	Unassociated	Unassociated	Unassociated	Unassociated	SCCmec_type_Vc(5C2&5)	cn_ISSau6	Unassociated
GCA_000636915.1	ND	ST398	tet(M)	KK219610.1	129595	Chromosome	87216	89135	Unassociated	Unassociated	Unassociated	Tn916	Unassociated	Unassociated	Unassociated
GCA_000636915.1	ND	ST398	blaZ	KK219608.1	135752	Chromosome	70812	71657	Unassociated	Unassociated	Unassociated	Unassociated	Unassociated	Unassociated	Unassociated
GCA_000636935.1	ND	ST9	mecA	KK219657.1	53139	Chromosome	39718	41724	Unassociated	Unassociated	Unassociated	Unassociated	SCCmec_type_IVa(2B)	Unassociated	Unassociated
GCA_000636935.1	ND	ST9	blaZ	KK219651.1	77158	Chromosome	70017	70862	Unassociated	Unassociated	Unassociated	Unassociated	Unassociated	Unassociated	Unassociated
GCA_000636935.1	ND	ST9	SA fosB	KK219646.1	127430	Chromosome	74252	74671	Unassociated	Unassociated	Unassociated	Unassociated	Unassociated	Unassociated	Unassociated
GCA_000636955.1	ND	ST398	mecA	KK219701.1	54332	Chromosome	47408	49414	Unassociated	Unassociated	Unassociated	Unassociated	SCCmec_type_Vc(5C2&5)	cn_ISSau6	Unassociated
GCA_000636955.1	ND	ST398	blaZ	KK219697.1	92007	Chromosome	70621	71466	Unassociated	Unassociated	Unassociated	Unassociated	Unassociated	Unassociated	Unassociated
GCA_000636955.1	ND	ST398	vga(A)V	KK219696.1	92927	Chromosome	16820	18394	Unassociated	Unassociated	Tn5406	Unassociated	Unassociated	Unassociated	Unassociated
GCA_000636955.1	ND	ST398	tet(M)	KK219685.1	316749	Chromosome	183390	185309	Unassociated	Unassociated	Unassociated	Tn916	Unassociated	Unassociated	Unassociated
GCA_000636975.1	ND	ST398	dfrC	KK219758.1	2134	Plasmid	499	984	ND	ND	Unassociated	Unassociated	Unassociated	Unassociated	Unassociated
GCA_000636975.1	ND	ST398	erm(C)	KK219756.1	2423	Plasmid	1294	2028	RepL	rep10	Unassociated	Unassociated	Unassociated	Unassociated	Unassociated
GCA_000636975.1	ND	ST398	mecA	KK219749.1	52377	Chromosome	38956	40962	Unassociated	Unassociated	Unassociated	Unassociated	SCCmec_type_IVa(2B)	Unassociated	Unassociated
GCA_000636975.1	ND	ST398	blaZ	KK219746.1	115631	Chromosome	108944	109789	Unassociated	Unassociated	Unassociated	Unassociated	Unassociated	Unassociated	Unassociated
GCA_000636975.1	ND	ST398	vga(A)V	KK219736.1	374661	Chromosome	192278	193852	Unassociated	Unassociated	Tn5406	Unassociated	Unassociated	Unassociated	Unassociated
GCA_000636975.1	ND	ST398	tet(M)	KK219735.1	442124	Chromosome	86679	88598	Unassociated	Unassociated	Unassociated	Tn916	Unassociated	Unassociated	Unassociated
GCA_000636995.1	ND	ST398	dfrC	KK219794.1	2129	Plasmid	1146	1631	Rep1	rep21	Unassociated	Unassociated	Unassociated	Unassociated	Unassociated
GCA_000636995.1	ND	ST398	mecA	KK219781.1	16126	Chromosome	11416	13422	Unassociated	Unassociated	Unassociated	Unassociated	SCCmec_type_IVa(2B)	Unassociated	Unassociated
GCA_000636995.1	ND	ST398	vga(A)V	KK219761.1	573268	Chromosome	395356	396930	Unassociated	Unassociated	Tn5406	Unassociated	Unassociated	Unassociated	Unassociated
GCA_000636995.1	ND	ST398	tet(M)	KK219760.1	643706	Chromosome	288394	290313	Unassociated	Unassociated	Unassociated	Tn916	Unassociated	Unassociated	Unassociated
GCA_000637015.1	ND	ST398	dfrC	KK219833.1	2134	Plasmid	1151	1636	ND	ND	Unassociated	Unassociated	Unassociated	Unassociated	Unassociated
GCA_000637015.1	ND	ST398	mecA	KK219826.1	15796	Chromosome	2375	4381	Unassociated	Unassociated	Unassociated	Unassociated	SCCmec_type_IVa(2B)	Unassociated	Unassociated
GCA_000637015.1	ND	ST398	blaZ	KK219808.1	119927	Chromosome	71069	71914	Unassociated	Unassociated	Unassociated	Unassociated	Unassociated	Unassociated	Unassociated
GCA_000637015.1	ND	ST398	tet(M)	KK219802.1	644084	Chromosome	288896	290815	Unassociated	Unassociated	Unassociated	Tn916	Unassociated	Unassociated	Unassociated
GCA_000637035.1	ND	ST9	str	KK219885.1	1977	Plasmid	21	869	Rep_trans	rep7a	Unassociated	Unassociated	Unassociated	Unassociated	Unassociated
GCA_000637035.1	ND	ST9	aadD	KK219874.1	5490	Plasmid	1039	1800	Inc18,Rep1,RepA_N	rep16,rep22,repUS76	Unassociated	Unassociated	Unassociated	Unassociated	Unassociated
GCA_000637035.1	ND	ST9	tet(L)	KK219874.1	5490	Plasmid	2107	3483	Inc18,Rep1,RepA_N	rep16,rep22,repUS76	Unassociated	Unassociated	Unassociated	Unassociated	Unassociated
GCA_000637035.1	ND	ST9	dfrK	KK219874.1	5490	Plasmid	3766	4257	Inc18,Rep1,RepA_N	rep16,rep22,repUS76	Unassociated	Unassociated	Unassociated	Unassociated	Unassociated
GCA_000637035.1	ND	ST9	erm(B)	KK219871.1	6706	Plasmid	3700	4437	Inc18,Rep1,RepA_N	rep16,rep22,repUS76	Unassociated	Unassociated	Unassociated	Unassociated	Unassociated
GCA_000637035.1	ND	ST9	mecA	KK219867.1	16205	Chromosome	2784	4790	Unassociated	Unassociated	Unassociated	Unassociated	SCCmec_type_IVa(2B)	Unassociated	Unassociated
GCA_000637035.1	ND	ST9	blaZ	KK219850.1	76888	Chromosome	69747	70592	Unassociated	Unassociated	Unassociated	Unassociated	Unassociated	Unassociated	Unassociated
GCA_000637035.1	ND	ST9	SA fosB	KK219839.1	266239	Chromosome	105751	106170	Unassociated	Unassociated	Unassociated	Unassociated	Unassociated	Unassociated	Unassociated
GCA_000637055.1	ND	ST398	dfrC	KK219928.1	2628	Plasmid	1146	1631	ND	ND	Unassociated	Unassociated	Unassociated	Unassociated	Unassociated
GCA_000637055.1	ND	ST398	mecA	KK219913.1	16387	Chromosome	2966	4972	Unassociated	Unassociated	Unassociated	Unassociated	SCCmec_type_IVa(2B)	Unassociated	Unassociated
GCA_000637055.1	ND	ST398	blaZ	KK219904.1	43496	Chromosome	42743	43496	Unassociated	Unassociated	Unassociated	Unassociated	Unassociated	Unassociated	Unassociated
GCA_000637055.1	ND	ST398	vga(A)V	KK219892.1	335367	Chromosome	157504	159078	Unassociated	Unassociated	Tn5406	Unassociated	Unassociated	Unassociated	Unassociated
GCA_000637055.1	ND	ST398	tet(M)	KK219891.1	644070	Chromosome	288947	290866	Unassociated	Unassociated	Unassociated	Tn916	Unassociated	Unassociated	Unassociated
GCA_000637115.1	ND	ST398	aadD	KK220067.1	1250	Plasmid	1	585	ND	ND	Unassociated	Unassociated	Unassociated	Unassociated	Unassociated
GCA_000637115.1	ND	ST398	spd	KK220064.1	1841	Plasmid	67	840	Rep_trans	rep7a	Unassociated	Unassociated	Unassociated	Unassociated	Unassociated
GCA_000637115.1	ND	ST398	dfrC	KK220062.1	2134	Plasmid	499	984	ND	ND	Unassociated	Unassociated	Unassociated	Unassociated	Unassociated
GCA_000637115.1	ND	ST398	erm(C)	KK220056.1	4613	Unclassified	2653	3387	Unassociated	Unassociated	Unassociated	Unassociated	Unassociated	Unassociated	Unassociated
GCA_000637115.1	ND	ST398	tet(L)	KK220056.1	4613	Unclassified	3571	4613	Unassociated	Unassociated	Unassociated	Unassociated	Unassociated	Unassociated	Unassociated
GCA_000637115.1	ND	ST398	vga(A)V	KK220053.1	5464	Chromosome	3816	5390	Unassociated	Unassociated	Tn5406	Unassociated	Unassociated	Unassociated	Unassociated
GCA_000637115.1	ND	ST398	mecA	KK220049.1	16326	Chromosome	2966	4972	Unassociated	Unassociated	Unassociated	Unassociated	SCCmec_type_IVa(2B)	Unassociated	Unassociated
GCA_000637115.1	ND	ST398	blaZ	KK220032.1	136005	Chromosome	70565	71410	Unassociated	Unassociated	Unassociated	Unassociated	Unassociated	Unassociated	Unassociated
GCA_000637115.1	ND	ST398	tet(M)	KK220026.1	425377	Chromosome	70297	72216	Unassociated	Unassociated	Unassociated	Tn916	Unassociated	Unassociated	Unassociated
GCA_000637135.1	ND	ST398	erm(C)	KK220104.1	2415	Plasmid	1286	2020	Rep1,RepL	rep10,rep21	Unassociated	Unassociated	Unassociated	Unassociated	Unassociated
GCA_000637135.1	ND	ST398	spd	KK220096.1	3999	Plasmid	168	941	ND	ND	Unassociated	Unassociated	Unassociated	Unassociated	Unassociated
GCA_000637135.1	ND	ST398	tet(L)	KK220093.1	6382	Plasmid	3601	4977	Inc18,Rep1,RepA_N	rep16,rep22,repUS76	Unassociated	Unassociated	Unassociated	Unassociated	Unassociated
GCA_000637135.1	ND	ST398	dfrK	KK220093.1	6382	Plasmid	2827	3318	Inc18,Rep1,RepA_N	rep16,rep22,repUS76	Unassociated	Unassociated	Unassociated	Unassociated	Unassociated
GCA_000637135.1	ND	ST398	mecA	KK220090.1	13646	Chromosome	3146	5152	Unassociated	Unassociated	Unassociated	Unassociated	SCCmec_type_Vc(5C2&5)	cn_ISSau6	Unassociated
GCA_000637135.1	ND	ST398	blaZ	KK220077.1	135765	Chromosome	70792	71637	Unassociated	Unassociated	Unassociated	Unassociated	Unassociated	Unassociated	Unassociated
GCA_000637135.1	ND	ST398	tet(M)	KK220073.1	164222	Chromosome	143771	145690	Unassociated	Unassociated	Unassociated	Tn916	Unassociated	Unassociated	Unassociated
GCA_000637135.1	ND	ST398	vga(A)V	KK220070.1	616770	Chromosome	441103	442677	Unassociated	Unassociated	Tn5406	Unassociated	Unassociated	Unassociated	Unassociated
GCA_000637155.1	ND	ST398	aadD	KK220136.1	1457	Plasmid	377	1138	ND	ND	Unassociated	Unassociated	Unassociated	Unassociated	Unassociated
GCA_000637155.1	ND	ST398	dfrC	KK220133.1	2152	Plasmid	1151	1636	ND	ND	Unassociated	Unassociated	Unassociated	Unassociated	Unassociated
GCA_000637155.1	ND	ST398	erm(C)	KK220129.1	3634	Unclassified	2907	3634	Unassociated	Unassociated	Unassociated	Unassociated	Unassociated	Unassociated	Unassociated
GCA_000637155.1	ND	ST398	mecA	KK220115.1	58081	Chromosome	41612	43618	Unassociated	Unassociated	Unassociated	Unassociated	SCCmec_type_IVc(2B)	Unassociated	Unassociated
GCA_000637155.1	ND	ST398	blaZ	KK220113.1	224165	Chromosome	159136	159981	Unassociated	Unassociated	Unassociated	Unassociated	Unassociated	Unassociated	Unassociated
GCA_000637155.1	ND	ST398	fexA	KK220110.1	525597	Chromosome	395561	396988	Unassociated	Unassociated	Tn558	Unassociated	Unassociated	Unassociated	Unassociated
GCA_000637155.1	ND	ST398	tet(M)	KK220109.1	633215	Chromosome	278135	280054	Unassociated	Unassociated	Unassociated	Tn916	Unassociated	Unassociated	Unassociated
GCA_000637175.1	ND	ST398	dfrC	KK220168.1	2152	Plasmid	1151	1636	ND	ND	Unassociated	Unassociated	Unassociated	Unassociated	Unassociated
GCA_000637175.1	ND	ST398	spd	KK220167.1	3074	Plasmid	1279	2052	Rep_trans	rep7a	Unassociated	Unassociated	Unassociated	Unassociated	Unassociated
GCA_000637175.1	ND	ST398	mecA	KK220157.1	19664	Chromosome	3197	5203	Unassociated	Unassociated	Unassociated	Unassociated	SCCmec_type_IVc(2B)	Unassociated	Unassociated
GCA_000637175.1	ND	ST398	blaZ	KK220144.1	108008	Chromosome	42946	43791	Unassociated	Unassociated	Unassociated	Unassociated	Unassociated	Unassociated	Unassociated
GCA_000637175.1	ND	ST398	tet(M)	KK220139.1	442111	Chromosome	87032	88951	Unassociated	Unassociated	Unassociated	Tn916	Unassociated	Unassociated	Unassociated
GCA_000637175.1	ND	ST398	fexA	KK220138.1	663247	Chromosome	443431	444858	Unassociated	Unassociated	Tn558	Unassociated	Unassociated	Unassociated	Unassociated
GCA_000637195.1	ND	ST97	tet(K)	KK220224.1	5026	Plasmid	3507	4886	Rep_trans	rep7a	Unassociated	Unassociated	Unassociated	Unassociated	Unassociated
GCA_000637195.1	ND	ST97	vga(A)V	KK220223.1	5460	Chromosome	70	1644	Unassociated	Unassociated	Tn5406	Unassociated	Unassociated	Unassociated	Unassociated
GCA_000637195.1	ND	ST97	blaZ	KK220190.1	59609	Chromosome	55660	56508	Unassociated	Unassociated	Tn552	Unassociated	Unassociated	Unassociated	Unassociated
GCA_000637195.1	ND	ST97	tet(M)	KK220189.1	72063	Chromosome	49932	51851	Unassociated	Unassociated	Unassociated	Tn916	Unassociated	Unassociated	Unassociated
GCA_000637195.1	ND	ST97	mecA	KK220185.1	77940	Chromosome	47454	49460	Unassociated	Unassociated	Unassociated	Unassociated	SCCmec_type_Vc(5C2&5)	cn_ISSau6	Unassociated
GCA_000637215.1	ND	ST398	str	KK220261.1	4420	Plasmid	185	1033	Rep_trans	rep7a	Unassociated	Unassociated	Unassociated	Unassociated	Unassociated
GCA_000637215.1	ND	ST398	mecA	KK220256.1	18426	Chromosome	5390	7396	Unassociated	Unassociated	Unassociated	Unassociated	SCCmec_type_IVa(2B)	Unassociated	Unassociated
GCA_000637215.1	ND	ST398	dfrC	KK220256.1	18426	Chromosome	1151	1636	Unassociated	Unassociated	Unassociated	Unassociated	SCCmec_type_IVa(2B)	cn_ISSau6	Unassociated
GCA_000637215.1	ND	ST398	blaZ	KK220237.1	142987	Chromosome	77699	78544	Unassociated	Unassociated	Unassociated	Unassociated	Unassociated	Unassociated	Unassociated
GCA_000637215.1	ND	ST398	vga(A)V	KK220236.1	178917	Chromosome	3403	4977	Unassociated	Unassociated	Tn5406	Unassociated	Unassociated	Unassociated	Unassociated
GCA_000637255.1	2009	ST398	tet(K)	KK220335.1	3404	Plasmid	1840	3219	Rep_trans	rep7a	Unassociated	Unassociated	Unassociated	Unassociated	Unassociated
GCA_000637255.1	2009	ST398	tet(L)	KK220330.1	6330	Plasmid	1112	2488	Rep1	rep22	Unassociated	Unassociated	Unassociated	Unassociated	Unassociated
GCA_000637255.1	2009	ST398	dfrK	KK220330.1	6330	Plasmid	2771	3262	Rep1	rep22	Unassociated	Unassociated	Unassociated	Unassociated	Unassociated
GCA_000637255.1	2009	ST398	mecA	KK220315.1	50121	Chromosome	47525	49531	Unassociated	Unassociated	Unassociated	Unassociated	SCCmec_type_Vc(5C2&5)	cn_ISSau6	Unassociated
GCA_000637255.1	2009	ST398	blaZ	KK220311.1	126920	Chromosome	61232	62077	Unassociated	Unassociated	Unassociated	Unassociated	Unassociated	Unassociated	Unassociated
GCA_000637255.1	2009	ST398	tet(M)	KK220305.1	441900	Chromosome	86686	88605	Unassociated	Unassociated	Unassociated	Tn916	Unassociated	Unassociated	Unassociated
GCA_000637255.1	2009	ST398	ant(9)-Ia	KK220304.1	619154	Chromosome	444349	445131	Unassociated	Unassociated	Tn554	Unassociated	Unassociated	Unassociated	Unassociated
GCA_000637255.1	2009	ST398	erm(A)	KK220304.1	619154	Chromosome	443492	444223	Unassociated	Unassociated	Tn554	Unassociated	Unassociated	Unassociated	Unassociated
GCA_000637275.1	2010	ST398	tet(K)	KK220375.1	4803	Plasmid	3236	4615	Rep_trans	rep7a	Unassociated	Unassociated	Unassociated	Unassociated	Unassociated
GCA_000637275.1	2010	ST398	erm(B)	KK220373.1	6559	Plasmid	3553	4290	Inc18,Rep1,RepA_N	rep16,rep22,repUS76	Unassociated	Unassociated	Unassociated	Unassociated	Unassociated
GCA_000637275.1	2010	ST398	aadD	KK220372.1	7426	Plasmid	992	1753	Inc18,Rep1,RepA_N	rep16,rep22,repUS76	Unassociated	Unassociated	Unassociated	Unassociated	Unassociated
GCA_000637275.1	2010	ST398	tet(L)	KK220372.1	7426	Plasmid	2060	3436	Inc18,Rep1,RepA_N	rep16,rep22,repUS76	Unassociated	Unassociated	Unassociated	Unassociated	Unassociated
GCA_000637275.1	2010	ST398	dfrK	KK220372.1	7426	Plasmid	3719	4210	Inc18,Rep1,RepA_N	rep16,rep22,repUS76	Unassociated	Unassociated	Unassociated	Unassociated	Unassociated
GCA_000637275.1	2010	ST398	mecA	KK220368.1	16690	Chromosome	3181	5187	Unassociated	Unassociated	Unassociated	Unassociated	SCCmec_type_Vc(5C2&5)	Tn6191	Unassociated
GCA_000637275.1	2010	ST398	blaZ	KK220365.1	24125	Chromosome	9971	10819	Unassociated	Unassociated	Tn552	Unassociated	Unassociated	Unassociated	Unassociated
GCA_000637275.1	2010	ST398	dfrG	KK220365.1	24125	Chromosome	6732	7229	Unassociated	Unassociated	Unassociated	Unassociated	Unassociated	Unassociated	Unassociated
GCA_000637275.1	2010	ST398	tet(M)	KK220344.1	440712	Chromosome	85524	87443	Unassociated	Unassociated	Unassociated	Tn916	Unassociated	Unassociated	Unassociated
GCA_000637275.1	2010	ST398	ant(9)-Ia	KK220343.1	475767	Chromosome	301267	302049	Unassociated	Unassociated	Tn6133	Unassociated	Unassociated	Unassociated	Unassociated
GCA_000637275.1	2010	ST398	vga(E)	KK220343.1	475767	Chromosome	295427	297001	Unassociated	Unassociated	Tn6133	Unassociated	Unassociated	Unassociated	Unassociated
GCA_000637275.1	2010	ST398	erm(A)	KK220343.1	475767	Chromosome	300410	301141	Unassociated	Unassociated	Tn6133	Unassociated	Unassociated	Unassociated	Unassociated
GCA_000637295.1	ND	ST398	dfrC	KK220421.1	2134	Plasmid	1151	1636	ND	ND	Unassociated	Unassociated	Unassociated	Unassociated	Unassociated
GCA_000637295.1	ND	ST398	mecA	KK220409.1	52216	Chromosome	38795	40801	Unassociated	Unassociated	Unassociated	Unassociated	SCCmec_type_IVa(2B)	Unassociated	Unassociated
GCA_000637295.1	ND	ST398	blaZ	KK220403.1	185608	Chromosome	78559	79404	Unassociated	Unassociated	Unassociated	Unassociated	Unassociated	Unassociated	Unassociated
GCA_000637295.1	ND	ST398	vga(A)V	KK220399.1	340821	Chromosome	158433	160007	Unassociated	Unassociated	Tn5406	Unassociated	Unassociated	Unassociated	Unassociated
GCA_000637295.1	ND	ST398	tet(M)	KK220398.1	680706	Chromosome	325691	327610	Unassociated	Unassociated	Unassociated	Tn916	Unassociated	Unassociated	Unassociated
GCA_000637315.1	2010	ST398	tet(K)	KK220449.1	5340	Plasmid	3727	5106	Rep_trans	rep7a	Unassociated	Unassociated	Unassociated	cn_ISSau6	Unassociated
GCA_000637315.1	2010	ST398	mecA	KK220446.1	16406	Chromosome	3146	5152	Unassociated	Unassociated	Unassociated	Unassociated	SCCmec_type_Vc(5C2&5)	cn_ISSau6	Unassociated
GCA_000637315.1	2010	ST398	blaZ	KK220430.1	135988	Chromosome	70243	71088	Unassociated	Unassociated	Unassociated	Unassociated	Unassociated	Unassociated	Unassociated
GCA_000637315.1	2010	ST398	tet(M)	KK220425.1	680059	Chromosome	327283	329202	Unassociated	Unassociated	Unassociated	Tn916	Unassociated	Unassociated	Unassociated
GCA_000637335.1	2010	ST398	aac(6')-aph(2'')	KK220492.1	2104	Plasmid	493	1932	Rep1	rep21	Unassociated	Unassociated	Unassociated	Unassociated	Unassociated
GCA_000637335.1	2010	ST398	blaZ	KK220484.1	16591	Chromosome	14637	15482	Unassociated	Unassociated	Unassociated	Unassociated	Unassociated	Unassociated	Unassociated
GCA_000637335.1	2010	ST398	mecA	KK220471.1	53384	Chromosome	39963	41969	Unassociated	Unassociated	Unassociated	Unassociated	SCCmec_type_IVa(2B)	Unassociated	Unassociated
GCA_000637335.1	2010	ST398	tet(M)	KK220462.1	154098	Chromosome	58542	60461	Unassociated	Unassociated	Unassociated	Tn916	Unassociated	Unassociated	Unassociated
GCA_000637335.1	2010	ST398	dfrK	KK220458.1	276717	Chromosome	107224	107715	Unassociated	Unassociated	Tn559	Unassociated	Unassociated	Unassociated	Unassociated
GCA_000637355.1	2010	ST398	erm(C)	KK220545.1	1406	Plasmid	355	1089	ND	ND	Unassociated	Unassociated	Unassociated	Unassociated	Unassociated
GCA_000637355.1	2010	ST398	str	KK220538.1	3862	Plasmid	1	818	ND	ND	Unassociated	Unassociated	Unassociated	Unassociated	Unassociated
GCA_000637355.1	2010	ST398	tet(K)	KK220533.1	5234	Plasmid	3667	5046	Rep_trans	rep7a	Unassociated	Unassociated	Unassociated	Unassociated	Unassociated
GCA_000637355.1	2010	ST398	erm(B)	KK220531.1	5408	Plasmid	673	1410	ND	ND	Tn917	Unassociated	Unassociated	Unassociated	Unassociated
GCA_000637355.1	2010	ST398	blaZ	KK220528.1	9440	Plasmid	3682	4530	Rep_trans	rep7a	Tn552	Unassociated	Unassociated	Unassociated	Unassociated
GCA_000637355.1	2010	ST398	dfrG	KK220528.1	9440	Plasmid	443	940	Rep_trans	rep7a	Unassociated	Unassociated	Unassociated	Unassociated	Unassociated
GCA_000637355.1	2010	ST398	mecA	KK220527.1	14207	Chromosome	4889	6895	Unassociated	Unassociated	Unassociated	Unassociated	SCCmec_type_Vc(5C2&5)	cn_ISSau6	Unassociated
GCA_000637355.1	2010	ST398	tet(M)	KK220513.1	72901	Chromosome	58698	60617	Unassociated	Unassociated	Unassociated	Tn916	Unassociated	Unassociated	Unassociated
GCA_000637355.1	2010	ST398	ant(9)-Ia	KK220505.1	242807	Chromosome	67267	68049	Unassociated	Unassociated	Tn6133	Unassociated	Unassociated	Unassociated	Unassociated
GCA_000637355.1	2010	ST398	vga(E)	KK220505.1	242807	Chromosome	61427	63001	Unassociated	Unassociated	Tn6133	Unassociated	Unassociated	Unassociated	Unassociated
GCA_000637355.1	2010	ST398	erm(A)	KK220505.1	242807	Chromosome	66410	67141	Unassociated	Unassociated	Tn6133	Unassociated	Unassociated	Unassociated	Unassociated
GCA_000637375.1	2010	ST398	aadD	KK220604.1	1302	Plasmid	255	1016	Rep1	rep22	Unassociated	Unassociated	Unassociated	Unassociated	Unassociated
GCA_000637375.1	2010	ST398	erm(C)	KK220603.1	1392	Plasmid	263	997	Rep1	rep22	Unassociated	Unassociated	Unassociated	Unassociated	Unassociated
GCA_000637375.1	2010	ST398	aac(6')-aph(2'')	KK220590.1	2108	Plasmid	495	1934	Rep1	rep22	Unassociated	Unassociated	Unassociated	Unassociated	Unassociated
GCA_000637375.1	2010	ST398	erm(T)	KK220586.1	5182	Plasmid	2269	3003	Rep1	rep22	Unassociated	Unassociated	Unassociated	Unassociated	Unassociated
GCA_000637375.1	2010	ST398	tet(L)	KK220586.1	5182	Plasmid	249	1625	Rep1	rep22	Unassociated	Unassociated	Unassociated	Unassociated	Unassociated
GCA_000637375.1	2010	ST398	mecA	KK220579.1	16771	Chromosome	3350	5356	Unassociated	Unassociated	Unassociated	Unassociated	SCCmec_type_IVa(2B)	Unassociated	Unassociated
GCA_000637375.1	2010	ST398	blaZ	KK220564.1	47489	Chromosome	45536	46381	Unassociated	Unassociated	Unassociated	Unassociated	Unassociated	Unassociated	Unassociated
GCA_000637375.1	2010	ST398	dfrK	KK220555.1	126987	Chromosome	107035	107526	Unassociated	Unassociated	Tn559	Unassociated	Unassociated	Unassociated	Unassociated
GCA_000637375.1	2010	ST398	tet(M)	KK220549.1	413877	Chromosome	58698	60617	Unassociated	Unassociated	Unassociated	Tn916	Unassociated	Unassociated	Unassociated
GCA_000637395.1	ND	ST398	dfrC	KK220631.1	2134	Plasmid	1151	1636	ND	ND	Unassociated	Unassociated	Unassociated	Unassociated	Unassociated
GCA_000637395.1	ND	ST398	mecA	KK220626.1	15345	Chromosome	1924	3930	Unassociated	Unassociated	Unassociated	Unassociated	SCCmec_type_IVa(2B)	Unassociated	Unassociated
GCA_000637395.1	ND	ST398	blaZ	KK220609.1	185471	Chromosome	78439	79284	Unassociated	Unassociated	Unassociated	Unassociated	Unassociated	Unassociated	Unassociated
GCA_000637395.1	ND	ST398	vga(A)V	KK220607.1	476197	Chromosome	293809	295383	Unassociated	Unassociated	Tn5406	Unassociated	Unassociated	Unassociated	Unassociated
GCA_000637395.1	ND	ST398	tet(M)	KK220606.1	571194	Chromosome	287581	289500	Unassociated	Unassociated	Unassociated	Tn916	Unassociated	Unassociated	Unassociated
GCA_000637415.1	2011	ST398	aadD	KK220695.1	1302	Plasmid	287	1048	Rep_trans	rep7a	Unassociated	Unassociated	Unassociated	Unassociated	Unassociated
GCA_000637415.1	2011	ST398	tet(K)	KK220662.1	5074	Plasmid	3507	4886	Rep_trans	rep7a	Unassociated	Unassociated	Unassociated	Unassociated	Unassociated
GCA_000637415.1	2011	ST398	vga(A)V	KK220661.1	5461	Chromosome	73	1647	Unassociated	Unassociated	Tn5406	Unassociated	Unassociated	Unassociated	Unassociated
GCA_000637415.1	2011	ST398	erm(T)	KK220659.1	8811	Plasmid	3881	4615	ND	ND	Unassociated	Unassociated	Unassociated	Unassociated	Unassociated
GCA_000637415.1	2011	ST398	tet(L)	KK220659.1	8811	Plasmid	250	1626	ND	ND	Unassociated	Unassociated	Unassociated	Unassociated	Unassociated
GCA_000637415.1	2011	ST398	dfrK	KK220659.1	8811	Plasmid	1909	2400	ND	ND	Unassociated	Unassociated	Unassociated	Unassociated	Unassociated
GCA_000637415.1	2011	ST398	mecA	KK220649.1	61859	Chromosome	31295	33301	Unassociated	Unassociated	Unassociated	Unassociated	SCCmec_type_Vc(5C2&5)	cn_ISSau6	Unassociated
GCA_000637415.1	2011	ST398	blaZ	KK220647.1	77701	Chromosome	44481	45326	Unassociated	Unassociated	Unassociated	Unassociated	Unassociated	Unassociated	Unassociated
GCA_000637415.1	2011	ST398	tet(M)	KK220636.1	441774	Chromosome	86595	88514	Unassociated	Unassociated	Unassociated	Tn916	Unassociated	Unassociated	Unassociated
GCA_000637435.1	2011	ST398	aac(6')-aph(2'')	KK220751.1	2103	Plasmid	492	1931	ND	ND	Unassociated	Unassociated	Unassociated	Unassociated	Unassociated
GCA_000637435.1	2011	ST398	mecA	KK220738.1	15185	Chromosome	1764	3770	Unassociated	Unassociated	Unassociated	Unassociated	SCCmec_type_IVa(2B)	Unassociated	Unassociated
GCA_000637435.1	2011	ST398	blaZ	KK220715.1	72309	Chromosome	70356	71201	Unassociated	Unassociated	Unassociated	Unassociated	Unassociated	Unassociated	Unassociated
GCA_000637435.1	2011	ST398	tet(M)	KK220708.1	182941	Chromosome	87386	89305	Unassociated	Unassociated	Unassociated	Tn916	Unassociated	Unassociated	Unassociated
GCA_000637435.1	2011	ST398	dfrK	KK220706.1	276965	Chromosome	107035	107526	Unassociated	Unassociated	Tn559	Unassociated	Unassociated	Unassociated	Unassociated
GCA_000637455.1	2011	ST398	erm(B)	KK220786.1	1297	Plasmid	807	1297	Rep1,RepA_N	rep21,repUS76	Unassociated	Unassociated	Unassociated	Unassociated	Unassociated
GCA_000637455.1	2011	ST398	dfrC	KK220783.1	2134	Plasmid	1151	1636	Rep1,RepA_N	rep21,repUS76	Unassociated	Unassociated	Unassociated	Unassociated	Unassociated
GCA_000637455.1	2011	ST398	mecA	KK220777.1	16486	Chromosome	3065	5071	Unassociated	Unassociated	Unassociated	Unassociated	SCCmec_type_IVa(2B)	Unassociated	Unassociated
GCA_000637455.1	2011	ST398	blaZ	KK220761.1	126192	Chromosome	78232	79077	Unassociated	Unassociated	Unassociated	Unassociated	Unassociated	Unassociated	Unassociated
GCA_000637455.1	2011	ST398	tet(M)	KK220755.1	440017	Chromosome	84516	86435	Unassociated	Unassociated	Unassociated	Tn916	Unassociated	Unassociated	Unassociated
GCA_000637455.1	2011	ST398	vga(A)V	KK220754.1	578022	Chromosome	395634	397208	Unassociated	Unassociated	Tn5406	Unassociated	Unassociated	Unassociated	Unassociated
GCA_000637475.1	2011	ST398	aadD	KK220839.1	1302	Plasmid	287	1048	Rep_trans	rep7a	Unassociated	Unassociated	Unassociated	Unassociated	Unassociated
GCA_000637475.1	2011	ST398	spd	KK220826.1	3999	Plasmid	2454	3227	Rep_trans	rep7a	Unassociated	Unassociated	Unassociated	Unassociated	Unassociated
GCA_000637475.1	2011	ST398	erm(T)	KK220825.1	5090	Plasmid	3881	4615	Inc18,RepA_N	rep16,repUS76	Unassociated	Unassociated	Unassociated	Unassociated	Unassociated
GCA_000637475.1	2011	ST398	tet(L)	KK220825.1	5090	Plasmid	250	1626	Inc18,RepA_N	rep16,repUS76	Unassociated	Unassociated	Unassociated	Unassociated	Unassociated
GCA_000637475.1	2011	ST398	dfrK	KK220825.1	5090	Plasmid	1909	2400	Inc18,RepA_N	rep16,repUS76	Unassociated	Unassociated	Unassociated	Unassociated	Unassociated
GCA_000637475.1	2011	ST398	tet(K)	KK220823.1	5213	Plasmid	3694	5073	Rep_trans	rep7a	Unassociated	Unassociated	Unassociated	Unassociated	Unassociated
GCA_000637475.1	2011	ST398	vga(A)V	KK220821.1	5466	Chromosome	78	1652	Unassociated	Unassociated	Tn5406	Unassociated	Unassociated	Unassociated	Unassociated
GCA_000637475.1	2011	ST398	mecA	KK220814.1	16411	Chromosome	3151	5157	Unassociated	Unassociated	Unassociated	Unassociated	SCCmec_type_Vc(5C2&5)	cn_ISSau6	Unassociated
GCA_000637475.1	2011	ST398	blaZ	KK220798.1	137492	Chromosome	71785	72630	Unassociated	Unassociated	Unassociated	Unassociated	Unassociated	Unassociated	Unassociated
GCA_000637475.1	2011	ST398	tet(M)	KK220790.1	439016	Chromosome	83837	85756	Unassociated	Unassociated	Unassociated	Tn916	Unassociated	Unassociated	Unassociated
GCA_000637495.1	ND	ST398	tet(L)	KK220875.1	1236	Plasmid	197	1236	Inc18	repUS18	Unassociated	Unassociated	Unassociated	Unassociated	Unassociated
GCA_000637495.1	ND	ST398	aadD	KK220871.1	2064	Plasmid	629	1390	Inc18	repUS18	Unassociated	Unassociated	Unassociated	Unassociated	Unassociated
GCA_000637495.1	ND	ST398	dfrC	KK220870.1	2134	Plasmid	499	984	ND	ND	Unassociated	Unassociated	Unassociated	Unassociated	Unassociated
GCA_000637495.1	ND	ST398	mecA	KK220856.1	52016	Chromosome	38595	40601	Unassociated	Unassociated	Unassociated	Unassociated	SCCmec_type_IVa(2B)	Unassociated	Unassociated
GCA_000637495.1	ND	ST398	tet(M)	KK220852.1	85236	Chromosome	70724	72643	Unassociated	Unassociated	Unassociated	Tn916	Unassociated	Unassociated	Unassociated
GCA_000637495.1	ND	ST398	blaZ	KK220847.1	185417	Chromosome	78322	79167	Unassociated	Unassociated	Unassociated	Unassociated	Unassociated	Unassociated	Unassociated
GCA_000637515.1	ND	ST398	tet(L)	KK220909.1	1241	Plasmid	199	1241	ND	ND	Unassociated	Unassociated	Unassociated	Unassociated	Unassociated
GCA_000637515.1	ND	ST398	aadD	KK220905.1	1892	Unclassified	675	1436	Unassociated	Unassociated	Unassociated	Unassociated	Unassociated	Unassociated	Unassociated
GCA_000637515.1	ND	ST398	dfrC	KK220904.1	2134	Plasmid	499	984	ND	ND	Unassociated	Unassociated	Unassociated	Unassociated	Unassociated
GCA_000637515.1	ND	ST398	mecA	KK220889.1	52057	Chromosome	38636	40642	Unassociated	Unassociated	Unassociated	Unassociated	SCCmec_type_IVa(2B)	Unassociated	Unassociated
GCA_000637515.1	ND	ST398	blaZ	KK220882.1	185190	Chromosome	78339	79184	Unassociated	Unassociated	Unassociated	Unassociated	Unassociated	Unassociated	Unassociated
GCA_000637515.1	ND	ST398	tet(M)	KK220878.1	376042	Chromosome	20702	22621	Unassociated	Unassociated	Unassociated	Tn916	Unassociated	Unassociated	Unassociated
GCA_000637515.1	ND	ST398	vga(A)V	KK220877.1	577596	Chromosome	395049	396623	Unassociated	Unassociated	Tn5406	Unassociated	Unassociated	Unassociated	Unassociated
GCA_000637535.1	ND	ST398	tet(L)	KK220944.1	1648	Plasmid	1	1029	Inc18,Rep1	repUS12,repUS18	Unassociated	Unassociated	Unassociated	Unassociated	Unassociated
GCA_000637535.1	ND	ST398	dfrC	KK220942.1	2134	Plasmid	1151	1636	ND	ND	Unassociated	Unassociated	Unassociated	Unassociated	Unassociated
GCA_000637535.1	ND	ST398	mecA	KK220933.1	16387	Chromosome	2966	4972	Unassociated	Unassociated	Unassociated	Unassociated	SCCmec_type_IVa(2B)	Unassociated	Unassociated
GCA_000637535.1	ND	ST398	blaZ	KK220913.1	178125	Chromosome	70764	71609	Unassociated	Unassociated	Unassociated	Unassociated	Unassociated	Unassociated	Unassociated
GCA_000637535.1	ND	ST398	vga(A)V	KK220911.1	338220	Chromosome	155832	157406	Unassociated	Unassociated	Tn5406	Unassociated	Unassociated	Unassociated	Unassociated
GCA_000637535.1	ND	ST398	tet(M)	KK220910.1	572784	Chromosome	289185	291104	Unassociated	Unassociated	Unassociated	Tn916	Unassociated	Unassociated	Unassociated
GCA_000637555.1	ND	ST398	tet(L)	KK220977.1	1246	Plasmid	1	1246	ND	ND	Unassociated	Unassociated	Unassociated	Unassociated	Unassociated
GCA_000637555.1	ND	ST398	aadD	KK220974.1	1735	Unclassified	961	1722	Unassociated	Unassociated	Unassociated	Unassociated	Unassociated	Unassociated	Unassociated
GCA_000637555.1	ND	ST398	dfrC	KK220973.1	2134	Plasmid	499	984	ND	ND	Unassociated	Unassociated	Unassociated	Unassociated	Unassociated
GCA_000637555.1	ND	ST398	mecA	KK220960.1	51936	Chromosome	38515	40521	Unassociated	Unassociated	Unassociated	Unassociated	SCCmec_type_IVa(2B)	Unassociated	Unassociated
GCA_000637555.1	ND	ST398	blaZ	KK220952.1	185235	Chromosome	78203	79048	Unassociated	Unassociated	Unassociated	Unassociated	Unassociated	Unassociated	Unassociated
GCA_000637555.1	ND	ST398	tet(M)	KK220948.1	370639	Chromosome	87026	88945	Unassociated	Unassociated	Unassociated	Tn916	Unassociated	Unassociated	Unassociated
GCA_000637555.1	ND	ST398	vga(A)V	KK220947.1	426297	Chromosome	243277	244851	Unassociated	Unassociated	Tn5406	Unassociated	Unassociated	Unassociated	Unassociated
GCA_000637575.1	ND	ST398	mecA	KK220998.1	18582	Chromosome	5390	7396	Unassociated	Unassociated	Unassociated	Unassociated	SCCmec_type_IVa(2B)	Unassociated	Unassociated
GCA_000637575.1	ND	ST398	dfrC	KK220998.1	18582	Chromosome	1151	1636	Unassociated	Unassociated	Unassociated	Unassociated	SCCmec_type_IVa(2B)	cn_ISSau6	Unassociated
GCA_000637575.1	ND	ST398	blaZ	KK220983.1	178052	Chromosome	71254	72099	Unassociated	Unassociated	Unassociated	Unassociated	Unassociated	Unassociated	Unassociated
GCA_000637575.1	ND	ST398	vga(A)V	KK220981.1	475434	Chromosome	292682	294256	Unassociated	Unassociated	Tn5406	Unassociated	Unassociated	Unassociated	Unassociated
GCA_000637575.1	ND	ST398	tet(M)	KK220980.1	643778	Chromosome	288445	290364	Unassociated	Unassociated	Unassociated	Tn916	Unassociated	Unassociated	Unassociated
GCA_000637595.1	ND	ST398	dfrC	KK221037.1	2134	Plasmid	1151	1636	ND	ND	Unassociated	Unassociated	Unassociated	Unassociated	Unassociated
GCA_000637595.1	ND	ST398	mecA	KK221019.1	51936	Chromosome	38515	40521	Unassociated	Unassociated	Unassociated	Unassociated	SCCmec_type_IVa(2B)	Unassociated	Unassociated
GCA_000637595.1	ND	ST398	blaZ	KK221012.1	149976	Chromosome	42953	43798	Unassociated	Unassociated	Unassociated	Unassociated	Unassociated	Unassociated	Unassociated
GCA_000637595.1	ND	ST398	vga(A)V	KK221008.1	339435	Chromosome	157047	158621	Unassociated	Unassociated	Tn5406	Unassociated	Unassociated	Unassociated	Unassociated
GCA_000637595.1	ND	ST398	tet(M)	KK221007.1	666088	Chromosome	310782	312701	Unassociated	Unassociated	Unassociated	Tn916	Unassociated	Unassociated	Unassociated
GCA_000637615.1	ND	ST398	aadD	KK221077.1	1085	Plasmid	1	670	ND	ND	Unassociated	Unassociated	Unassociated	Unassociated	Unassociated
GCA_000637615.1	ND	ST398	tet(L)	KK221076.1	1196	Plasmid	197	1196	ND	ND	Unassociated	Unassociated	Unassociated	Unassociated	Unassociated
GCA_000637615.1	ND	ST398	dfrC	KK221075.1	2134	Plasmid	1151	1636	ND	ND	Unassociated	Unassociated	Unassociated	Unassociated	Unassociated
GCA_000637615.1	ND	ST398	mecA	KK221070.1	16387	Chromosome	2966	4972	Unassociated	Unassociated	Unassociated	Unassociated	SCCmec_type_IVa(2B)	Unassociated	Unassociated
GCA_000637615.1	ND	ST398	blaZ	KK221050.1	178030	Chromosome	71179	72024	Unassociated	Unassociated	Unassociated	Unassociated	Unassociated	Unassociated	Unassociated
GCA_000637615.1	ND	ST398	vga(A)V	KK221047.1	338932	Chromosome	156385	157959	Unassociated	Unassociated	Tn5406	Unassociated	Unassociated	Unassociated	Unassociated
GCA_000637615.1	ND	ST398	tet(M)	KK221046.1	571986	Chromosome	288373	290292	Unassociated	Unassociated	Unassociated	Tn916	Unassociated	Unassociated	Unassociated
GCA_000637635.1	2007	ST398	str	KK221115.1	1065	Plasmid	185	1033	ND	ND	Unassociated	Unassociated	Unassociated	Unassociated	Unassociated
GCA_000637635.1	2007	ST398	mecA	KK221101.1	27569	Chromosome	2744	4750	Unassociated	Unassociated	Unassociated	Unassociated	SCCmec_type_Vc(5C2&5)	cn_ISSau6	Unassociated
GCA_000637635.1	2007	ST398	blaZ	KK221088.1	97049	Chromosome	70101	70946	Unassociated	Unassociated	Unassociated	Unassociated	Unassociated	Unassociated	Unassociated
GCA_000637635.1	2007	ST398	vga(A)V	KK221080.1	219136	Chromosome	43837	45411	Unassociated	Unassociated	Tn5406	Unassociated	Unassociated	Unassociated	Unassociated
GCA_000637635.1	2007	ST398	tet(M)	KK221078.1	467005	Chromosome	183393	185312	Unassociated	Unassociated	Unassociated	Tn916	Unassociated	Unassociated	Unassociated
GCA_000637655.1	ND	ST398	dfrC	KK221148.1	2134	Plasmid	1151	1636	ND	ND	Unassociated	Unassociated	Unassociated	Unassociated	Unassociated
GCA_000637655.1	ND	ST398	mecA	KK221139.1	16387	Chromosome	2966	4972	Unassociated	Unassociated	Unassociated	Unassociated	SCCmec_type_IVa(2B)	Unassociated	Unassociated
GCA_000637655.1	ND	ST398	blaZ	KK221119.1	178385	Chromosome	71475	72320	Unassociated	Unassociated	Unassociated	Unassociated	Unassociated	Unassociated	Unassociated
GCA_000637655.1	ND	ST398	vga(A)V	KK221117.1	331498	Chromosome	156164	157738	Unassociated	Unassociated	Tn5406	Unassociated	Unassociated	Unassociated	Unassociated
GCA_000637655.1	ND	ST398	tet(M)	KK221116.1	572057	Chromosome	288444	290363	Unassociated	Unassociated	Unassociated	Tn916	Unassociated	Unassociated	Unassociated
GCA_000637675.1	ND	ST398	vga(A)V	KK221168.1	30090	Chromosome	6230	7804	Unassociated	Unassociated	Tn5406	Unassociated	Unassociated	Unassociated	Unassociated
GCA_000637675.1	ND	ST398	blaZ	KK221150.1	327985	Chromosome	262697	263542	Unassociated	Unassociated	Unassociated	Unassociated	Unassociated	Unassociated	Unassociated
GCA_000637675.1	ND	ST398	tet(M)	KK221149.1	571921	Chromosome	288310	290229	Unassociated	Unassociated	Unassociated	Tn916	Unassociated	Unassociated	Unassociated
GCA_000637695.1	ND	ST398	vga(A)V	KK221194.1	97226	Chromosome	6454	8028	Unassociated	Unassociated	Tn5406	Unassociated	Unassociated	Unassociated	Unassociated
GCA_000637695.1	ND	ST398	tet(M)	KK221185.1	571589	Chromosome	287992	289911	Unassociated	Unassociated	Unassociated	Tn916	Unassociated	Unassociated	Unassociated
GCA_000637735.1	ND	ST398	vga(A)LC	KK221289.1	1406	Plasmid	352	1406	Rep3	rep5b	Unassociated	Unassociated	Unassociated	Unassociated	Unassociated
GCA_000637735.1	ND	ST398	tet(L)	KK221288.1	1598	Plasmid	197	1573	ND	ND	Unassociated	Unassociated	Unassociated	Unassociated	Unassociated
GCA_000637735.1	ND	ST398	dfrC	KK221286.1	2152	Plasmid	1151	1636	ND	ND	Unassociated	Unassociated	Unassociated	Unassociated	Unassociated
GCA_000637735.1	ND	ST398	aadD	KK221285.1	2713	Unclassified	1637	2398	Unassociated	Unassociated	Unassociated	Unassociated	Unassociated	Unassociated	Unassociated
GCA_000637735.1	ND	ST398	erm(C)	KK221284.1	3576	Unclassified	2849	3576	Unassociated	Unassociated	Unassociated	Unassociated	Unassociated	Unassociated	Unassociated
GCA_000637735.1	ND	ST398	spd	KK221281.1	3994	Plasmid	1382	2155	Rep_trans	rep7a	Unassociated	Unassociated	Unassociated	Unassociated	Unassociated
GCA_000637735.1	ND	ST398	mecA	KK221273.1	19530	Chromosome	3062	5068	Unassociated	Unassociated	Unassociated	Unassociated	SCCmec_type_IVc(2B)	Unassociated	Unassociated
GCA_000637735.1	ND	ST398	blaZ	KK221260.1	134503	Chromosome	69441	70286	Unassociated	Unassociated	Unassociated	Unassociated	Unassociated	Unassociated	Unassociated
GCA_000637735.1	ND	ST398	fexA	KK221254.1	470677	Chromosome	294701	296128	Unassociated	Unassociated	Tn558	Unassociated	Unassociated	Unassociated	Unassociated
GCA_000637735.1	ND	ST398	tet(M)	KK221253.1	643326	Chromosome	288246	290165	Unassociated	Unassociated	Unassociated	Tn916	Unassociated	Unassociated	Unassociated
GCA_000637755.1	ND	ST398	aadD	KK221343.1	1300	Plasmid	253	1014	Rep1	repUS12	Unassociated	Unassociated	Unassociated	Unassociated	Unassociated
GCA_000637755.1	ND	ST398	aac(6')-aph(2'')	KK221334.1	2106	Plasmid	493	1932	ND	ND	Unassociated	Unassociated	Unassociated	Unassociated	Unassociated
GCA_000637755.1	ND	ST398	erm(T)	KK221328.1	3219	Plasmid	2269	3003	Rep1	repUS12	Unassociated	Unassociated	Unassociated	Unassociated	Unassociated
GCA_000637755.1	ND	ST398	tet(L)	KK221328.1	3219	Plasmid	249	1625	Rep1	repUS12	Unassociated	Unassociated	Unassociated	Unassociated	Unassociated
GCA_000637755.1	ND	ST398	mecA	KK221322.1	15229	Chromosome	1809	3815	Unassociated	Unassociated	Unassociated	Unassociated	SCCmec_type_IVa(2B)	Unassociated	Unassociated
GCA_000637755.1	ND	ST398	blaZ	KK221304.1	61445	Chromosome	59492	60337	Unassociated	Unassociated	Unassociated	Unassociated	Unassociated	Unassociated	Unassociated
GCA_000637755.1	ND	ST398	tet(M)	KK221302.1	74633	Chromosome	60202	62121	Unassociated	Unassociated	Unassociated	Tn916	Unassociated	Unassociated	Unassociated
GCA_000637755.1	ND	ST398	dfrK	KK221291.1	306089	Chromosome	107286	107777	Unassociated	Unassociated	Tn559	Unassociated	Unassociated	Unassociated	Unassociated
GCA_000637775.1	2007	ST398	str	KK221377.1	1271	Plasmid	130	978	ND	ND	Unassociated	Unassociated	Unassociated	Unassociated	Unassociated
GCA_000637775.1	2007	ST398	str	KK221376.1	1292	Plasmid	113	961	ND	ND	Unassociated	Unassociated	Unassociated	Unassociated	Unassociated
GCA_000637775.1	2007	ST398	blaZ	KK221356.1	101007	Chromosome	69901	70788	Unassociated	Unassociated	Unassociated	Unassociated	Unassociated	Unassociated	Unassociated
GCA_000637775.1	2007	ST398	ant(9)-Ia	KK221350.1	180185	Chromosome	5639	6421	Unassociated	Unassociated	Tn554	Unassociated	Unassociated	Unassociated	Unassociated
GCA_000637775.1	2007	ST398	erm(A)	KK221350.1	180185	Chromosome	4782	5513	Unassociated	Unassociated	Tn554	Unassociated	Unassociated	Unassociated	Unassociated
GCA_000637775.1	2007	ST398	tet(M)	KK221346.1	442270	Chromosome	87180	89099	Unassociated	Unassociated	Unassociated	Tn916	Unassociated	Unassociated	Unassociated
GCA_000637795.1	2007	ST398	tet(K)	KK221402.1	2532	Plasmid	985	2364	Rep_trans	rep7a	Unassociated	Unassociated	Unassociated	Unassociated	Unassociated
GCA_000637795.1	2007	ST398	tet(K)	KK221401.1	2629	Plasmid	1510	2629	Rep_trans	rep7a	Unassociated	Unassociated	Unassociated	Unassociated	Unassociated
GCA_000637795.1	2007	ST398	tet(K)	KK221397.1	4422	Plasmid	2864	4243	Rep_trans	rep7a	Unassociated	Unassociated	Unassociated	Unassociated	Unassociated
GCA_000637795.1	2007	ST398	blaZ	KK221385.1	133546	Chromosome	69901	70788	Unassociated	Unassociated	Unassociated	Unassociated	Unassociated	Unassociated	Unassociated
GCA_000637795.1	2007	ST398	tet(M)	KK221380.1	369756	Chromosome	321507	323426	Unassociated	Unassociated	Unassociated	Tn916	Unassociated	Unassociated	Unassociated
GCA_000637795.1	2007	ST398	ant(9)-Ia	KK221378.1	618287	Chromosome	443379	444161	Unassociated	Unassociated	Tn554	Unassociated	Unassociated	Unassociated	Unassociated
GCA_000637795.1	2007	ST398	erm(A)	KK221378.1	618287	Chromosome	442522	443253	Unassociated	Unassociated	Tn554	Unassociated	Unassociated	Unassociated	Unassociated
GCA_000637815.1	ND	ST398	mecA	KK221438.1	5410	Chromosome	3195	5201	Unassociated	Unassociated	Unassociated	Unassociated	SCCmec_type_V(5C2)	Tn6191	Unassociated
GCA_000637815.1	ND	ST398	tet(L)	KK221435.1	6375	Plasmid	1392	2768	Inc18,Rep1,RepA_N	rep16,rep22,repUS76	Unassociated	Unassociated	Unassociated	Unassociated	Unassociated
GCA_000637815.1	ND	ST398	dfrK	KK221435.1	6375	Plasmid	3051	3542	Inc18,Rep1,RepA_N	rep16,rep22,repUS76	Unassociated	Unassociated	Unassociated	Unassociated	Unassociated
GCA_000637815.1	ND	ST398	tet(M)	KK221415.1	107014	Chromosome	86563	88482	Unassociated	Unassociated	Unassociated	Tn916	Unassociated	Unassociated	Unassociated
GCA_000637815.1	ND	ST398	blaZ	KK221414.1	112413	Chromosome	47312	48157	Unassociated	Unassociated	Unassociated	Unassociated	Unassociated	Unassociated	Unassociated
GCA_000637835.1	2007	ST398	tet(K)	KK221485.1	4749	Plasmid	3230	4609	Rep_trans	rep7a	Unassociated	Unassociated	Unassociated	Unassociated	Unassociated
GCA_000637835.1	2007	ST398	mecA	KK221476.1	50444	Chromosome	47525	49531	Unassociated	Unassociated	Unassociated	Unassociated	SCCmec_type_Vc(5C2&5)	cn_ISSau6	Unassociated
GCA_000637835.1	2007	ST398	blaZ	KK221472.1	77519	Chromosome	12520	13365	Unassociated	Unassociated	Unassociated	Unassociated	Unassociated	Unassociated	Unassociated
GCA_000637835.1	2007	ST398	tet(M)	KK221470.1	107101	Chromosome	86650	88569	Unassociated	Unassociated	Unassociated	Tn916	Unassociated	Unassociated	Unassociated
GCA_000637855.1	2007	ST398	tet(L)	KK221527.1	4835	Plasmid	1453	2829	Inc18,Rep1,RepA_N	rep16,rep22,repUS76	Unassociated	Unassociated	Unassociated	Unassociated	Unassociated
GCA_000637855.1	2007	ST398	dfrK	KK221527.1	4835	Plasmid	3112	3603	Inc18,Rep1,RepA_N	rep16,rep22,repUS76	Unassociated	Unassociated	Unassociated	Unassociated	Unassociated
GCA_000637855.1	2007	ST398	tet(M)	KK221505.1	106766	Chromosome	86552	88471	Unassociated	Unassociated	Unassociated	Tn916	Unassociated	Unassociated	Unassociated
GCA_000637855.1	2007	ST398	blaZ	KK221503.1	135783	Chromosome	70791	71636	Unassociated	Unassociated	Unassociated	Unassociated	Unassociated	Unassociated	Unassociated
GCA_000637875.1	2007	ST398	blaZ	KK221547.1	135816	Chromosome	70709	71554	Unassociated	Unassociated	Unassociated	Unassociated	Unassociated	Unassociated	Unassociated
GCA_000637875.1	2007	ST398	tet(M)	KK221542.1	643555	Chromosome	288375	290294	Unassociated	Unassociated	Unassociated	Tn916	Unassociated	Unassociated	Unassociated
GCA_000637895.1	2007	ST398	blaZ	KK221569.1	136585	Chromosome	71642	72487	Unassociated	Unassociated	Unassociated	Unassociated	Unassociated	Unassociated	Unassociated
GCA_000637895.1	2007	ST398	tet(M)	KK221563.1	643767	Chromosome	288587	290506	Unassociated	Unassociated	Unassociated	Tn916	Unassociated	Unassociated	Unassociated
GCA_000637935.1	2007	ST398	tet(L)	KK221664.1	3049	Plasmid	2007	3049	Inc18,Rep1,RepA_N	rep16,rep22,repUS76	Unassociated	Unassociated	Unassociated	Unassociated	Unassociated
GCA_000637935.1	2007	ST398	dfrK	KK221664.1	3049	Plasmid	1233	1724	Inc18,Rep1,RepA_N	rep16,rep22,repUS76	Unassociated	Unassociated	Unassociated	Unassociated	Unassociated
GCA_000637935.1	2007	ST398	mecA	KK221657.1	8934	Chromosome	6642	8648	Unassociated	Unassociated	Unassociated	Unassociated	SCCmec_type_Vc(5C2&5)	cn_ISSau6	Unassociated
GCA_000637935.1	2007	ST398	blaZ	KK221640.1	135919	Chromosome	70902	71747	Unassociated	Unassociated	Unassociated	Unassociated	Unassociated	Unassociated	Unassociated
GCA_000637935.1	2007	ST398	tet(M)	KK221637.1	162875	Chromosome	142655	144574	Unassociated	Unassociated	Unassociated	Tn916	Unassociated	Unassociated	Unassociated
GCA_000637935.1	2007	ST398	vga(A)V	KK221633.1	464192	Chromosome	288525	290099	Unassociated	Unassociated	Tn5406	Unassociated	Unassociated	Unassociated	Unassociated
GCA_000637955.1	2007	ST398	str	KK221709.1	1159	Plasmid	185	1033	Inc18,Rep1,RepA_N,Rep_trans	rep16,rep21,rep22,rep7a,repUS76	Unassociated	Unassociated	Unassociated	Unassociated	Unassociated
GCA_000637955.1	2007	ST398	tet(L)	KK221700.1	6389	Plasmid	1406	2782	Inc18,Rep1,RepA_N,Rep_trans	rep16,rep21,rep22,rep7a,repUS76	Unassociated	Unassociated	Unassociated	Unassociated	Unassociated
GCA_000637955.1	2007	ST398	dfrK	KK221700.1	6389	Plasmid	3065	3556	Inc18,Rep1,RepA_N,Rep_trans	rep16,rep21,rep22,rep7a,repUS76	Unassociated	Unassociated	Unassociated	Unassociated	Unassociated
GCA_000637955.1	2007	ST398	tet(M)	KK221680.1	90823	Chromosome	70372	72291	Unassociated	Unassociated	Unassociated	Tn916	Unassociated	Unassociated	Unassociated
GCA_000637955.1	2007	ST398	blaZ	KK221677.1	135710	Chromosome	70792	71637	Unassociated	Unassociated	Unassociated	Unassociated	Unassociated	Unassociated	Unassociated
GCA_000637955.1	2007	ST398	vga(A)V	KK221671.1	464023	Chromosome	288151	289725	Unassociated	Unassociated	Tn5406	Unassociated	Unassociated	Unassociated	Unassociated
GCA_000637975.1	ND	ST398	str	KK221746.1	2085	Plasmid	185	1033	Rep_trans	rep7a	Unassociated	Unassociated	Unassociated	Unassociated	Unassociated
GCA_000637975.1	ND	ST398	dfrC	KK221745.1	2134	Plasmid	1151	1636	ND	ND	Unassociated	Unassociated	Unassociated	Unassociated	Unassociated
GCA_000637975.1	ND	ST398	vga(A)V	KK221736.1	5466	Chromosome	73	1647	Unassociated	Unassociated	Tn5406	Unassociated	Unassociated	Unassociated	Unassociated
GCA_000637975.1	ND	ST398	mecA	KK221732.1	16387	Chromosome	2966	4972	Unassociated	Unassociated	Unassociated	Unassociated	SCCmec_type_IV(2B&5)	Unassociated	Unassociated
GCA_000637975.1	ND	ST398	blaZ	KK221718.1	134790	Chromosome	69728	70573	Unassociated	Unassociated	Unassociated	Unassociated	Unassociated	Unassociated	Unassociated
GCA_000637975.1	ND	ST398	tet(M)	KK221710.1	572025	Chromosome	288413	290332	Unassociated	Unassociated	Unassociated	Tn916	Unassociated	Unassociated	Unassociated
GCA_000637995.1	ND	ST398	aadD	KK221802.1	1493	Unclassified	382	1143	Unassociated	Unassociated	Unassociated	Unassociated	Unassociated	Unassociated	Unassociated
GCA_000637995.1	ND	ST398	lnu(A)	KK221793.1	2497	Plasmid	861	1346	Rep1	rep13	Unassociated	Unassociated	Unassociated	Unassociated	Unassociated
GCA_000637995.1	ND	ST398	mecA	KK221785.1	5000	Chromosome	2655	4661	Unassociated	Unassociated	Unassociated	Unassociated	SCCmec_type_Vc(5C2&5)	Unassociated	Unassociated
GCA_000637995.1	ND	ST398	blaZ	KK221752.1	208987	Chromosome	124634	125479	Unassociated	Unassociated	Unassociated	ICE6013	Unassociated	Unassociated	Unassociated
GCA_000637995.1	ND	ST398	tet(M)	KK221751.1	273563	Chromosome	258631	260550	Unassociated	Unassociated	Unassociated	Tn916	Unassociated	Unassociated	Unassociated
GCA_000637995.1	ND	ST398	vga(A)V	KK221749.1	610517	Chromosome	395085	396659	Unassociated	Unassociated	Tn5406	Unassociated	Unassociated	Unassociated	Unassociated
GCA_000638015.1	ND	ST398	dfrC	KK221837.1	2152	Plasmid	1151	1636	ND	ND	Unassociated	Unassociated	Unassociated	Unassociated	Unassociated
GCA_000638015.1	ND	ST398	mecA	KK221823.1	20293	Chromosome	3826	5832	Unassociated	Unassociated	Unassociated	Unassociated	SCCmec_type_IVc(2B)	Unassociated	Unassociated
GCA_000638015.1	ND	ST398	blaZ	KK221814.1	46758	Chromosome	39946	40791	Unassociated	Unassociated	Unassociated	Unassociated	Unassociated	Unassociated	Unassociated
GCA_000638015.1	ND	ST398	fexA	KK221806.1	499815	Chromosome	370056	371483	Unassociated	Unassociated	Tn558	Unassociated	Unassociated	Unassociated	Unassociated
GCA_000638015.1	ND	ST398	tet(M)	KK221805.1	643769	Chromosome	288688	290607	Unassociated	Unassociated	Unassociated	Tn916	Unassociated	Unassociated	Unassociated
GCA_000638035.1	ND	ST398	dfrC	KK221864.1	2152	Plasmid	1151	1636	ND	ND	Unassociated	Unassociated	Unassociated	Unassociated	Unassociated
GCA_000638035.1	ND	ST398	mecA	KK221857.1	19665	Chromosome	3197	5203	Unassociated	Unassociated	Unassociated	Unassociated	SCCmec_type_IVc(2B)	Unassociated	Unassociated
GCA_000638035.1	ND	ST398	blaZ	KK221843.1	223701	Chromosome	158713	159558	Unassociated	Unassociated	Unassociated	Unassociated	Unassociated	Unassociated	Unassociated
GCA_000638035.1	ND	ST398	fexA	KK221840.1	303596	Chromosome	173540	174967	Unassociated	Unassociated	Tn558	Unassociated	Unassociated	Unassociated	Unassociated
GCA_000638035.1	ND	ST398	tet(M)	KK221839.1	413518	Chromosome	58438	60357	Unassociated	Unassociated	Unassociated	Tn916	Unassociated	Unassociated	Unassociated
GCA_000638055.1	ND	ST398	tet(L)	KK221914.1	1078	Plasmid	50	1078	Inc18	repUS18	Unassociated	Unassociated	Unassociated	Unassociated	Unassociated
GCA_000638055.1	ND	ST398	dfrC	KK221905.1	2152	Plasmid	517	1002	ND	ND	Unassociated	Unassociated	Unassociated	Unassociated	Unassociated
GCA_000638055.1	ND	ST398	aadD	KK221903.1	2396	Plasmid	675	1436	ND	ND	Unassociated	Unassociated	Unassociated	Unassociated	Unassociated
GCA_000638055.1	ND	ST398	mecA	KK221885.1	60102	Chromosome	43634	45640	Unassociated	Unassociated	Unassociated	Unassociated	SCCmec_type_IVc(2B)	Unassociated	Unassociated
GCA_000638055.1	ND	ST398	blaZ	KK221879.1	115641	Chromosome	108829	109674	Unassociated	Unassociated	Unassociated	Unassociated	Unassociated	Unassociated	Unassociated
GCA_000638055.1	ND	ST398	fexA	KK221873.1	258614	Chromosome	157183	158610	Unassociated	Unassociated	Tn558	Unassociated	Unassociated	Unassociated	Unassociated
GCA_000638055.1	ND	ST398	tet(M)	KK221871.1	510674	Chromosome	288891	290810	Unassociated	Unassociated	Unassociated	Tn916	Unassociated	Unassociated	Unassociated
GCA_000638075.1	ND	ST398	mecA	KK221938.1	14150	Chromosome	3146	5152	Unassociated	Unassociated	Unassociated	Unassociated	SCCmec_type_Vc(5C2&5)	cn_ISSau6	Unassociated
GCA_000638075.1	ND	ST398	vga(A)V	KK221937.1	19080	Chromosome	5682	7256	Unassociated	Unassociated	Tn5406	Unassociated	Unassociated	Unassociated	Unassociated
GCA_000638075.1	ND	ST398	blaZ	KK221922.1	135671	Chromosome	70621	71466	Unassociated	Unassociated	Unassociated	Unassociated	Unassociated	Unassociated	Unassociated
GCA_000638075.1	ND	ST398	dfrK	KK221917.1	551255	Chromosome	333414	333905	Unassociated	Unassociated	Unassociated	Unassociated	Unassociated	Unassociated	Unassociated
GCA_000638075.1	ND	ST398	apmA	KK221917.1	551255	Chromosome	335674	336498	Unassociated	Unassociated	Unassociated	Unassociated	Unassociated	Unassociated	Unassociated
GCA_000638075.1	ND	ST398	tet(M)	KK221916.1	643658	Chromosome	288372	290291	Unassociated	Unassociated	Unassociated	Tn916	Unassociated	Unassociated	Unassociated
GCA_000638095.1	ND	ST398	mecA	KK221971.1	16605	Chromosome	2905	4911	Unassociated	Unassociated	Unassociated	Unassociated	SCCmec_type_Vc(5C2&5)	cn_ISSau6	Unassociated
GCA_000638095.1	ND	ST398	blaZ	KK221956.1	136471	Chromosome	71391	72236	Unassociated	Unassociated	Unassociated	Unassociated	Unassociated	Unassociated	Unassociated
GCA_000638095.1	ND	ST398	vga(A)V	KK221952.1	380584	Chromosome	163466	165040	Unassociated	Unassociated	Tn5406	Unassociated	Unassociated	Unassociated	Unassociated
GCA_000638095.1	ND	ST398	dfrG	KK221951.1	384631	Chromosome	378803	379300	Unassociated	Unassociated	Unassociated	Unassociated	Unassociated	Unassociated	Unassociated
GCA_000638095.1	ND	ST398	tet(M)	KK221950.1	572026	Chromosome	288427	290346	Unassociated	Unassociated	Unassociated	Tn916	Unassociated	Unassociated	Unassociated
GCA_000638135.1	ND	ST398	dfrC	KK222076.1	2830	Plasmid	1151	1636	ND	ND	Unassociated	Unassociated	Unassociated	cn_ISSau6	Unassociated
GCA_000638135.1	ND	ST398	str	KK222075.1	3590	Plasmid	185	1033	ND	ND	Unassociated	Unassociated	Unassociated	Unassociated	Unassociated
GCA_000638135.1	ND	ST398	vga(A)V	KK222068.1	5467	Chromosome	73	1647	Unassociated	Unassociated	Tn5406	Unassociated	Unassociated	Unassociated	Unassociated
GCA_000638135.1	ND	ST398	mecA	KK222064.1	16387	Chromosome	2966	4972	Unassociated	Unassociated	Unassociated	Unassociated	SCCmec_type_IV(2B&5)	Unassociated	Unassociated
GCA_000638135.1	ND	ST398	blaZ	KK222051.1	135753	Chromosome	70700	71545	Unassociated	Unassociated	Unassociated	Unassociated	Unassociated	Unassociated	Unassociated
GCA_000638135.1	ND	ST398	tet(M)	KK222045.1	643436	Chromosome	288320	290239	Unassociated	Unassociated	Unassociated	Tn916	Unassociated	Unassociated	Unassociated
GCA_000638155.1	ND	ST398	spd	KK222122.1	1118	Plasmid	453	1118	Rep_trans	rep7a	Unassociated	Unassociated	Unassociated	Unassociated	Unassociated
GCA_000638155.1	ND	ST398	aadD	KK222121.1	1123	Plasmid	208	969	Rep_trans	rep7a	Unassociated	Unassociated	Unassociated	Unassociated	Unassociated
GCA_000638155.1	ND	ST398	mecA	KK222102.1	14190	Chromosome	8999	11005	Unassociated	Unassociated	Unassociated	Unassociated	SCCmec_type_Vc(5C2&5)	Tn6191	Unassociated
GCA_000638155.1	ND	ST398	vga(A)V	KK222099.1	19080	Chromosome	5682	7256	Unassociated	Unassociated	Tn5406	Unassociated	Unassociated	Unassociated	Unassociated
GCA_000638155.1	ND	ST398	blaZ	KK222082.1	136232	Chromosome	71182	72027	Unassociated	Unassociated	Unassociated	Unassociated	Unassociated	Unassociated	Unassociated
GCA_000638155.1	ND	ST398	dfrK	KK222080.1	210840	Chromosome	32174	32665	Unassociated	Unassociated	Unassociated	Unassociated	Unassociated	Unassociated	Unassociated
GCA_000638155.1	ND	ST398	apmA	KK222080.1	210840	Chromosome	34434	35258	Unassociated	Unassociated	Unassociated	Unassociated	Unassociated	Unassociated	Unassociated
GCA_000638155.1	ND	ST398	tet(M)	KK222077.1	571970	Chromosome	288372	290291	Unassociated	Unassociated	Unassociated	Tn916	Unassociated	Unassociated	Unassociated
GCA_000638175.1	ND	ST398	vga(A)V	KK222151.1	5461	Chromosome	3815	5389	Unassociated	Unassociated	Tn5406	Unassociated	Unassociated	Unassociated	Unassociated
GCA_000638175.1	ND	ST398	mecA	KK222148.1	9332	Chromosome	6643	8649	Unassociated	Unassociated	Unassociated	Unassociated	SCCmec_type_Vb(5C2&5)	cn_ISSau6	Unassociated
GCA_000638175.1	ND	ST398	blaZ	KK222130.1	80977	Chromosome	70621	71466	Unassociated	Unassociated	Unassociated	Unassociated	Unassociated	Unassociated	Unassociated
GCA_000638175.1	ND	ST398	tet(M)	KK222123.1	643960	Chromosome	288641	290560	Unassociated	Unassociated	Unassociated	Tn916	Unassociated	Unassociated	Unassociated
GCA_000638195.1	ND	ST9	tet(L)	KK222207.1	6393	Plasmid	1408	2784	Inc18,Rep1,RepA_N	rep16,repUS12,repUS76	Unassociated	Unassociated	Unassociated	Unassociated	Unassociated
GCA_000638195.1	ND	ST9	dfrK	KK222207.1	6393	Plasmid	3067	3558	Inc18,Rep1,RepA_N	rep16,repUS12,repUS76	Unassociated	Unassociated	Unassociated	Unassociated	Unassociated
GCA_000638195.1	ND	ST9	blaZ	KK222178.1	48761	Chromosome	41620	42465	Unassociated	Unassociated	Unassociated	Unassociated	Unassociated	Unassociated	Unassociated
GCA_000638195.1	ND	ST9	SA fosB	KK222161.1	200803	Chromosome	147625	148044	Unassociated	Unassociated	Unassociated	Unassociated	Unassociated	Unassociated	Unassociated
GCA_000638235.1	ND	ST398	vga(A)V	KK222283.1	66171	Chromosome	52773	54347	Unassociated	Unassociated	Tn5406	Unassociated	Unassociated	Unassociated	Unassociated
GCA_000638235.1	ND	ST398	blaZ	KK222280.1	108057	Chromosome	43117	43962	Unassociated	Unassociated	Unassociated	Unassociated	Unassociated	Unassociated	Unassociated
GCA_000638235.1	ND	ST398	dfrK	KK222273.1	296811	Chromosome	166300	166791	Unassociated	Unassociated	Unassociated	Unassociated	Unassociated	Unassociated	Unassociated
GCA_000638235.1	ND	ST398	apmA	KK222273.1	296811	Chromosome	168560	169384	Unassociated	Unassociated	Unassociated	Unassociated	Unassociated	Unassociated	Unassociated
GCA_000638235.1	ND	ST398	tet(M)	KK222271.1	391288	Chromosome	87264	89183	Unassociated	Unassociated	Unassociated	Tn916	Unassociated	Unassociated	Unassociated
GCA_000638255.1	ND	ST398	str	KK222339.1	1484	Plasmid	185	1033	Rep_trans	rep7a	Unassociated	Unassociated	Unassociated	Unassociated	Unassociated
GCA_000638255.1	ND	ST398	vga(A)V	KK222334.1	5467	Chromosome	3821	5395	Unassociated	Unassociated	Tn5406	Unassociated	Unassociated	Unassociated	Unassociated
GCA_000638255.1	ND	ST398	blaZ	KK222315.1	67352	Chromosome	2412	3257	Unassociated	Unassociated	Unassociated	Unassociated	Unassociated	Unassociated	Unassociated
GCA_000638255.1	ND	ST398	tet(M)	KK222303.1	571912	Chromosome	288300	290219	Unassociated	Unassociated	Unassociated	Tn916	Unassociated	Unassociated	Unassociated
GCA_000638275.1	ND	ST398	mecA	KK222360.1	15154	Chromosome	1665	3671	Unassociated	Unassociated	Unassociated	Unassociated	SCCmec_type_Vc(5C2&5)	Unassociated	Unassociated
GCA_000638275.1	ND	ST398	blaZ	KK222347.1	129650	Chromosome	64366	65211	Unassociated	Unassociated	Unassociated	Unassociated	Unassociated	Unassociated	Unassociated
GCA_000638275.1	ND	ST398	tet(M)	KK222341.1	484392	Chromosome	129267	131186	Unassociated	Unassociated	Unassociated	Tn916	Unassociated	Unassociated	Unassociated
GCA_000638295.1	ND	ST398	str	KK222403.1	3435	Plasmid	185	1033	Rep_trans	rep7a	Unassociated	Unassociated	Unassociated	Unassociated	Unassociated
GCA_000638295.1	ND	ST398	mecA	KK222384.1	69187	Chromosome	48317	50323	Unassociated	Unassociated	Unassociated	Unassociated	SCCmec_type_Vc(5C2&5)	cn_ISSau6	Unassociated
GCA_000638295.1	ND	ST398	blaZ	KK222383.1	78217	Chromosome	43101	43946	Unassociated	Unassociated	Unassociated	Unassociated	Unassociated	Unassociated	Unassociated
GCA_000638295.1	ND	ST398	vga(A)V	KK222372.1	342462	Chromosome	254272	255846	Unassociated	Unassociated	Tn5406	Unassociated	Unassociated	Unassociated	Unassociated
GCA_000638295.1	ND	ST398	tet(M)	KK222371.1	387909	Chromosome	324304	326223	Unassociated	Unassociated	Unassociated	Tn916	Unassociated	Unassociated	Unassociated
GCA_000638315.1	ND	ST398	dfrC	KK222453.1	2152	Plasmid	1151	1636	ND	ND	Unassociated	Unassociated	Unassociated	Unassociated	Unassociated
GCA_000638315.1	ND	ST398	str	KK222447.1	3429	Plasmid	185	1033	Rep_trans	rep7a	Unassociated	Unassociated	Unassociated	Unassociated	Unassociated
GCA_000638315.1	ND	ST398	aadD	KK222443.1	5143	Plasmid	846	1607	Rep1	rep22	Unassociated	Unassociated	Unassociated	Unassociated	Unassociated
GCA_000638315.1	ND	ST398	erm(T)	KK222443.1	5143	Plasmid	3934	4668	Rep1	rep22	Unassociated	Unassociated	Unassociated	Unassociated	Unassociated
GCA_000638315.1	ND	ST398	tet(L)	KK222443.1	5143	Plasmid	1914	3290	Rep1	rep22	Unassociated	Unassociated	Unassociated	Unassociated	Unassociated
GCA_000638315.1	ND	ST398	mecA	KK222437.1	20165	Chromosome	3698	5704	Unassociated	Unassociated	Unassociated	Unassociated	SCCmec_type_IVc(2B)	Unassociated	Unassociated
GCA_000638315.1	ND	ST398	blaZ	KK222421.1	135044	Chromosome	70163	71008	Unassociated	Unassociated	Unassociated	Unassociated	Unassociated	Unassociated	Unassociated
GCA_000638315.1	ND	ST398	tet(M)	KK222416.1	308767	Chromosome	288316	290235	Unassociated	Unassociated	Unassociated	Tn916	Unassociated	Unassociated	Unassociated
[truncated: 3,922 more rows]
